# Supplementary material for: Temporal Shift of Circadian-Mediated Gene Expression and Carbon Fixation Contributes to Biomass Heterosis in Maize Hybrids
Source: PLoS Genet. 2016 Jul 28;12(7):e1006197. doi: 10.1371/journal.pgen.1006197 (PMC4965137; doi:10.1371/journal.pgen.1006197)
Supplement: S2 Table — (XLSX) [file pgen.1006197.s011.xlsx]

## Sheet: B_peaks
S2 Table. Location and gene annotation of ZmCCA1-binding peaks.
Chromosome	Peak_start	Peak_stop	Peak name	ZT3 log2(ChIP/Input)	ZT9 log2(ChIP/Input)	ZT15 log2(ChIP/Input)	Genes	Gene_start	Gene_stop	Gene_strand
chr1	144121	144854	B_Peak_1	1.22368	2.60625	1.31923	GRMZM5G809743	144361	144657	+
chr1	234654	236780	B_Peak_2	2.52024	2.55738	2.28072	GRMZM2G104572	234779	235890	+
chr1	363050	363951	B_Peak_3	1.80946	2.05778	2.04857	GRMZM2G137697	372538	374866	+
chr1	419408	420347	B_Peak_4	0.0739286	-0.135357	0.0344828
chr1	991096	991744	B_Peak_5	1.60588	1.99222	1.55846	GRMZM2G172183	985531	993246	+
chr1	1964805	1968352	B_Peak_6	1.91647	1.61457	1.47462	GRMZM2G060296	1962962	1970150	-
chr1	2097642	2099472	B_Peak_7	1.68918	1.42196	0.715306	GRMZM2G114459	2090701	2104441	-
chr1	2101835	2102710	B_Peak_8	2.28192	0.9168	0.762	GRMZM2G114459	2090701	2104441	-
chr1	2796610	2797980	B_Peak_9	1.47676	1.9139	1.34061	GRMZM2G042250	2793728	2800641	+
chr1	3011743	3013126	B_Peak_10	1.66286	1.39927	0.813824	GRMZM2G137236	3009668	3028068	+
chr1	3025294	3026560	B_Peak_11	2.03553	0.68	1.01483	GRMZM2G137236	3009668	3028068	+
chr1	3034829	3035653	B_Peak_12	1.64	0.937667	0.919643	GRMZM5G881380	3039571	3040948	+
chr1	3732738	3733329	B_Peak_13	1.67437	1.90235	0.655833	GRMZM2G030299	3730308	3734425	+
chr1	3899889	3900899	B_Peak_14	1.45286	1.66857	-0.0833333	GRMZM2G308570	3892510	3905875	-
chr1	4067566	4069268	B_Peak_15	0.991714	1.13094	1.86974	GRMZM2G014382	4061678	4069808	-
chr1	4122459	4123370	B_Peak_16	1.32593	2.2875	1.89885	GRMZM2G442324	4122834	4163292	+
chr1	4147168	4148115	B_Peak_17	0.31	0.102857	1.74944	GRMZM2G442324	4122834	4163292	+
chr1	4289081	4289520	B_Peak_18	2.80067	1.07	1.30083	GRMZM2G169402	4288065	4290427	+
chr1	5327165	5328519	B_Peak_19	1.93118	2.04061	1.21419	GRMZM2G552966	5336849	5337598	+
chr1	5333730	5334709	B_Peak_20	1.7845	1.46591	0.77	GRMZM2G552966	5336849	5337598	+
chr1	5873307	5874309	B_Peak_21	1.13724	1.71167	0.02	GRMZM2G105571	5873406	5877213	+
chr1	6196463	6197031	B_Peak_22	2.07611	1.12357	1.51625	GRMZM2G032852	6193683	6198903	+
chr1	6247137	6247775	B_Peak_23	2.728	1.14476	0.987222	GRMZM2G031859	6242982	6252588	-
chr1	6249936	6250838	B_Peak_24	2.00885	1.59875	1.16579	GRMZM2G031859	6242982	6252588	-
chr1	6393895	6394691	B_Peak_25	1.46636	0.281667	0.224286	GRMZM5G841360	6393432	6398875	-
chr1	6397249	6398648	B_Peak_26	0.808621	1.21818	2.12952	GRMZM5G841360	6393432	6398875	-
chr1	6549022	6549738	B_Peak_27	1.92125	0.491818	0.582	GRMZM2G137312	6546908	6550733	-
chr1	8185893	8192132	B_Peak_28	2.80008	2.8662	3.56608	GRMZM2G176155	8185854	8192317	-
chr1	8516100	8518487	B_Peak_29	1.80458	1.03543	1.47405	GRMZM2G009014	8514829	8519625	+
chr1	8975247	8975942	B_Peak_30	2.087	1.6375	1.11056	GRMZM2G046932	8972308	8976833	-
chr1	9499224	9500076	B_Peak_31	1.7505	0.444167	-0.421667	GRMZM2G103599	9491186	9500155	+
chr1	10996865	10997762	B_Peak_32	0.991739	2.09464	2.22519	GRMZM2G056870	10991438	10998924	-
chr1	11690397	11692660	B_Peak_33	1.33018	1.86036	1.55304	GRMZM2G315806	11689365	11692759	+
chr1	12102755	12103752	B_Peak_34	0.143	0.79375	1.555	GRMZM2G000749	12099073	12107130	+
chr1	12106390	12107284	B_Peak_35	1.011	2.0187	1.53588
chr1	12107521	12108274	B_Peak_36	2.195	1.85043	1.0232
chr1	12145291	12145692	B_Peak_37	2.21308	3.365	3.76417	GRMZM2G000823	12146189	12150797	+
chr1	12989111	12990965	B_Peak_38	1.33019	1.77	1.66118	GRMZM2G172322	12987102	12993471	+
chr1	13357759	13360051	B_Peak_39	1.44873	2.26413	1.92607	GRMZM2G377311	13357632	13372635	+
chr1	13360154	13361761	B_Peak_40	2.02316	2.2155	1.72216	GRMZM2G377311	13357632	13372635	+
chr1	13449176	13449799	B_Peak_41	0.159091	1.87	0.930556	GRMZM2G103292	13445371	13453136	-
chr1	14405883	14406452	B_Peak_42	2.19684	1.67227	2.31211	GRMZM2G412674	14409462	14413333	+
chr1	14407921	14408759	B_Peak_43	1.84	0.702778	0.463333	GRMZM2G112793	14406150	14409113	-
chr1	14411458	14412529	B_Peak_44	1.92529	0.841481	0.996333	GRMZM2G412674	14409462	14413333	+
chr1	14540895	14542012	B_Peak_45	-0.575385	-0.3425	0.852	GRMZM2G091921	14548248	14551029	+
chr1	16338736	16339308	B_Peak_46	0.900667	2.26286	0.611905	GRMZM2G064663	16347572	16349061	+
chr1	16370570	16371372	B_Peak_47	1.07579	0.225714	1.18667	GRMZM2G080524	16370352	16372880	-
chr1	16599899	16601534	B_Peak_48	1.38585	1.63025	1.43122	GRMZM2G017254	16595443	16603430	+
chr1	17643824	17644350	B_Peak_49	1.46267	2.07429	2.72857	GRMZM2G153393	17640825	17656415	+
chr1	17664111	17665915	B_Peak_50	1.28289	1.69227	0.694815	GRMZM2G410515	17660941	17667054	+
chr1	18435668	18436612	B_Peak_51	1.59154	0.9652	2.27957	GRMZM2G106017	18433097	18437566	+
chr1	19944070	19945068	B_Peak_52	-0.416316	2.07704	0.54
chr1	19945445	19946747	B_Peak_53	2.029	1.10333	0.917083	GRMZM2G006781	19944116	19949161	-
chr1	20215301	20215817	B_Peak_54	0.38	1.88231	2.45154	GRMZM2G432566	20213131	20219312	+
chr1	20285492	20286116	B_Peak_55	1.57083	0.4525	0.946471	GRMZM2G002002	20282072	20292395	-
chr1	20290055	20290989	B_Peak_56	1.38211	2.12	1.6	GRMZM2G002002	20282072	20292395	-
chr1	20421879	20422448	B_Peak_57	1.692	-0.455714	0.682	GRMZM2G134367	20418930	20420739	-
chr1	20638689	20642896	B_Peak_58	1.97364	1.83317	1.3075	GRMZM2G444376	20644724	20650975	+
chr1	20903204	20905116	B_Peak_59	1.59326	1.66364	0.738182	GRMZM2G029055	20902295	20915630	+
chr1	21381307	21381922	B_Peak_60	1.77429	1.33667	0.296667	GRMZM5G896834	21377569	21383466	+
chr1	21458958	21459834	B_Peak_61	0.809048	1.77043	1.48444	GRMZM2G004259	21456899	21461749	+
chr1	23798861	23799971	B_Peak_62	0.714	-0.0426087	0.317727	GRMZM2G046620	23795561	23796524	-
chr1	23963759	23965211	B_Peak_63	1.99537	1.84742	1.99429	GRMZM2G047513	23962963	23967526	+
chr1	25169143	25170270	B_Peak_64	1.588	1.51385	0.0296296	GRMZM2G376074	25150275	25171105	-
chr1	25384693	25385813	B_Peak_65	1.262	1.79696	1.13171	GRMZM2G069765	25381004	25387870	-
chr1	25691396	25692363	B_Peak_66	2.09049	1.40838	1.17432	GRMZM2G015741	25690700	25692699	+
chr1	25693067	25693597	B_Peak_67	1.51938	1.69211	1.81765	GRMZM2G015795	25695585	25695771	+
chr1	25694628	25695215	B_Peak_68	2.63385	1.99769	1.49692	GRMZM2G015795	25695585	25695771	+
chr1	25695948	25697072	B_Peak_69	1.62881	1.62095	1.61881	GRMZM5G870116	25691848	25692236	-
chr1	25743148	25744172	B_Peak_70	0.7352	1.9925	1.44864	GRMZM2G130987	25741894	25746678	+
chr1	26197909	26199055	B_Peak_71	0.689545	1.90667	2.07435	GRMZM2G079823	26197451	26203843	+
chr1	27644281	27645868	B_Peak_72	2.25829	1.59346	1.4975	GRMZM2G411653	27639162	27648749	-
chr1	28070605	28072095	B_Peak_73	0.864516	0.784286	1.88115	GRMZM2G128613	28069504	28078372	-
chr1	28076308	28077327	B_Peak_74	1.89167	2.32538	1.667	GRMZM2G128613	28069504	28078372	-
chr1	28597697	28598687	B_Peak_75	2.07517	1.1129	1.06833	GRMZM2G025123	28596565	28606486	+
chr1	28604767	28605365	B_Peak_76	0.491429	1.34571	2.53938	GRMZM2G025123	28596565	28606486	+
chr1	28754380	28755553	B_Peak_77	-0.672667	-0.0233333	1.39375	GRMZM2G036257	28764780	28766432	+
chr1	28794053	28795996	B_Peak_78	1.00195	1.7334	0.871429	GRMZM2G103579	28793713	28799945	+
chr1	28796383	28797795	B_Peak_79	0.974242	1.48805	0.744194	GRMZM2G103579	28793713	28799945	+
chr1	28970788	28971498	B_Peak_80	-0.166	1.91579	0.545	GRMZM2G153611	28966884	28976750	-
chr1	29356536	29357273	B_Peak_81	1.17208	2.36522	1.33278	GRMZM2G012126	29354792	29360968	+
chr1	30342691	30344491	B_Peak_82	0.98069	1.414	1.93471	GRMZM2G364145	30345657	30348160	+
chr1	32165280	32166303	B_Peak_83	1.7224	2.31889	0.802273	GRMZM2G157177	32158872	32167717	-
chr1	32200728	32201829	B_Peak_84	2.22429	1.12361	0.761212	GRMZM2G157157	32197282	32203359	-
chr1	32540928	32541452	B_Peak_85	0.82875	1.79231	0.698889	GRMZM5G817335	32540898	32541679	-
chr1	33559200	33559625	B_Peak_86	0	1.76167	0.23625	GRMZM2G011396	33549995	33550304	-
chr1	33628565	33629933	B_Peak_87	1.19903	0.0182759	0.012
chr1	33723883	33724681	B_Peak_88	1.34609	1.19818	1.6796	GRMZM2G165944	33717963	33725898	+
chr1	33887676	33889739	B_Peak_89	1.32712	1.5649	1.42444	GRMZM2G035461	33883145	33890486	-
chr1	34205445	34206631	B_Peak_90	-0.0232	1.25243	0.847097	GRMZM2G170532	34205519	34209569	+
chr1	34656902	34657492	B_Peak_91	1.39429	1.7625	2.08941	GRMZM2G058910	34653687	34661237	+
chr1	34669880	34670768	B_Peak_92	0.670385	1.63957	1.50455	GRMZM2G058870	34664608	34673432	+
chr1	35248281	35249545	B_Peak_93	1.00081	0.93625	1.95824	GRMZM2G030422	35239930	35250929	-
chr1	36500714	36501556	B_Peak_94	1.74793	1.7976	0.99069	GRMZM2G372398	36497245	36514437	+
chr1	36511850	36512940	B_Peak_95	1.5732	2.08	1.30042	GRMZM2G372398	36497245	36514437	+
chr1	37109201	37110603	B_Peak_96	2.17516	1.14957	0.514	GRMZM2G703555	37107100	37112311	+
chr1	37211222	37211978	B_Peak_97	1.955	0.830417	-0.893684	GRMZM2G408305	37202146	37215962	-
chr1	37470005	37470933	B_Peak_98	1.16107	1.68774	0.386897	GRMZM2G066120	37466206	37471599	-
chr1	37873410	37874145	B_Peak_99	0.802381	2.32	0.628824	GRMZM2G100620	37871145	37874606	-
chr1	38264109	38265185	B_Peak_100	1.10675	0.624	0.210857
chr1	38537116	38538200	B_Peak_101	0.961739	1.34576	1.17	GRMZM2G012319	38536341	38548191	+
chr1	38788030	38788652	B_Peak_102	0.266667	1.28357	1.96368	GRMZM5G886952	38786727	38795353	+
chr1	39064151	39065300	B_Peak_103	2.01	1.45087	2.03292	GRMZM2G160428	39059859	39066480	-
chr1	39405943	39408140	B_Peak_104	1.97158	1.91173	1.57418	GRMZM2G057646	39402471	39410090	-
chr1	39803468	39805211	B_Peak_105	1.49019	1.56622	0.393548	GRMZM2G337425	39802494	39808559	+
chr1	40138962	40139886	B_Peak_106	1.97148	0.957222	-0.221765
chr1	40809033	40810658	B_Peak_107	2.24619	1.75485	2.01313	GRMZM5G891990	40808208	40813039	+
chr1	42164516	42167219	B_Peak_108	1.12523	0.497183	1.67362	GRMZM2G171232	42164531	42166924	+
chr1	42188075	42188929	B_Peak_109	1.3963	-0.0659091	0.673	GRMZM2G401769	42186629	42192907	-
chr1	43419186	43420305	B_Peak_110	1.86727	1.34296	0.404286
chr1	43494409	43494939	B_Peak_111	2.22636	1.99455	1.43385	GRMZM2G052479	43493249	43504265	+
chr1	44346274	44347146	B_Peak_112	1.2	1.73313	1.54	GRMZM2G107731	44344086	44349439	+
chr1	44532143	44533217	B_Peak_113	1.8656	1.39885	1.0005	GRMZM2G024159	44531398	44542728	+
chr1	44538925	44539607	B_Peak_114	0.500667	1.54929	0.588	GRMZM2G024159	44531398	44542728	+
chr1	45916052	45917682	B_Peak_115	1.93545	1.31667	1.86927	GRMZM2G006085	45905299	45918921	+
chr1	46544583	46545025	B_Peak_116	-0.598	2.2025	0.475385	GRMZM2G104373	46542947	46546531	+
chr1	47290740	47291945	B_Peak_117	0.867391	2.36846	1.86176	GRMZM2G321753	47291535	47321106	+
chr1	47301395	47304139	B_Peak_118	1.50254	1.52208	1.41029	GRMZM2G321753	47291535	47321106	+
chr1	49614891	49616041	B_Peak_119	1.61379	2.49313	0.2015	GRMZM5G824629	49614813	49617825	+
chr1	50031823	50032556	B_Peak_120	1.62625	1.9935	0.834	GRMZM2G124532	50025637	50036980	+
chr1	50629205	50631951	B_Peak_121	1.85173	2.06744	1.15907	GRMZM2G329040	50628408	50653355	+
chr1	50683237	50684114	B_Peak_122	1.52263	0.789583	2.25125
chr1	51759886	51760859	B_Peak_123	1.41593	1.85607	1.30292	GRMZM2G174284	51756173	51762147	-
chr1	53176145	53177227	B_Peak_124	0.842857	1.53414	1.47125	GRMZM2G107463	53173860	53178656	-
chr1	53177412	53178466	B_Peak_125	2.27923	0.945625	1.24636	GRMZM2G107463	53173860	53178656	-
chr1	53344269	53345050	B_Peak_126	1.44471	2.00458	2.69238	GRMZM2G042615	53340165	53346116	-
chr1	53947690	53948547	B_Peak_127	0.703889	0.552143	1.45091	GRMZM2G423851	53946771	53950477	-
chr1	54729374	54730082	B_Peak_128	2.13625	1.19	0.894	GRMZM2G106417	54731821	54733458	+
chr1	55390072	55390942	B_Peak_129	1.33947	1.33042	0.377692	GRMZM2G100288	55388285	55391652	+
chr1	55456307	55457257	B_Peak_130	1.91088	1.23474	-0.426522	GRMZM2G056355	55455944	55457347	-
chr1	55748338	55749382	B_Peak_131	1.99	1.31682	1.70586	GRMZM2G043456	55738076	55741547	-
chr1	56216874	56218716	B_Peak_132	1.35049	1.66641	1.83848	GRMZM2G062391	56215993	56221441	+
chr1	56894745	56896683	B_Peak_133	1.30438	1.86289	1.30214
chr1	56933674	56935064	B_Peak_134	2.20585	1.35833	1.04286	GRMZM2G353147	56944972	56983764	+
chr1	57557809	57558647	B_Peak_135	2.223	1.98176	1.44063	GRMZM2G018229	57553335	57559348	+
chr1	58708066	58708933	B_Peak_136	1.72158	0.82	0.353333	GRMZM2G177532	58706536	58720916	+
chr1	59062556	59063373	B_Peak_137	0.805882	1.20375	1.80167	GRMZM2G083689	59061226	59087208	+
chr1	59066329	59066893	B_Peak_138	0.306429	1.64889	-0.556429	GRMZM2G083689	59061226	59087208	+
chr1	59464436	59465732	B_Peak_139	0.1844	1.94806	0.230385	GRMZM5G896731	59462361	59467763	+
chr1	60093801	60095137	B_Peak_140	0.945556	1.79214	1.47125	GRMZM2G378907	60092678	60101657	-
chr1	60098117	60099611	B_Peak_141	1.214	1.53106	1.90417	GRMZM2G378907	60092678	60101657	-
chr1	60400847	60401962	B_Peak_142	0.78087	1.32917	1.67	GRMZM2G469162	60395572	60406353	+
chr1	60404031	60404573	B_Peak_143	1.67	1.451	2.10375	GRMZM2G469162	60395572	60406353	+
chr1	62231156	62231818	B_Peak_144	2.70722	0.585833	1.80571	GRMZM2G062969	62227752	62230119	-
chr1	62233827	62234481	B_Peak_145	1.78211	0.962105	0.990588	GRMZM2G062969	62227752	62230119	-
chr1	62335769	62337414	B_Peak_146	1.45975	0.920645	1.52302	GRMZM2G057674	62333454	62344679	-
chr1	62339109	62340888	B_Peak_147	1.94047	1.94343	1.6076	GRMZM2G057674	62333454	62344679	-
chr1	62342353	62342943	B_Peak_148	2.27625	1.83412	1.569	GRMZM2G057674	62333454	62344679	-
chr1	62370845	62371897	B_Peak_149	7.24682	6.47341	6.30025
chr1	62445783	62446366	B_Peak_150	1.89	-0.411818	0.363333	GRMZM2G108416	62431552	62451529	-
chr1	65222376	65225103	B_Peak_151	1.40952	1.62949	0.730615	GRMZM2G084540	65220872	65226077	-
chr1	66949333	66950715	B_Peak_152	2.06152	1.55235	1.63571	GRMZM2G152925	66948065	66952666	-
chr1	66951047	66952005	B_Peak_153	2.4456	1.48556	0.633529	GRMZM2G152925	66948065	66952666	-
chr1	68664766	68666325	B_Peak_154	1.90405	1.67767	1.07756	GRMZM2G173030	68668900	68671460	+
chr1	68878624	68879533	B_Peak_155	1.85	0.398	0.19	GRMZM2G022061	68876150	68882226	+
chr1	69543045	69543877	B_Peak_156	1.2419	0.273333	2.26	GRMZM2G111208	69541657	69552704	-
chr1	70581706	70582355	B_Peak_157	1.28857	1.99077	0.915294	GRMZM2G524711	70577912	70590132	-
chr1	70588989	70590274	B_Peak_158	1.51594	0.612692	1.81667	GRMZM2G524711	70577912	70590132	-
chr1	70591308	70592564	B_Peak_159	1.97034	1.305	1.31269	GRMZM2G524711	70577912	70590132	-
chr1	71539182	71540463	B_Peak_160	0.375152	1.97294	1.03633	GRMZM2G004736	71533800	71541496	+
chr1	71603964	71605558	B_Peak_161	1.77441	1.06805	0.914872	GRMZM2G341271	71589861	71607915	-
chr1	73380803	73381699	B_Peak_162	0.996429	1.31083	-0.0341667	GRMZM2G172244	73379019	73382470	-
chr1	74619972	74621067	B_Peak_163	1.47963	1.89964	0.66619	GRMZM2G130121	74628405	74631787	+
chr1	75142673	75143573	B_Peak_164	1.73955	1.10955	2.10923	GRMZM2G042881	75142183	75146044	+
chr1	75399930	75401530	B_Peak_165	0.782895	1.87	0.873871	GRMZM2G032821	75396011	75425009	+
chr1	75657853	75658802	B_Peak_166	1.58541	0.943243	1.19297
chr1	76840883	76842242	B_Peak_167	0.554516	0.16625	2.17483	GRMZM2G084063	76839835	76842563	+
chr1	77573159	77574369	B_Peak_168	1.81778	0.605	1.559	GRMZM2G028914	77560003	77583193	-
chr1	77576365	77578421	B_Peak_169	1.72717	1.68125	1.98115	GRMZM2G028914	77560003	77583193	-
chr1	77581442	77582659	B_Peak_170	1.95079	2.01211	1.65133	GRMZM2G028914	77560003	77583193	-
chr1	79443255	79443994	B_Peak_171	-0.29125	1.44769	-0.482222	GRMZM2G396640	79440595	79445140	-
chr1	80070024	80070658	B_Peak_172	1.73294	0.379231	0.9625	GRMZM2G064804	80057727	80085430	+
chr1	82011938	82014167	B_Peak_173	1.27	2.16281	1.71672	GRMZM2G030529	82010853	82020375	+
chr1	82378852	82380045	B_Peak_174	-0.246364	1.58167	0.655294	GRMZM2G418294	82377498	82387540	+
chr1	83281933	83282533	B_Peak_175	1.9595	2.72105	1.23176	GRMZM2G093001	83281923	83282546	+
chr1	84922229	84923240	B_Peak_176	2.41853	1.01407	0.837	GRMZM2G136769	84919826	84924586	-
chr1	85994069	85995352	B_Peak_177	1.13296	0.954667	1.85029	GRMZM2G453832	85988522	85991749	-
chr1	86173783	86175281	B_Peak_178	1.78156	1.66195	0.805313	GRMZM2G127168	86168160	86176332	-
chr1	86586863	86588285	B_Peak_179	2.22161	0.552609	1.14091	GRMZM2G424595	86585488	86592715	+
chr1	90546808	90547265	B_Peak_180	1	2.24429	0.6675	GRMZM2G033478	90545192	90557101	-
chr1	90554958	90556270	B_Peak_181	1.98222	1.19025	2.3295	GRMZM2G033478	90545192	90557101	-
chr1	93496586	93499113	B_Peak_182	1.29449	2.11197	1.5759	GRMZM2G079031	93491345	93506165	+
chr1	93982080	93982726	B_Peak_183	2.68071	3.30857	3.51167
chr1	93983583	93984243	B_Peak_184	2.46407	2.20571	2.99407
chr1	96689480	96690568	B_Peak_185	0.904615	1.42355	0.296	GRMZM2G086750	96688490	96691067	+
chr1	98326159	98327029	B_Peak_186	1.51	1.69565	1.09783	GRMZM2G001895	98335529	98351517	+
chr1	98344408	98345144	B_Peak_187	1.70619	0.4225	2.20263	GRMZM2G001895	98335529	98351517	+
chr1	99140473	99141331	B_Peak_188	-0.00222222	0.925385	0.2475
chr1	99147710	99148335	B_Peak_189	1.39	1.10043	1.32636
chr1	99148903	99149754	B_Peak_190	1.81091	1.7771	1.11968
chr1	99844867	99845637	B_Peak_191	1.58	2.40217	1.29632	GRMZM2G033876	99846343	99850825	+
chr1	99846182	99846847	B_Peak_192	1.76095	1.87185	1.76316	GRMZM2G033876	99846343	99850825	+
chr1	100340594	100341715	B_Peak_193	1.64103	1.061	1.28682	GRMZM5G862565	100335533	100348389	+
chr1	104518001	104518519	B_Peak_194	0.784	1.84375	1.57	GRMZM2G072427	104515531	104518377	-
chr1	105153169	105154200	B_Peak_195	1.71889	0.385769	1.93667	GRMZM5G868757	105151204	105155338	-
chr1	105674452	105675354	B_Peak_196	1.3331	2.14074	1.07	GRMZM2G132898	105671918	105675900	-
chr1	106157024	106157604	B_Peak_197	1.84667	0.867333	1.48563	GRMZM2G394410	106156047	106159925	+
chr1	107304533	107306964	B_Peak_198	0.703103	1.36927	0.652857	GRMZM2G469795	107304295	107312552	+
chr1	107889565	107891347	B_Peak_199	1.01535	1.84154	1.332	GRMZM2G159992	107883428	107894223	-
chr1	107892721	107893470	B_Peak_200	1.15438	1.76905	0.812857	GRMZM2G159992	107883428	107894223	-
chr1	111203794	111206902	B_Peak_201	1.53908	1.9964	1.33919	GRMZM2G343916	111201502	111223745	+
chr1	111885836	111886503	B_Peak_202	0.626667	0.917692	-0.388333
chr1	113888880	113889423	B_Peak_203	2.00316	1.59842	1.43556	GRMZM5G896257	113879923	113881998	-
chr1	114295346	114295834	B_Peak_204	2.474	2.21875	2.532	GRMZM2G481337	114295732	114295904	+
chr1	115407624	115408652	B_Peak_205	1.615	0.981429	0.5665	GRMZM2G110198	115405246	115408968	+
chr1	116018319	116020387	B_Peak_206	1.25152	2.00365	1.44864	GRMZM2G326643	116015318	116090359	+
chr1	116747278	116747717	B_Peak_207	2.12125	0.643571	2.27133
chr1	116748800	116750779	B_Peak_208	1.35583	1.24039	1.299
chr1	122683095	122684573	B_Peak_209	0.823333	-0.284561	0.232037
chr1	123770265	123771450	B_Peak_210	2.33625	1.92929	2.02871	GRMZM2G009655	123753257	123772766	-
chr1	125394147	125395110	B_Peak_211	1.01667	2.00063	0.345517	GRMZM2G029519	125378839	125395976	-
chr1	130329939	130330564	B_Peak_212	2.23556	1.96056	3.14	GRMZM2G378047	130329832	130330263	-
chr1	130609504	130610346	B_Peak_213	1.92594	1.92931	2.6425
chr1	130679755	130680279	B_Peak_214	1.67917	1.62125	2.04667
chr1	130686779	130688355	B_Peak_215	1.84232	1.97183	2.50368
chr1	130696605	130698310	B_Peak_216	2.38961	2.55439	3.408	GRMZM2G070685	130696500	130698849	-
chr1	130728682	130730276	B_Peak_217	1.63365	1.39123	1.97615	GRMZM5G825536	130732300	130732584	+
chr1	130747454	130748239	B_Peak_218	1.99406	2.1429	2.63065	GRMZM2G127382	130746985	130748298	+
chr1	130756035	130757125	B_Peak_219	1.29537	1.92643	2.311
chr1	130789221	130790595	B_Peak_220	2.11574	2.07873	2.55759	GRMZM5G896514	130780502	130780963	-
chr1	130877162	130878495	B_Peak_221	2.65682	2.40385	3.42476	GRMZM2G175383	130877050	130878676	-
chr1	130880073	130881070	B_Peak_222	2.94946	2.94297	3.73568	GRMZM2G475437	130879221	130881288	-
chr1	130911223	130912033	B_Peak_223	2.5312	3.024	3.18591
chr1	131314539	131316018	B_Peak_224	1.96927	1.83397	2.63211	GRMZM2G115168	131325136	131327527	+
chr1	131353943	131355321	B_Peak_225	1.44829	1.70921	2.39523	GRMZM2G025396	131354629	131355268	-
chr1	131822701	131823458	B_Peak_226	1.65056	0.542105	-0.482857
chr1	136506479	136507511	B_Peak_227	0.920714	1.02808	1.89103	GRMZM2G072415	136503057	136511785	+
chr1	138642123	138643021	B_Peak_228	0.619286	1.8225	0.692857	GRMZM2G153594	138637289	138645028	-
chr1	138646016	138647474	B_Peak_229	0.70973	1.30629	1.60645	GRMZM2G153594	138637289	138645028	-
chr1	142703364	142705136	B_Peak_230	0.865455	1.67595	1.60405	GRMZM2G045668	142703238	142720304	-
chr1	144232521	144233673	B_Peak_231	1.00719	1.98045	1.64815	GRMZM5G811053	144237197	144238685	+
chr1	145296254	145297179	B_Peak_232	0.606	2.18	1.2955	GRMZM2G118743	145286823	145312707	+
chr1	146764630	146766050	B_Peak_233	1.2408	0.0676667	0.575714
chr1	146822943	146824566	B_Peak_234	0.991081	1.70605	1.11433	GRMZM2G159009	146823648	146824436	+
chr1	146883713	146884431	B_Peak_235	1.23533	0.945	0.868571
chr1	147720264	147721696	B_Peak_236	1.40059	0.509091	0.728	GRMZM2G057820	147720182	147724862	-
chr1	147986055	147986492	B_Peak_237	2.24929	1.76938	1.78462	GRMZM2G110572	147979137	147990524	+
chr1	149549067	149550108	B_Peak_238	0.747083	1.544	0.749565	GRMZM2G424181	149546205	149553840	+
chr1	154912361	154914112	B_Peak_239	0.885634	0.028169	0.31493
chr1	155195827	155197168	B_Peak_240	0.896875	1.74536	1.36281	GRMZM2G065298	155195307	155197416	-
chr1	156532816	156533636	B_Peak_241	0.849565	1.53391	1.52714	GRMZM2G119248	156529980	156543121	-
chr1	157224242	157225845	B_Peak_242	1.23075	1.58184	1.53361	GRMZM2G086887	157223914	157238707	+
chr1	165407811	165409107	B_Peak_243	1.48419	1.9165	1.22036	GRMZM2G127739	165406443	165411315	-
chr1	165752949	165754093	B_Peak_244	2.147	1.27281	1.1004
chr1	165759164	165760870	B_Peak_245	1.37545	1.405	1.61237
chr1	165943831	165944427	B_Peak_246	0.7275	2.05313	0.413529	GRMZM2G003595	165814484	165965196	+
chr1	165949414	165950249	B_Peak_247	1.26958	1.36267	0.467143	GRMZM2G003595	165814484	165965196	+
chr1	167002865	167004417	B_Peak_248	1.35043	0.77975	2.08528	GRMZM2G099328	167000860	167006559	+
chr1	167516267	167517231	B_Peak_249	1.91037	1.01923	1.46941	GRMZM2G012156	167514646	167519780	+
chr1	167865861	167868377	B_Peak_250	1.58672	2.32831	1.2929	GRMZM2G130095	167864280	167870604	+
chr1	171490615	171491284	B_Peak_251	2.18333	0.658235	0.461739	GRMZM2G019926	171489898	171496335	+
chr1	172808760	172809638	B_Peak_252	1.56034	0.230667	0.8248	GRMZM2G049088	172807258	172815353	-
chr1	178320835	178322146	B_Peak_253	-0.494074	1.16389	1.00111	GRMZM2G027331	178320677	178324933	-
chr1	179240438	179241212	B_Peak_254	1.12929	0.0694118	-0.579444
chr1	179342874	179343898	B_Peak_255	0.724	1.79676	1.42217	GRMZM2G131245	179340569	179344739	+
chr1	180835865	180836750	B_Peak_256	1.72448	1.05208	1.2864	GRMZM2G151236	180827397	180837800	-
chr1	182076285	182077094	B_Peak_257	1.51333	2.07962	1.80545	GRMZM2G023906	182075296	182094029	+
chr1	182285377	182286385	B_Peak_258	0.827826	1.5572	0.775517	GRMZM2G136366	182283135	182290570	+
chr1	183991685	183992393	B_Peak_259	1.07455	1.1135	1.82773	GRMZM2G080746	183985289	183993365	-
chr1	184014052	184015041	B_Peak_260	1.35862	1.13115	2.09136	GRMZM2G080912	184011036	184016270	-
chr1	184544205	184544623	B_Peak_261	2.46077	2.54769	3.50091
chr1	184549549	184549906	B_Peak_262	1.35167	1.36462	1.47833	GRMZM5G878073	184544212	184550375	-
chr1	187390570	187391823	B_Peak_263	2.18703	1.65185	2.21194	GRMZM2G142597	187387273	187397432	+
chr1	187392391	187394879	B_Peak_264	1.76764	1.9775	1.00719	GRMZM2G142597	187387273	187397432	+
chr1	189082418	189083283	B_Peak_265	1.83583	1.36286	0.620909	GRMZM2G055992	189081768	189085843	-
chr1	189641701	189642301	B_Peak_266	2.00421	1.0305	-0.0226667	GRMZM2G141784	189637097	189642534	-
chr1	191002444	191003823	B_Peak_267	0.845789	2.22412	0.8805	GRMZM2G084149	190997916	191004927	+
chr1	191443356	191444192	B_Peak_268	0.467368	0.765294	1.827	GRMZM2G074270	191441900	191445347	+
chr1	192404566	192406077	B_Peak_269	0.453	1.55023	0.371628	GRMZM2G096806	192404194	192408778	-
chr1	192407378	192408185	B_Peak_270	1.11792	1.92926	-0.0834615	GRMZM2G096806	192404194	192408778	-
chr1	192490523	192491266	B_Peak_271	2.54708	0.7796	0.978	GRMZM2G179366	192490099	192492652	-
chr1	194661623	194662437	B_Peak_272	0.3572	1.09941	2.3048	GRMZM2G083551	194660269	194663460	-
chr1	195415504	195416443	B_Peak_273	-0.0438462	1.72789	0.77913	GRMZM2G043198	195400126	195416505	+
chr1	195911292	195912674	B_Peak_274	0.684872	1.34405	1.40655	GRMZM2G317770	195910142	195923328	+
chr1	196204994	196206272	B_Peak_275	1.89393	0.83037	2.27	GRMZM2G053027	196203304	196214408	+
chr1	196586426	196588101	B_Peak_276	1.29387	1.70448	0.877879	GRMZM2G045135	196585801	196590059	+
chr1	196699544	196701915	B_Peak_277	1.88686	1.29561	1.07733	GRMZM2G019050	196696007	196703390	-
chr1	197057104	197058786	B_Peak_278	1.0945	1.94038	1.765	GRMZM2G175280	197055807	197059608	+
chr1	197964644	197965944	B_Peak_279	2.40447	1.55978	1.13056	GRMZM2G049346	197963796	197967957	+
chr1	199299005	199299864	B_Peak_280	1.47125	1.605	1.46389	GRMZM2G117189	199296481	199302428	+
chr1	200477580	200479021	B_Peak_281	1.59783	1.76163	1.61	GRMZM2G157010	200470494	200479736	-
chr1	200480757	200481961	B_Peak_282	1.99537	0.882143	1.03458	GRMZM2G157018	200480447	200483616	-
chr1	201741270	201741925	B_Peak_283	0.238571	2.75471	0.48	GRMZM2G148867	201738864	201745838	-
chr1	202418872	202419946	B_Peak_284	1.36333	0.891875	1.68833	GRMZM2G328309	202395607	202409748	-
chr1	202441506	202442528	B_Peak_285	0.520769	0.989	1.77926	GRMZM2G030433	202435748	202445250	-
chr1	202442555	202443457	B_Peak_286	1.88261	0.131905	0.74875	GRMZM2G030433	202435748	202445250	-
chr1	203088702	203089967	B_Peak_287	1.28767	1.83581	1.80194
chr1	203170348	203171234	B_Peak_288	0.931579	2.29389	1.41192	GRMZM2G129513	203170067	203174226	-
chr1	203331410	203332009	B_Peak_289	1.07	2.42786	1.29923	GRMZM2G139683	203330178	203337402	+
chr1	203334922	203336287	B_Peak_290	1.56808	0.975556	0.7655	GRMZM2G139683	203330178	203337402	+
chr1	203882551	203882949	B_Peak_291	3.52188	3.88813	4.74688	GRMZM2G090126	203878206	203880656	-
chr1	203884788	203885617	B_Peak_292	1.31824	1.12	1.51265	GRMZM2G090126	203878206	203880656	-
chr1	203886453	203887955	B_Peak_293	1.91049	1.88371	2.37177	GRMZM2G090126	203878206	203880656	-
chr1	203894026	203895241	B_Peak_294	1.32044	1.27833	1.64872
chr1	203899305	203899880	B_Peak_295	2.4225	1.637	2.63842	GRMZM2G448151	203905970	203907361	+
chr1	203900369	203905476	B_Peak_296	2.84156	2.81627	3.65019	GRMZM2G448151	203905970	203907361	+
chr1	203906230	203907355	B_Peak_297	1.95583	2.23128	2.68638	GRMZM2G448142	203901792	203910810	-
chr1	203910863	203913347	B_Peak_298	1.94546	2.06711	2.44021	GRMZM2G448142	203901792	203910810	-
chr1	203914362	203916008	B_Peak_299	1.76647	1.75603	2.24353	GRMZM2G448161	203913752	203918178	+
chr1	203917219	203918074	B_Peak_300	2.15963	2.12897	3.06862	GRMZM2G448161	203913752	203918178	+
chr1	203924071	203924712	B_Peak_301	2.48294	2.19882	2.57214	GRMZM2G448174	203916279	203925824	-
chr1	203927683	203928197	B_Peak_302	2.64214	2.611	2.94083	GRMZM2G448344	203925927	203931405	-
chr1	203929600	203931329	B_Peak_303	1.51786	1.56543	1.88671	GRMZM2G448344	203925927	203931405	-
chr1	205006793	205007697	B_Peak_304	0.0722222	0.730625	0.218	GRMZM5G825090	204914762	205012952	-
chr1	205114857	205116006	B_Peak_305	2.25821	1.0372	0.319
chr1	205389599	205391238	B_Peak_306	1.12256	2.10438	0.649394	GRMZM2G158479	205374341	205391494	-
chr1	205410988	205411502	B_Peak_307	1.85125	1.765	0.71125	GRMZM2G158462	205410478	205412879	+
chr1	205503711	205504822	B_Peak_308	1.565	1.08852	1.9004	GRMZM2G449163	205509611	205518465	+
chr1	205506402	205506923	B_Peak_309	2.2475	0.640667	0.421429	GRMZM2G449163	205509611	205518465	+
chr1	205526301	205526765	B_Peak_310	0.92	1.72143	0.0242857	GRMZM2G449177	205528531	205530071	+
chr1	207599123	207600712	B_Peak_311	1.5578	1.22727	0.972667	GRMZM2G122064	207597884	207604265	-
chr1	207601556	207603601	B_Peak_312	2.3407	1.40673	1.83826	GRMZM2G122064	207597884	207604265	-
chr1	208985885	208986688	B_Peak_313	0.172222	-0.498333	1.316
chr1	209822897	209825070	B_Peak_314	0.895435	0.768333	1.55158	GRMZM2G043530	209790879	209825574	-
chr1	209826125	209826757	B_Peak_315	1.925	-0.108462	0.733333	GRMZM2G043530	209790879	209825574	-
chr1	210221546	210222795	B_Peak_316	1.58389	1.72571	1.00242	GRMZM2G048276	210219079	210224111	+
chr1	210362151	210362992	B_Peak_317	2.095	1.37647	2.38294	GRMZM5G820727	210359772	210368069	+
chr1	210760729	210762727	B_Peak_318	0.640294	1.51744	1.60722	GRMZM2G106574	210759842	210789704	-
chr1	211618172	211619931	B_Peak_319	1.92457	0.9905	1.55235	GRMZM2G078569	211617424	211624960	+
chr1	211879810	211881507	B_Peak_320	1.89636	1.92293	1.45938	GRMZM2G043819	211879253	211896231	+
chr1	212288912	212289355	B_Peak_321	2.35417	0.823	1.20273	GRMZM2G160927	212287664	212305641	-
chr1	213656772	213657556	B_Peak_322	2.55083	1.3587	0.32875	GRMZM2G082174	213655166	213664129	-
chr1	213661826	213663323	B_Peak_323	2.30171	1.58605	1.805	GRMZM2G082174	213655166	213664129	-
chr1	214843065	214844763	B_Peak_324	0.885625	1.48917	0.873214
chr1	216686333	216687233	B_Peak_325	2.01364	1.58962	0.304815	GRMZM2G167651	216682505	216689176	+
chr1	217521277	217523235	B_Peak_326	2.2298	1.55979	1.28026	GRMZM2G144547	217520817	217532534	+
chr1	218346933	218347354	B_Peak_327	1.62143	0.6225	-0.32375	GRMZM2G138475	218354977	218358233	+
chr1	218668364	218669281	B_Peak_328	1.83391	1.55125	1.22529	GRMZM2G108277	218666876	218669807	+
chr1	218983306	218984105	B_Peak_329	1.27524	2.25875	-0.195556	GRMZM5G895175	218981641	218987465	-
chr1	219476615	219478262	B_Peak_330	1.94729	1.73205	1.3595	GRMZM2G015967	219474641	219478759	-
chr1	219607432	219611483	B_Peak_331	2.15881	1.75505	1.20967	GRMZM2G127396	219595090	219608769	-
chr1	220097111	220098273	B_Peak_332	1.48897	2.13296	2.16345	GRMZM2G136439	220095821	220098832	+
chr1	220203679	220204856	B_Peak_333	2.12897	0.884138	1.74321	GRMZM2G045688	220201261	220204350	-
chr1	220317366	220319192	B_Peak_334	1.02194	1.33786	1.4492	GRMZM2G032351	220307458	220339987	-
chr1	220332126	220334293	B_Peak_335	1.14512	1.58109	2.17667	GRMZM2G032351	220307458	220339987	-
chr1	220520170	220521182	B_Peak_336	1.66519	0.71	0.36619
chr1	220710459	220711605	B_Peak_337	2.03212	1.10538	0.198065	GRMZM2G327174	220707908	220715307	+
chr1	220990084	220990945	B_Peak_338	2.10852	1.24207	0.547083	GRMZM2G078412	220979365	220991421	-
chr1	221224773	221225696	B_Peak_339	0.355833	1.48636	-0.0233333
chr1	223042876	223043691	B_Peak_340	2.55348	1.73957	1.4245	GRMZM2G073399	223034220	223045239	-
chr1	224780989	224783208	B_Peak_341	1.1286	1.91305	1.63883	GRMZM2G414848	224771078	224783687	-
chr1	226003675	226004130	B_Peak_342	2.065	0.247778	0.802308	GRMZM5G869779	226002865	226010215	+
chr1	227250443	227251713	B_Peak_343	-0.0121875	1.72306	0.637949	GRMZM2G449083	227250144	227255278	-
chr1	227314938	227315575	B_Peak_344	2.3819	1.35529	1.29238	GRMZM5G855891	227314294	227317529	-
chr1	227444057	227446114	B_Peak_345	1.15579	1.76824	1.20667
chr1	227450351	227452223	B_Peak_346	-0.351154	1.1887	1.00889
chr1	227509433	227510193	B_Peak_347	0.6125	1.40267	1.40429	GRMZM2G036455	227507580	227510668	-
chr1	227932920	227935030	B_Peak_348	1.03224	1.6217	1.55464	GRMZM5G871419	227929060	227935278	-
chr1	228149571	228150473	B_Peak_349	1.16875	1.8076	0.508	GRMZM2G057451	228147610	228151920	-
chr1	228194829	228195732	B_Peak_350	1.53944	2.12136	0.568333	GRMZM2G095492	228194568	228197870	-
chr1	228396833	228398770	B_Peak_351	1.79477	1.67116	1.0775	GRMZM2G104012	228395721	228400984	+
chr1	228556011	228557917	B_Peak_352	1.455	2.21018	1.49551	GRMZM2G305926	228549987	228552527	-
chr1	229201542	229204863	B_Peak_353	1.8511	1.42592	1.57481	GRMZM2G113202	229190070	229205919	-
chr1	229862097	229863098	B_Peak_354	1.81233	2.25355	2.11125	GRMZM2G079428	229849325	229865626	-
chr1	229863282	229864959	B_Peak_355	2.1125	1.44647	1.59291	GRMZM2G079428	229849325	229865626	-
chr1	230808767	230810336	B_Peak_356	1.41286	1.10294	0.703333	GRMZM2G069976	230799370	230812104	-
chr1	231186579	231187101	B_Peak_357	2.12889	-0.562222	1.28429	GRMZM5G833650	231185511	231186032	-
chr1	231340539	231341270	B_Peak_358	2.00444	2.48556	1.94625	GRMZM2G415359	231336185	231341950	-
chr1	231601632	231602676	B_Peak_359	2.16268	1.88829	1.99975	GRMZM2G009141	231600691	231601984	-
chr1	231720720	231722468	B_Peak_360	0.468974	2.04364	0.951316	GRMZM2G107571	231707059	231720413	-
chr1	231726216	231727610	B_Peak_361	1.63972	1.61794	1.87679	GRMZM2G406043	231725442	231728979	-
chr1	232047175	232048021	B_Peak_362	1.19727	1.84133	1.00063	GRMZM2G148323	232041908	232053896	-
chr1	232652481	232653621	B_Peak_363	1.69833	1.45375	0.499231	GRMZM5G895188	232652196	232656344	+
chr1	233327200	233328859	B_Peak_364	1.16762	1.37362	2.03385	GRMZM2G590138	233326986	233329288	-
chr1	234255753	234256695	B_Peak_365	1.33407	2.31773	1.62235	GRMZM2G445905	234254283	234264784	+
chr1	234462220	234463956	B_Peak_366	0.819028	0.308611	0.760694	GRMZM2G386294	234454134	234454840	-
chr1	234464876	234470647	B_Peak_367	0.962727	0.317069	0.743565
chr1	234474178	234475377	B_Peak_368	0.134	-0.0296	-0.0238
chr1	234476240	234477796	B_Peak_369	0.877302	0.314219	0.798906
chr1	234479269	234481330	B_Peak_370	0.718929	0.128916	0.669048
chr1	234484545	234488851	B_Peak_371	0.961875	0.442414	0.862841
chr1	234489695	234493154	B_Peak_372	1.00664	0.483028	0.771702
chr1	234502212	234502946	B_Peak_373	0.678667	0.614	0.542333
chr1	234505643	234510589	B_Peak_374	0.8376	0.315176	0.646616
chr1	234512114	234513661	B_Peak_375	0.736719	0.0951563	0.507969
chr1	234515422	234516435	B_Peak_376	0.491905	0.408333	0.391905
chr1	234517262	234518426	B_Peak_377	0.918298	0.744792	0.67
chr1	234520104	234521680	B_Peak_378	1.07437	0.470938	0.713906
chr1	234524892	234527586	B_Peak_379	0.824636	0.410636	0.794495
chr1	234527884	234529764	B_Peak_380	0.590769	0.179744	0.807237
chr1	234531123	234534003	B_Peak_381	0.838974	0.584017	0.689576
chr1	234552830	234554427	B_Peak_382	2.12571	1.53274	1.43871	GRMZM2G069775	234551295	234552251	-
chr1	234557400	234558832	B_Peak_383	1.92636	2.04804	1.73309	GRMZM2G069775	234551295	234552251	-
chr1	234569830	234570497	B_Peak_384	2.03852	2.23407	1.55321	GRMZM2G069427	234562147	234565049	-
chr1	234573966	234574994	B_Peak_385	1.64923	2.18158	1.78615	GRMZM2G069427	234562147	234565049	-
chr1	234577920	234578364	B_Peak_386	2.40684	1.59778	1.61611	GRMZM2G069284	234585783	234586274	+
chr1	234578887	234585139	B_Peak_387	2.30041	2.07237	2.06042	GRMZM2G069284	234585783	234586274	+
chr1	234585502	234588525	B_Peak_388	1.80517	1.65759	1.64619	GRMZM2G069284	234585783	234586274	+
chr1	234589361	234590436	B_Peak_389	2.24814	1.64279	2.07814	GRMZM2G523904	234589719	234590620	+
chr1	234591190	234593336	B_Peak_390	1.96442	1.82647	1.7856	GRMZM2G523897	234590775	234591462	-
chr1	234593760	234594441	B_Peak_391	1.17464	1.34	1.03107	GRMZM2G523897	234590775	234591462	-
chr1	234596988	234598423	B_Peak_392	1.24949	1.17783	0.975763	GRMZM2G523897	234590775	234591462	-
chr1	234599032	234609468	B_Peak_393	1.93888	1.82923	1.77726	GRMZM2G121654	234608960	234610454	+
chr1	234611218	234615752	B_Peak_394	2.33765	2.04348	2.12608	GRMZM2G121624	234620462	234621602	+
chr1	234617047	234620518	B_Peak_395	2.01619	2.05628	2.03947	GRMZM2G121624	234620462	234621602	+
chr1	234621018	234623215	B_Peak_396	1.81244	1.46943	1.62989	GRMZM2G121647	234612181	234614060	-
chr1	234624104	234625629	B_Peak_397	0.592459	0.408226	0.226613	GRMZM2G155706	234633725	234634048	+
chr1	234626116	234627687	B_Peak_398	0.786875	0.374921	0.432187	GRMZM2G155706	234633725	234634048	+
chr1	234631214	234639855	B_Peak_399	2.19248	1.90156	1.85764	GRMZM2G155602	234645133	234646391	+
chr1	234640442	234653225	B_Peak_400	2.36707	2.16374	2.16499	GRMZM2G155602	234645133	234646391	+
chr1	234654857	234655558	B_Peak_401	2.16733	2.1369	1.93	GRMZM2G154746	234663566	234663964	+
chr1	234656069	234656517	B_Peak_402	2.5895	2.49368	2.26	GRMZM2G154746	234663566	234663964	+
chr1	234657042	234659239	B_Peak_403	2.24907	2.34218	2.43081	GRMZM2G154746	234663566	234663964	+
chr1	234660059	234668969	B_Peak_404	2.10622	1.90902	2.00708	GRMZM2G154737	234666786	234667142	-
chr1	234680561	234682393	B_Peak_405	2.44986	2.35681	2.4389	GRMZM2G450700	234683384	234684170	+
chr1	234692496	234693027	B_Peak_406	1.3575	1.73833	1.83	GRMZM2G013655	234690949	234691489	-
chr1	234708479	234709048	B_Peak_407	1.4275	1.57625	1.42522	GRMZM2G314378	234717615	234718440	+
chr1	234713817	234714648	B_Peak_408	2.54606	1.60941	1.57258	GRMZM2G012877	234711297	234711614	-
chr1	234719026	234737656	B_Peak_409	2.09597	1.91766	1.93429	GRMZM2G012877	234711297	234711614	-
chr1	234738022	234739456	B_Peak_410	1.87367	1.94917	1.61983	GRMZM2G314361	234728494	234729616	-
chr1	236447844	236450375	B_Peak_411	2.00192	2.36197	2.01333	GRMZM2G094988	236445331	236451453	+
chr1	237088227	237089386	B_Peak_412	1.38226	1.92259	0.407391	GRMZM2G036765	237087363	237092641	-
chr1	237089845	237091750	B_Peak_413	1.62828	1.50622	1.0934	GRMZM2G036765	237087363	237092641	-
chr1	237748136	237748746	B_Peak_414	1.28692	1.104	1.286	GRMZM2G076597	237741444	237749566	+
chr1	238822885	238826452	B_Peak_415	1.73635	2.30341	1.36486	GRMZM2G000540	238818481	238827230	-
chr1	240024107	240024687	B_Peak_416	1.18643	0.133571	2.22813	GRMZM2G068328	240022928	240026032	-
chr1	241908066	241908968	B_Peak_417	2.13043	0.362609	0.901053	GRMZM2G118467	241903998	241917454	+
chr1	243769560	243771494	B_Peak_418	1.985	1.35047	1.62047	GRMZM2G108463	243768555	243784387	+
chr1	244088248	244088997	B_Peak_419	2.09154	0.39625	0.0523077	GRMZM2G444692	244071720	244090081	-
chr1	244509120	244509666	B_Peak_420	1.11417	2.17722	1.608	GRMZM2G150169	244506185	244521272	+
chr1	244509759	244511168	B_Peak_421	1.24432	0.831714	2.22214	GRMZM2G150169	244506185	244521272	+
chr1	244511955	244513623	B_Peak_422	1.17524	1.452	1.6645	GRMZM2G150169	244506185	244521272	+
chr1	244855253	244855673	B_Peak_423	1.03538	1.02083	1.248
chr1	247428807	247429649	B_Peak_424	1.614	0.215	0.517692	GRMZM2G074899	247425822	247450490	+
chr1	248326309	248327047	B_Peak_425	0.507037	2.0219	0.0373913	GRMZM2G086138	248318894	248327562	-
chr1	248449063	248449867	B_Peak_426	1.54118	2.26882	0.0575	GRMZM2G153928	248422813	248450276	-
chr1	248854451	248855262	B_Peak_427	1.52462	1.77259	0.8204	GRMZM2G074024	248853576	248860904	+
chr1	250062788	250064094	B_Peak_428	1.88323	0.679032	2.39333	GRMZM2G157470	250061761	250067450	+
chr1	250435294	250435994	B_Peak_429	2.0315	0.506	1.172	GRMZM2G070323	250428573	250443357	+
chr1	250656580	250657601	B_Peak_430	0.0616667	0.519286	1.388	GRMZM2G015979	250654086	250655610	-
chr1	251613149	251613929	B_Peak_431	-0.03	1.20364	0.278	GRMZM2G015005	251611877	251620695	+
chr1	252926997	252929117	B_Peak_432	1.2664	1.33475	0.28449	GRMZM2G111269	252926380	252931075	+
chr1	253377396	253378867	B_Peak_433	1.73444	1.25486	0.329762	GRMZM2G141332	253374384	253381955	-
chr1	253494385	253495628	B_Peak_434	0.73375	1.97138	1.9236	GRMZM2G070061	253493606	253496791	+
chr1	253652976	253654514	B_Peak_435	2.12514	-0.120476	0.143889	GRMZM2G112672	253638858	253656423	-
chr1	253655666	253656210	B_Peak_436	2.021	0.597778	0.421818	GRMZM2G112672	253638858	253656423	-
chr1	253894045	253896486	B_Peak_437	1.62359	2.04	1.24774	GRMZM2G099056	253893686	253906936	+
chr1	253900016	253901342	B_Peak_438	1.13333	1.83	0.365357	GRMZM2G099056	253893686	253906936	+
chr1	254100890	254103629	B_Peak_439	1.44487	1.52906	1.54814	GRMZM2G017089	254094619	254104550	-
chr1	255255050	255256354	B_Peak_440	1.31156	1.10483	1.31528	GRMZM2G016875	255254285	255262311	+
chr1	255258765	255260070	B_Peak_441	1.66912	0.718462	1.46531	GRMZM2G016875	255254285	255262311	+
chr1	255318363	255319117	B_Peak_442	0.225294	1.645	0.623125	GRMZM2G017319	255323652	255325701	+
chr1	255989234	255990952	B_Peak_443	1.6151	2.01	2.04854	GRMZM2G025731	255987539	255993875	-
chr1	256072778	256073662	B_Peak_444	1.1	2.0816	0.904444	GRMZM2G150772	256071969	256085118	+
chr1	256137741	256138207	B_Peak_445	1.32727	0.677619	0.644545
chr1	256303232	256305338	B_Peak_446	1.28196	1.7163	1.52286	GRMZM2G003640	256296778	256306481	-
chr1	256337059	256338061	B_Peak_447	1.83885	2.15621	0.922105
chr1	256441929	256442759	B_Peak_448	1.478	1.67263	1.90625	GRMZM2G415215	256423136	256467703	-
chr1	256569188	256570189	B_Peak_449	1.255	1.52276	1.29682	GRMZM2G027663	256566872	256573278	-
chr1	258000971	258001810	B_Peak_450	0.48	0.404444	2.05667	GRMZM2G045314	257998950	258005932	-
chr1	259701440	259702306	B_Peak_451	1.34125	2.30522	0.109444	GRMZM2G340749	259701572	259722755	+
chr1	261217364	261218544	B_Peak_452	0.0608	1.12926	0.343158
chr1	261222666	261223345	B_Peak_453	2.52905	0.717333	0.656	GRMZM2G412150	261220007	261232117	-
chr1	261409405	261410385	B_Peak_454	1.72667	-0.1575	1.2681	GRMZM2G028379	261408681	261412620	+
chr1	261487397	261488279	B_Peak_455	0.195385	1.44562	1.37444	GRMZM2G031501	261486889	261491063	+
chr1	262151604	262152040	B_Peak_456	2.609	1.00727	0.845	GRMZM2G022997	262151867	262156656	+
chr1	262307117	262308264	B_Peak_457	1.32526	0.502857	0.547297	GRMZM2G080764	262307022	262314153	+
chr1	262720253	262720794	B_Peak_458	2.20786	0.528889	1.2575	GRMZM2G094698	262719636	262725651	-
chr1	262722503	262724355	B_Peak_459	1.57083	1.59696	1.24028	GRMZM2G094698	262719636	262725651	-
chr1	264165606	264166576	B_Peak_460	1.57864	1.28333	2.21852	GRMZM2G123159	264164685	264167838	-
chr1	264593815	264594892	B_Peak_461	1.29367	1.22231	1.86542	GRMZM2G073668	264591990	264597148	-
chr1	264718737	264719444	B_Peak_462	1.4	0.778421	1.33	GRMZM2G002499	264718751	264720393	+
chr1	264746457	264747250	B_Peak_463	1.98222	1.56435	1.55	GRMZM2G002687	264743594	264751569	+
chr1	264970834	264972276	B_Peak_464	1.632	0.681563	2.52543	GRMZM2G044557	264962378	264986784	-
chr1	267327938	267328481	B_Peak_465	0.367333	2.351	0.398571	GRMZM2G025648	267326817	267328960	-
chr1	267537806	267538551	B_Peak_466	1.15958	1.97385	0.963077	GRMZM5G865999	267537661	267547936	+
chr1	268156913	268158142	B_Peak_467	-0.162222	1.64296	1.40909	GRMZM2G126019	268152397	268166016	+
chr1	269022616	269023673	B_Peak_468	1.84844	0.787857	0.94375	GRMZM2G046849	269023130	269026101	+
chr1	269222250	269223364	B_Peak_469	1.98806	1.269	0.228421	GRMZM2G073912	269217939	269226700	-
chr1	269224810	269225652	B_Peak_470	1.57765	1.16304	2.12455	GRMZM2G073912	269217939	269226700	-
chr1	270880456	270881494	B_Peak_471	0.243636	2.01208	1.37556
chr1	270961834	270962632	B_Peak_472	0.237333	1.03471	2.3705	GRMZM2G019267	270960845	270965356	+
chr1	272843333	272844729	B_Peak_473	1.50906	1.34233	1.25821	GRMZM2G090070	272841255	272844885	+
chr1	272937910	272939063	B_Peak_474	1.93107	1.686	0.601667	GRMZM2G027059	272936836	272940502	-
chr1	274248043	274249321	B_Peak_475	0.985588	1.7305	1.51187	GRMZM2G033135	274243952	274267364	+
chr1	274516622	274517953	B_Peak_476	1.34381	1.4804	1.47586	GRMZM2G396430	274518686	274521453	+
chr1	274988201	274988728	B_Peak_477	0.752727	1.50214	2.46643	GRMZM2G159295	274985380	274991947	-
chr1	274989180	274990282	B_Peak_478	1.70485	1.12367	0.751579	GRMZM2G159295	274985380	274991947	-
chr1	275252854	275253792	B_Peak_479	1.04333	2.19692	0.700556	GRMZM2G056645	275248687	275263922	-
chr1	275254700	275255583	B_Peak_480	0.495	1.97963	1.12947	GRMZM2G056645	275248687	275263922	-
chr1	275976362	275977206	B_Peak_481	1.88292	1.04684	0.945556	GRMZM2G173852	275974954	275984429	+
chr1	276215779	276216874	B_Peak_482	0.268125	-0.0413333	1.22333	GRMZM2G456690	276215191	276219297	-
chr1	276251471	276252346	B_Peak_483	1.63474	0.833571	0.724737	GRMZM5G802858	276248813	276253373	-
chr1	276975127	276976906	B_Peak_484	1.56373	1.72419	1.39075	GRMZM2G058158	276974723	276984988	+
chr1	276993369	276994982	B_Peak_485	0.756786	2.03447	1.42318	GRMZM2G057935	276992819	276997822	-
chr1	277888179	277889353	B_Peak_486	1.01	-0.511667	0.07
chr1	277930382	277931703	B_Peak_487	1.204	1.34114	2.07029	GRMZM2G023833	277929803	277936049	+
chr1	278510168	278511705	B_Peak_488	1.09222	2.54083	1.10829	GRMZM2G330218	278508905	278514947	+
chr1	279684445	279685044	B_Peak_489	0.532778	2.05429	1.38529	GRMZM2G307252	279681911	279686649	-
chr1	279774697	279775656	B_Peak_490	1.00231	0.006	0.353	GRMZM2G063663	279777857	279779669	+
chr1	280093534	280095204	B_Peak_491	1.70308	1.7541	0.771429	GRMZM2G156800	280087793	280097855	-
chr1	280292475	280293118	B_Peak_492	0.568	2.32667	1.62125	GRMZM2G138861	280290180	280298290	+
chr1	280711111	280712068	B_Peak_493	0.752857	0.662727	1.12312	GRMZM2G164493	280707865	280712570	-
chr1	281004223	281005038	B_Peak_494	1.63824	2.12882	1.87031	GRMZM5G896085	281002870	281004333	-
chr1	283096818	283097993	B_Peak_495	-0.455714	0.624737	1.68556	GRMZM2G065214	283088437	283091230	-
chr1	285061965	285063410	B_Peak_496	0.5925	1.79286	1.26963	GRMZM2G361220	285060087	285064322	-
chr1	285126748	285128301	B_Peak_497	-0.271892	1.13632	1.48698	GRMZM2G058584	285124791	285129572	-
chr1	285216731	285218173	B_Peak_498	1.72256	1.56925	0.933	GRMZM2G040145	285209336	285219002	-
chr1	285637281	285638712	B_Peak_499	1.54585	1.92194	1.35758	GRMZM2G704093	285635807	285647196	+
chr1	285638942	285639548	B_Peak_500	0.405625	1.14471	2.55467	GRMZM2G704093	285635807	285647196	+
chr1	285774614	285776873	B_Peak_501	0.79	1.93449	0.790244	GRMZM2G116126	285767399	285783474	+
chr1	286667904	286668518	B_Peak_502	2.15105	0.214286	1.95368	GRMZM2G060765	286666084	286670395	-
chr1	286708705	286710453	B_Peak_503	1.80067	1.4993	1.50121	GRMZM2G049547	286706927	286713398	-
chr1	286711887	286713071	B_Peak_504	1.46621	1.17538	1.18783	GRMZM2G049547	286706927	286713398	-
chr1	286847036	286848267	B_Peak_505	2.19156	1.82514	1.35875	GRMZM2G120674	286845415	286850582	+
chr1	286858995	286860868	B_Peak_506	1.50778	1.62146	0.855	GRMZM2G120596	286858004	286864584	+
chr1	287218149	287219026	B_Peak_507	0.893571	-0.0344444	0.094
chr1	288101482	288102766	B_Peak_508	1.88114	0.5375	2.46649	GRMZM2G019446	288079085	288103526	-
chr1	288264486	288265361	B_Peak_509	1.8125	2.42355	1.67174	GRMZM2G046191	288261016	288266253	-
chr1	288740114	288741344	B_Peak_510	1.3696	2.08667	0.337647	GRMZM2G163912	288737549	288742643	+
chr1	289584538	289585383	B_Peak_511	0.0573913	1.22345	2.22	GRMZM2G474798	289575586	289599131	-
chr1	289870513	289871457	B_Peak_512	-0.763846	0.952727	1.76353	GRMZM2G151266	289862284	289873599	-
chr1	290133765	290135126	B_Peak_513	1.92054	1.86927	1.54538	GRMZM2G047223	290130904	290135727	-
chr1	290296084	290296899	B_Peak_514	0.83	2.05259	1.68059	GRMZM2G082312	290304861	290308869	+
chr1	290597727	290598632	B_Peak_515	0.728696	0.95875	1.62517	GRMZM2G111642	290593939	290599907	-
chr1	291525277	291526149	B_Peak_516	1.64565	0.706923	1.82652	GRMZM2G116908	291521884	291530265	+
chr1	291526753	291527373	B_Peak_517	1.74923	1.14933	1.54056	GRMZM2G116908	291521884	291530265	+
chr1	291657197	291658355	B_Peak_518	1.87343	1.90097	1.19806	GRMZM2G179133	291652426	291669429	-
chr1	291928086	291928982	B_Peak_519	1.30667	2.35815	0.968	GRMZM2G128663	291925456	291929818	-
chr1	292225052	292225950	B_Peak_520	0.4	1.911	-0.261053	GRMZM2G072584	292222429	292226388	-
chr1	292350053	292350749	B_Peak_521	0.556667	1.81524	0.267059	GRMZM2G450920	292340667	292353571	+
chr1	292701250	292702080	B_Peak_522	1.46571	1.11125	0.274286	GRMZM2G409839	292694407	292704781	-
chr1	293030136	293031483	B_Peak_523	0.4945	1.35462	0.229429	GRMZM2G155448	293033611	293035478	+
chr1	293272068	293272951	B_Peak_524	1.8756	0.72	1.41632	GRMZM2G148370	293266234	293274583	-
chr1	294644901	294645493	B_Peak_525	2.685	1.92333	0.982143	GRMZM2G156848	294633986	294636466	-
chr1	295108104	295108963	B_Peak_526	0.09	1.505	0.238333
chr1	296010827	296012495	B_Peak_527	1.46444	0.783429	1.90735	GRMZM2G351160	296008817	296016704	+
chr1	296989582	296990429	B_Peak_528	2.10043	2.41882	-0.510714
chr1	297303688	297304845	B_Peak_529	0.927419	1.87333	1.27094	GRMZM2G155935	297301592	297305399	-
chr1	297373855	297374552	B_Peak_530	2.46955	2.24913	2.23591	GRMZM2G369912	297372423	297377679	+
chr1	297595724	297596234	B_Peak_531	0.08	2.2625	1.047	GRMZM2G056393	297588845	297608165	-
chr1	297599891	297600627	B_Peak_532	1.80222	1.61579	1.90222	GRMZM2G056393	297588845	297608165	-
chr1	297911517	297913670	B_Peak_533	1.44472	1.89789	2.09679	GRMZM2G301805	297910795	297916145	+
chr1	298433882	298434986	B_Peak_534	1.82655	1.44136	1.16345	GRMZM2G021742	298431972	298436349	+
chr1	298829964	298831192	B_Peak_535	-0.408889	0.585556	1.75857	GRMZM2G112609	298825642	298832598	-
chr1	299586619	299587077	B_Peak_536	3.10846	1.46533	0.683636
chr1	299640179	299641545	B_Peak_537	2.99075	1.62516	2.19514
chr1	299753147	299754112	B_Peak_538	1.2148	2.14826	1.36808	GRMZM2G167031	299744781	299755202	-
chr1	300879390	300881259	B_Peak_539	1.67262	1.98732	1.07375	GRMZM2G131939	300872153	300884599	-
chr10	40412	41579	B_Peak_540	0.224043	-0.195682	0.654043
chr10	632304	633693	B_Peak_541	0.698519	1.86487	1.62969	GRMZM2G109674	630577	635325	+
chr10	721704	722797	B_Peak_542	0.834865	0.565	0.64129	GRMZM2G179143	717278	719105	-
chr10	1080333	1081708	B_Peak_543	1.48743	2.20103	1.48857	GRMZM2G066165	1078807	1083743	-
chr10	1416991	1418314	B_Peak_544	0.695357	2.33778	0.978437	GRMZM2G048067	1411449	1423284	-
chr10	2019099	2019949	B_Peak_545	1.54037	1.5124	1.67923	GRMZM5G886363	2008859	2014228	-
chr10	2049692	2050481	B_Peak_546	1.84158	1.97316	-0.391	GRMZM2G180244	2049440	2055121	-
chr10	2051032	2051732	B_Peak_547	2.4	1.72111	0.885263	GRMZM2G180244	2049440	2055121	-
chr10	2053996	2055028	B_Peak_548	1.96257	0.847241	0.863793	GRMZM2G180244	2049440	2055121	-
chr10	2660057	2661079	B_Peak_549	1.71567	0.63	1.23792	GRMZM2G127393	2654215	2662976	-
chr10	2984941	2985729	B_Peak_550	2.08	-0.392	1.01737	GRMZM2G004412	2984369	2993434	+
chr10	4002075	4003187	B_Peak_551	1.02233	1.10688	1.42724	GRMZM2G005286	3999489	4000170	-
chr10	4016300	4017029	B_Peak_552	0.711364	1.38857	2.20222	GRMZM2G473138	4015808	4020018	-
chr10	4072484	4073509	B_Peak_553	1.79643	1.46077	1.61687	GRMZM2G129804	4071331	4073937	-
chr10	4560535	4562825	B_Peak_554	2.04691	1.89371	1.60773	GRMZM2G036685	4558225	4565057	-
chr10	5722742	5724098	B_Peak_555	0.62303	0.289697	1.65949	GRMZM2G020446	5718777	5728532	-
chr10	5741023	5742068	B_Peak_556	2.01333	1.46333	1.17368	GRMZM2G113093	5737001	5744526	-
chr10	5758692	5759604	B_Peak_557	0.185	1.88789	1.02053	GRMZM2G113073	5756326	5761182	-
chr10	8707124	8708122	B_Peak_558	1.81773	2.22304	1.2765	GRMZM2G167999	8704585	8712648	+
chr10	8709311	8710447	B_Peak_559	0.9175	2.07517	1.0575	GRMZM2G167999	8704585	8712648	+
chr10	8789795	8791148	B_Peak_560	1.71217	2.23971	1.61059	GRMZM2G001272	8785453	8792568	-
chr10	9362314	9363179	B_Peak_561	2.34909	2.01667	1.88958	GRMZM2G118316	9361647	9378515	+
chr10	9368541	9370276	B_Peak_562	1.122	1.05921	1.57229	GRMZM2G118316	9361647	9378515	+
chr10	10584847	10585567	B_Peak_563	0.4525	2.28474	1.13316	GRMZM2G026231	10582274	10586991	-
chr10	10801292	10802319	B_Peak_564	2.10034	1.83172	1.26966	GRMZM2G005848	10785657	10803355	-
chr10	12752041	12752786	B_Peak_565	0.505417	1.50455	1.84042	GRMZM2G063394	12744140	12754513	-
chr10	12924611	12925345	B_Peak_566	2.31429	1.09182	0.29	GRMZM2G015869	12922239	12927857	-
chr10	13170465	13171872	B_Peak_567	0.767436	2.15325	0.921	GRMZM2G303655	13160811	13175718	-
chr10	13608721	13609493	B_Peak_568	1.96947	1.87273	1.52545	GRMZM2G011746	13607878	13611432	+
chr10	13632769	13633447	B_Peak_569	1.52333	0.916842	0.903636	GRMZM2G011355	13630385	13637614	-
chr10	14976245	14977097	B_Peak_570	1.11278	1.74176	0.363333	GRMZM2G081541	14974709	14978322	+
chr10	15219636	15220766	B_Peak_571	1.51138	2.03455	0.921379	GRMZM5G862959	15204962	15242312	+
chr10	15718960	15719504	B_Peak_572	0.183333	2.13312	0.0745455	GRMZM2G152757	15716134	15720543	+
chr10	16206521	16208511	B_Peak_573	1.52905	1.97639	1.23482	GRMZM2G181251	16205399	16212911	+
chr10	16210613	16211703	B_Peak_574	1.47667	2.17697	0.064	GRMZM2G181251	16205399	16212911	+
chr10	17608634	17609355	B_Peak_575	0.192143	1.9475	1.04	GRMZM2G009448	17606896	17610628	+
chr10	17834372	17835303	B_Peak_576	0.197778	1.89348	0.59	GRMZM2G140737	17832709	17837521	-
chr10	17931240	17932257	B_Peak_577	1.53086	1.7455	1.54412	GRMZM2G136563	17930259	17933520	+
chr10	18139139	18140157	B_Peak_578	0.837586	1.8	1.43333	GRMZM2G082271	18124892	18142878	-
chr10	18667066	18667943	B_Peak_579	1.34222	1.27412	2.03889	GRMZM2G068382	18659240	18670587	+
chr10	18672937	18673899	B_Peak_580	0.284615	1.54176	1.7865	GRMZM2G068316	18671024	18674301	+
chr10	18860380	18861828	B_Peak_581	1.29641	0.980833	1.57941	GRMZM2G115579	18859164	18863215	-
chr10	19847989	19848651	B_Peak_582	1.13643	2.10312	1.08706	GRMZM2G431157	19846289	19854107	+
chr10	20702595	20703248	B_Peak_583	1.262	2.2955	0.2075	GRMZM2G331368	20699314	20716048	-
chr10	20711435	20715191	B_Peak_584	0.993217	1.98092	0.892871	GRMZM2G331368	20699314	20716048	-
chr10	21394544	21395628	B_Peak_585	1.60741	0.381739	1.42111	GRMZM2G087531	21389875	21399340	-
chr10	22127874	22128723	B_Peak_586	1.33682	1.89957	2.68947	GRMZM2G103909	22125127	22132488	-
chr10	22130157	22131925	B_Peak_587	1.48264	1.60636	1.426	GRMZM2G103909	22125127	22132488	-
chr10	22867762	22868252	B_Peak_588	-1.02111	1.25125	2.01533	GRMZM2G304915	22855831	22873143	+
chr10	23387029	23387781	B_Peak_589	2.4872	1.1465	1.68688
chr10	26136059	26137047	B_Peak_590	1.49905	0.59375	-0.000769231	GRMZM2G129457	26134992	26138539	+
chr10	26766136	26766880	B_Peak_591	-0.0525	0.113333	1.85238	GRMZM2G078508	26766022	26768888	-
chr10	33606419	33607150	B_Peak_592	0.433571	1.39286	1.90375	GRMZM2G171518	33605591	33617797	+
chr10	33611025	33612741	B_Peak_593	1.96967	1.10604	0.809512	GRMZM2G171518	33605591	33617797	+
chr10	34500964	34502264	B_Peak_594	1.30267	1.68061	1.68935	GRMZM2G325643	34499330	34506565	-
chr10	41326516	41327021	B_Peak_595	0.284444	1.61	0.52	GRMZM2G056756	41326948	41328032	+
chr10	48877827	48878493	B_Peak_596	0.26	0.690909	1.402
chr10	51010109	51011360	B_Peak_597	1.34921	2.05065	0.217037	GRMZM2G137715	51003073	51011658	-
chr10	51619183	51619994	B_Peak_598	0.95037	-0.3775	-1.00227
chr10	51682861	51683625	B_Peak_599	0.242174	1.21	1.17667	GRMZM2G101098	51680731	51685636	-
chr10	51781993	51784343	B_Peak_600	0.751569	1.62161	0.562581
chr10	57293524	57294668	B_Peak_601	1.95813	0.856154	1.32944	GRMZM5G812144	57296442	57298962	+
chr10	58370141	58371406	B_Peak_602	1.33786	0.223889	-0.0204167
chr10	60082842	60083711	B_Peak_603	1.86591	0.161875	0.243889	GRMZM2G181192	60080812	60087313	-
chr10	60144323	60145172	B_Peak_604	1.53812	1.534	1.31083	GRMZM2G079777	60142722	60153688	+
chr10	61796840	61798202	B_Peak_605	1.01762	1.36194	1.675	GRMZM2G146115	61794133	61802175	-
chr10	63813665	63815108	B_Peak_606	1.035	1.13571	1.67778	GRMZM2G478370	63813680	63817011	+
chr10	63833481	63835282	B_Peak_607	1.60932	1.11541	1.23108
chr10	66634803	66636159	B_Peak_608	1.21889	1.36368	1.87219	GRMZM2G155357	66633118	66638541	+
chr10	66636586	66637852	B_Peak_609	1.60585	1.67313	1.68581	GRMZM2G155357	66633118	66638541	+
chr10	67225495	67226384	B_Peak_610	2.29111	0.709545	0.415909
chr10	67380843	67382154	B_Peak_611	0.106	-0.519286	1.85619
chr10	67761855	67762407	B_Peak_612	2.76211	1.3725	1.35429	GRMZM2G097739	67757410	67763156	-
chr10	71051947	71053136	B_Peak_613	0.3488	2.12061	0.534074	GRMZM2G112782	71050578	71054403	-
chr10	71359880	71361506	B_Peak_614	1.45318	1.69833	0.719375	GRMZM2G106590	71359370	71362812	+
chr10	71550940	71551877	B_Peak_615	2.11083	0.8248	-0.08
chr10	72624438	72625079	B_Peak_616	0.331176	1.69	0.072	GRMZM2G141071	72623599	72624408	-
chr10	73128841	73129693	B_Peak_617	1.43846	1.44895	1.91966	GRMZM2G022359	73127981	73131426	+
chr10	73133296	73133808	B_Peak_618	1.79529	-0.14	0.322667	GRMZM2G022506	73131964	73135240	-
chr10	74808205	74808972	B_Peak_619	1.74	0.787059	0.4788	GRMZM2G438602	74807436	74810083	+
chr10	76406505	76407089	B_Peak_620	0.173077	0.236364	1.96267	GRMZM2G079759	76406071	76409499	-
chr10	77447503	77448697	B_Peak_621	1.7203	1.73241	0.986	GRMZM2G305582	77445844	77449872	+
chr10	79142004	79142809	B_Peak_622	2.41414	0.705789	1.01577	GRMZM5G806309	79139642	79143252	-
chr10	79144148	79145144	B_Peak_623	1.50759	0.5965	1.69034	GRMZM5G806309	79139642	79143252	-
chr10	79745734	79747241	B_Peak_624	1.42167	1.98956	1.69944	GRMZM2G044306	79744869	79753713	+
chr10	80407340	80408817	B_Peak_625	1.8618	1.21409	2.10415	GRMZM2G077486	80405919	80409657	-
chr10	80587251	80588249	B_Peak_626	0.915	1.17933	0.945294	GRMZM2G446895	80586974	80615980	+
chr10	80590242	80591451	B_Peak_627	2.08647	0.232941	1.30143	GRMZM2G446895	80586974	80615980	+
chr10	81546281	81547026	B_Peak_628	0.32	2.18864	0.108	GRMZM2G021864	81535547	81558116	+
chr10	81712825	81713203	B_Peak_629	2.16	-0.111111	1.08909	GRMZM2G108892	81687756	81715797	+
chr10	82048498	82050470	B_Peak_630	1.91058	2.15782	1.58023	GRMZM5G856084	82046176	82050508	-
chr10	84260019	84260707	B_Peak_631	-0.01	2.07059	0.91	GRMZM2G170291	84255604	84265152	-
chr10	87296570	87297306	B_Peak_632	1.61706	0.0373684	-0.409333
chr10	88681645	88684453	B_Peak_633	0.838644	1.22873	2.02183	GRMZM2G089484	88681122	88686973	+
chr10	89995097	89996602	B_Peak_634	1.08156	2.25105	1.13629	GRMZM2G063592	89988812	90000754	-
chr10	89998686	89999867	B_Peak_635	0.715	0.568929	1.39364	GRMZM2G063592	89988812	90000754	-
chr10	90124657	90125262	B_Peak_636	2.05533	1.14	2.046	GRMZM2G405476	90119267	90121274	-
chr10	90314825	90316120	B_Peak_637	2.21429	2.18918	3.06098	GRMZM2G108467	90314158	90316333	-
chr10	90486726	90487725	B_Peak_638	2.24647	1.35483	1.35938	GRMZM2G166694	90481742	90492880	-
chr10	90489026	90489972	B_Peak_639	1.65	2.16828	1.63696	GRMZM2G166694	90481742	90492880	-
chr10	96909385	96910002	B_Peak_640	2.41375	1.25077	0.840714	GRMZM2G446108	96880741	96910522	-
chr10	98853836	98854257	B_Peak_641	1.22429	1.05538	1.44143	GRMZM2G461598	98853841	98854263	+
chr10	99366295	99366960	B_Peak_642	2.319	1.42056	0.801765	GRMZM2G177077	99364726	99371326	+
chr10	99938282	99941735	B_Peak_643	1.66987	1.83111	1.97773	GRMZM2G050973	99938268	99946218	+
chr10	100011707	100013253	B_Peak_644	2.54629	2.78508	3.44951	GRMZM2G154667	100011659	100013586	+
chr10	100015636	100016302	B_Peak_645	2.80615	3.0796	4.03043	GRMZM2G455403	100015394	100017186	+
chr10	100017841	100019118	B_Peak_646	2.152	1.23355	2.08407	GRMZM5G817004	100012151	100013244	-
chr10	102235630	102237631	B_Peak_647	1.4858	1.01605	1.85159	GRMZM2G134044	102234290	102238464	-
chr10	103426466	103427432	B_Peak_648	1.22	1.53567	1.70818	GRMZM5G850607	103425989	103436979	-
chr10	103434651	103435949	B_Peak_649	0.730556	-0.259	0.760526	GRMZM5G850607	103425989	103436979	-
chr10	103436663	103437519	B_Peak_650	2.59957	1.22423	0.892632	GRMZM5G850607	103425989	103436979	-
chr10	104957241	104958279	B_Peak_651	1.23375	-0.078	-0.305294
chr10	106974591	106975727	B_Peak_652	-0.28069	2.08833	0.93	GRMZM2G547542	106952335	106983266	-
chr10	107144114	107145135	B_Peak_653	0.626087	2.0595	0.786364	GRMZM2G016926	107142468	107147940	-
chr10	107585741	107586921	B_Peak_654	1.65686	1.25917	0.9108	GRMZM2G104649	107585020	107607547	+
chr10	107764841	107765598	B_Peak_655	0.870526	2.04913	1.63778	GRMZM2G028945	107762378	107767126	+
chr10	107766232	107766782	B_Peak_656	2.15455	0.7	2.22	GRMZM2G028945	107762378	107767126	+
chr10	109465696	109466504	B_Peak_657	1.18686	0.782353	0.637647
chr10	109801356	109803102	B_Peak_658	1.69824	1.69022	1.63277	GRMZM2G151041	109798193	109804587	+
chr10	110310768	110311604	B_Peak_659	1.698	1.5415	2.41261	GRMZM2G153215	110303382	110312639	-
chr10	111241660	111242799	B_Peak_660	1.40586	1.82885	1.83273	GRMZM2G123922	111239151	111246665	-
chr10	111243411	111245878	B_Peak_661	2.22508	1.37529	1.50787	GRMZM2G123922	111239151	111246665	-
chr10	112399682	112400888	B_Peak_662	1.871	2.13833	0.908485	GRMZM5G845175	112394528	112402120	-
chr10	115925710	115926919	B_Peak_663	1.86552	1.74906	2.18433	GRMZM2G050647	115924786	115935046	+
chr10	115927787	115930878	B_Peak_664	1.33033	2.00542	0.395469	GRMZM2G050647	115924786	115935046	+
chr10	115932008	115933914	B_Peak_665	1.38477	1.43491	1.052	GRMZM2G050647	115924786	115935046	+
chr10	116417475	116418162	B_Peak_666	0.12	1.36857	-0.294
chr10	117053746	117055050	B_Peak_667	1.60148	0.485556	0.608065	GRMZM2G117633	117027753	117060463	+
chr10	117900072	117900695	B_Peak_668	2.41125	1.85944	1.73222	GRMZM2G010323	117897726	117902254	+
chr10	118829971	118831407	B_Peak_669	1.74868	1.4741	0.960435	GRMZM2G158097	118828583	118838354	+
chr10	119975911	119977244	B_Peak_670	1.50464	2.10314	1.39889	GRMZM2G092429	119959043	119979590	+
chr10	119989959	119990560	B_Peak_671	1.81286	0.323571	1.68923	GRMZM2G392224	119980973	119981296	-
chr10	120650099	120650638	B_Peak_672	1.7995	2.43118	1.313	GRMZM2G097499	120645583	120653004	+
chr10	120944540	120945435	B_Peak_673	0.836538	2.2875	1.66517	GRMZM2G112285	120943823	120945643	+
chr10	121000518	121001725	B_Peak_674	0.3134	-0.038125	0.054898
chr10	121002502	121007259	B_Peak_675	0.644896	0.23644	0.575497
chr10	122151455	122152597	B_Peak_676	-0.0142105	0.5945	1.44381	GRMZM2G135655	122149187	122152603	+
chr10	123106506	123107556	B_Peak_677	-0.105714	1.777	0.67087	GRMZM2G078641	123105640	123116261	+
chr10	123441459	123441912	B_Peak_678	1.652	2.04556	0.0242857	GRMZM2G134539	123440513	123444639	+
chr10	123681249	123683346	B_Peak_679	1.80437	1.90865	1.7575	GRMZM2G057437	123676043	123684290	+
chr10	124235783	124236482	B_Peak_680	0.503077	0.38375	2.126
chr10	124321596	124322467	B_Peak_681	1.31696	0.440556	0.53	GRMZM2G173649	124320399	124326366	-
chr10	124532423	124533255	B_Peak_682	2.843	1.79529	0.993333	GRMZM2G006948	124525273	124533295	-
chr10	125127988	125129581	B_Peak_683	1.84286	1.91881	1.58268	GRMZM2G065292	125125004	125130397	+
chr10	125430034	125430888	B_Peak_684	1.55778	2.09846	1.80111	GRMZM2G066815	125428223	125432495	+
chr10	125913031	125914757	B_Peak_685	1.82171	1.24892	1.188	GRMZM2G058573	125902600	125924721	-
chr10	126875891	126876655	B_Peak_686	1.74391	-0.00333333	1.33529	GRMZM5G813055	126886515	126893668	+
chr10	126879423	126880156	B_Peak_687	-0.242105	0.506111	1.94118	GRMZM5G813055	126886515	126893668	+
chr10	126982287	126984339	B_Peak_688	1.92315	2.02804	1.40192	GRMZM2G179097	126980725	126986608	-
chr10	127621940	127622886	B_Peak_689	1.031	0.549167	1.63158	GRMZM2G070111	127616648	127622993	-
chr10	128022464	128023548	B_Peak_690	1.54125	2.04893	1.05625	GRMZM2G149994	128021884	128027423	+
chr10	128024976	128025613	B_Peak_691	1.40235	1.78444	0.105789	GRMZM2G149994	128021884	128027423	+
chr10	128107753	128108983	B_Peak_692	0.834375	2.5722	0.814483	GRMZM2G098577	128106169	128112118	-
chr10	128109436	128110607	B_Peak_693	2.14367	1.21485	0.9496	GRMZM2G098577	128106169	128112118	-
chr10	128815100	128816604	B_Peak_694	0.556591	1.77325	0.706667	GRMZM2G074689	128814104	128818920	+
chr10	128845168	128845847	B_Peak_695	0.3175	1.08955	2.29737	GRMZM2G061537	128844247	128849221	+
chr10	129346086	129347232	B_Peak_696	1.35514	1.7524	1.78636
chr10	129350834	129351756	B_Peak_697	2.26846	1.825	1.71238
chr10	129934843	129935387	B_Peak_698	0.0842857	2.87625	1.46769	GRMZM2G074653	129940902	129941477	+
chr10	132012847	132013765	B_Peak_699	2.05962	1.26143	2.22767	GRMZM2G164743	132010587	132030784	+
chr10	132370033	132370848	B_Peak_700	1.93042	1.20063	1.2575	GRMZM2G017815	132368170	132373250	+
chr10	132536045	132537971	B_Peak_701	1.78019	1.54353	1.10833	GRMZM2G468693	132534205	132541075	+
chr10	133216683	133217895	B_Peak_702	1.68267	1.21556	0.832381	GRMZM2G057084	133215256	133234969	+
chr10	133221262	133222304	B_Peak_703	1.28333	0.851	1.34333	GRMZM2G057084	133215256	133234969	+
chr10	133327705	133328724	B_Peak_704	0.548235	1.376	1.55857	GRMZM2G054418	133324532	133330307	-
chr10	133704893	133706559	B_Peak_705	0.972826	1.02667	1.55707	GRMZM2G540129	133711325	133711497	+
chr10	133739128	133740007	B_Peak_706	1.2676	1.73077	1.40333	GRMZM2G429237	133736750	133742234	+
chr10	134033980	134035039	B_Peak_707	1.91706	0.905263	1.17296	GRMZM2G427087	134039237	134040599	+
chr10	134096059	134096912	B_Peak_708	1.34632	0.002	1.9352	GRMZM2G421212	134094157	134098692	-
chr10	135162667	135164508	B_Peak_709	1.48596	2.128	1.65556
chr10	136475724	136476331	B_Peak_710	1.15389	0.369375	1.89111
chr10	137743634	137744242	B_Peak_711	2.48158	1.25889	1.93857	GRMZM2G003124	137742019	137746319	+
chr10	138883265	138883958	B_Peak_712	0.67125	2.11238	1.60167	GRMZM2G091581	138882369	138887696	+
chr10	139348968	139350083	B_Peak_713	1.09143	1.05143	1.544	GRMZM2G125585	139327129	139350897	-
chr10	139379232	139379847	B_Peak_714	1.65412	1.35188	0.403571	GRMZM2G072462	139374494	139380857	-
chr10	139509876	139510775	B_Peak_715	1.46273	1.14348	1.37821	GRMZM2G076841	139506467	139512281	-
chr10	140493927	140494984	B_Peak_716	1.35043	1.5968	0.922353	GRMZM2G364060	140486168	140496625	-
chr10	141067939	141068934	B_Peak_717	0.746	1.9424	1.1487	GRMZM2G011324	141071878	141072380	+
chr10	141501153	141502004	B_Peak_718	0.4868	1.02625	2.11885	GRMZM2G057698	141499770	141505569	+
chr10	141590936	141591600	B_Peak_719	2.5	1.54105	1.34312	GRMZM2G156013	141589786	141593260	-
chr10	141683664	141684911	B_Peak_720	0.117742	2.20079	0.819643	GRMZM2G073581	141677229	141686518	-
chr10	142784106	142784650	B_Peak_721	1.37909	0.769286	2.21429	GRMZM2G028902	142781120	142786112	-
chr10	142966669	142967536	B_Peak_722	1.99	0.669412	1.61071	GRMZM2G419694	142965727	142968913	+
chr10	143490281	143491555	B_Peak_723	1.76649	0.614615	1.60897	GRMZM2G148594	143488041	143497995	-
chr10	143518180	143519229	B_Peak_724	0.6572	0.207	1.82846	GRMZM2G448104	143511980	143538917	-
chr10	143534163	143535352	B_Peak_725	2.06094	1.21621	1.38125	GRMZM2G448104	143511980	143538917	-
chr10	143536031	143536519	B_Peak_726	2.67357	1.84118	2.36062	GRMZM2G448104	143511980	143538917	-
chr10	144133334	144134153	B_Peak_727	0.732857	2.54864	0.754	GRMZM2G000620	144143811	144147098	+
chr10	144607660	144608253	B_Peak_728	0.637692	2.4535	1.11286	GRMZM2G480171	144603177	144611848	+
chr10	145191694	145192170	B_Peak_729	2.24882	1.26538	1.53	GRMZM2G086030	145183272	145197508	+
chr10	145480788	145481881	B_Peak_730	0.432333	0.870938	1.60773	GRMZM2G073465	145479598	145483678	-
chr10	145578033	145578512	B_Peak_731	1.25667	2.36917	2.07462
chr10	146056309	146058412	B_Peak_732	1.53267	1.46375	2.31953	GRMZM2G104294	146054639	146076022	+
chr10	146123978	146125136	B_Peak_733	1.44231	2.48667	0.775405	GRMZM2G104199	146120113	146127529	-
chr10	146125801	146126993	B_Peak_734	0.745714	0.517895	2.07318	GRMZM2G104199	146120113	146127529	-
chr10	146598851	146600409	B_Peak_735	0.542093	1.00905	1.92896	GRMZM2G084586	146585563	146591971	-
chr10	146650997	146651834	B_Peak_736	0.955357	1.56714	1.735	GRMZM2G067299	146650011	146653865	-
chr10	146651882	146652814	B_Peak_737	1.56565	1.792	1.55708	GRMZM2G067299	146650011	146653865	-
chr10	146678599	146679436	B_Peak_738	1.10231	2.45462	0.730588	GRMZM2G066981	146675344	146681652	-
chr10	146750397	146751381	B_Peak_739	0.203478	1.55056	0.344167	GRMZM2G008611	146749163	146802913	-
chr10	146785174	146785615	B_Peak_740	1.60684	2.09385	2.48	GRMZM2G008611	146749163	146802913	-
chr10	146795721	146796314	B_Peak_741	2.20476	-0.04375	0.9125	GRMZM2G008611	146749163	146802913	-
chr10	146998732	146999336	B_Peak_742	2.06071	0.525833	-0.379091	GRMZM5G866734	146993356	147001476	+
chr10	147050816	147052797	B_Peak_743	0.557755	1.74609	0.725	GRMZM2G028492	147048097	147054533	-
chr10	147206158	147207698	B_Peak_744	1.43371	0.943784	0.375556	GRMZM2G423861	147187794	147201486	-
chr10	147252029	147253179	B_Peak_745	2.12139	1.26179	1.19538	GRMZM2G107557	147250484	147254715	-
chr10	147402770	147403294	B_Peak_746	2.24882	0.935714	0.0730769	GRMZM2G464137	147402071	147405547	-
chr10	147574964	147575563	B_Peak_747	1.32308	0.735	2.51824	GRMZM2G149979	147571585	147578312	+
chr10	147580346	147581050	B_Peak_748	-0.202308	2.02773	1.45412	GRMZM2G150014	147579294	147582200	-
chr10	147587643	147588916	B_Peak_749	1.69743	2.17265	1.44654	GRMZM2G150212	147583525	147590447	-
chr10	147603200	147603935	B_Peak_750	2.05261	1.47118	1.03375	GRMZM2G150262	147601936	147606470	-
chr10	147608633	147609574	B_Peak_751	1.9925	0.810769	0.725	GRMZM2G150286	147608003	147610528	-
chr10	148299450	148301432	B_Peak_752	1.47449	0.659792	0.663143	GRMZM2G406553	148293596	148304796	-
chr10	148302526	148304576	B_Peak_753	1.807	1.94378	1.39604	GRMZM2G406553	148293596	148304796	-
chr10	148578042	148579560	B_Peak_754	1.182	1.29279	1.53794	GRMZM2G093643	148572678	148584114	-
chr10	148579995	148581012	B_Peak_755	2.01231	1.41207	1.82406	GRMZM2G093643	148572678	148584114	-
chr10	149556888	149557831	B_Peak_756	1.8069	1.00094	1.11464	GRMZM2G038050	149547787	149558325	-
chr2	135771	137011	B_Peak_757	0.797	1.94161	0.989565	GRMZM2G046590	134843	139880	+
chr2	424866	425257	B_Peak_758	0	0.19	2.4925
chr2	1332514	1333712	B_Peak_759	2.18313	1.54158	0.8025	GRMZM2G147854	1317269	1337292	-
chr2	1823804	1824750	B_Peak_760	2.08111	1.27556	1.22167	GRMZM2G084819	1819020	1847008	-
chr2	2119151	2120115	B_Peak_761	0.879583	1.46444	-0.1345	GRMZM2G145775	2118219	2120778	-
chr2	2341216	2342464	B_Peak_762	0.01	1.02813	2.21955	GRMZM2G077744	2338643	2346346	-
chr2	2362018	2362838	B_Peak_763	1.01	2.29053	0.865652	GRMZM2G078033	2361373	2365085	+
chr2	2366690	2367701	B_Peak_764	1.47875	0.766154	1.75862	GRMZM2G078541	2366041	2371230	+
chr2	2597130	2597633	B_Peak_765	0.632143	0.795455	2.55429	GRMZM2G064870	2594590	2598986	-
chr2	2808837	2809289	B_Peak_766	1.015	2.17	1.25077	GRMZM2G043862	2807511	2812308	-
chr2	2912004	2912903	B_Peak_767	1.15552	1.91429	0.118462	GRMZM2G034748	2910795	2913139	+
chr2	2933653	2935038	B_Peak_768	0.430882	1.78414	0.652727	GRMZM2G370407	2934221	2934913	+
chr2	3079448	3081084	B_Peak_769	1.06686	1.06209	1.07967	GRMZM2G070389	3077678	3082037	+
chr2	3398255	3399332	B_Peak_770	1.9475	1.11391	0.467619	GRMZM2G046968	3396664	3402959	+
chr2	3570907	3572042	B_Peak_771	1.43273	1.39407	1.02923	GRMZM2G062354	3569975	3585566	+
chr2	3581032	3582324	B_Peak_772	1.514	1.25	0.905909	GRMZM2G062354	3569975	3585566	+
chr2	3668107	3668896	B_Peak_773	1.56227	1.05391	1.9981	GRMZM2G029194	3668044	3675584	+
chr2	3776217	3778203	B_Peak_774	1.33707	2.08617	1.488	GRMZM2G017654	3775744	3804915	+
chr2	3876007	3877233	B_Peak_775	0.566	1.47	1.45045	GRMZM2G388818	3874507	3875899	-
chr2	4175792	4176804	B_Peak_776	1.6352	1.59208	0.857241	GRMZM2G039588	4174237	4178923	-
chr2	4585171	4586080	B_Peak_777	1.86545	0.96619	1.8465
chr2	4626057	4627851	B_Peak_778	0.584706	1.41821	1.65487	GRMZM2G086489	4624358	4637151	+
chr2	5077738	5079049	B_Peak_779	1.16862	1.20719	0.3575	GRMZM2G082032	5068414	5069908	-
chr2	5567840	5569509	B_Peak_780	2.35659	1.03205	1.17514	GRMZM2G174926	5566610	5573059	-
chr2	5824298	5825656	B_Peak_781	1.71545	1.09472	0.711786	GRMZM2G023239	5823163	5827172	+
chr2	5842648	5843857	B_Peak_782	1.09424	2.23	0.984444	GRMZM5G892758	5839323	5844032	-
chr2	6025347	6026602	B_Peak_783	1.79	2.11545	0.990313	GRMZM2G023037	6017746	6030234	-
chr2	6045740	6046800	B_Peak_784	1.05	0.763871	1.586	GRMZM2G022192	6044921	6049490	+
chr2	6047595	6048006	B_Peak_785	2.011	3.07786	0.935	GRMZM2G022192	6044921	6049490	+
chr2	6475809	6477015	B_Peak_786	2.092	1.16435	0.939333	GRMZM2G305007	6473777	6482852	+
chr2	6824127	6825482	B_Peak_787	0.619667	2.12107	1.09583	GRMZM2G138782	6820716	6853179	+
chr2	7188586	7189547	B_Peak_788	1.0752	1.52759	0.9692	GRMZM2G115598	7187983	7192016	+
chr2	8297042	8297898	B_Peak_789	1.61056	1.90143	2.21273	GRMZM2G001334	8291982	8298735	-
chr2	8801974	8803134	B_Peak_790	0.737059	-0.365385	1.15324	GRMZM2G302701	8799618	8807257	+
chr2	8898491	8899697	B_Peak_791	1.109	1.72333	0.9335	GRMZM2G076826	8897715	8900930	+
chr2	8911314	8912343	B_Peak_792	0.752381	1.19043	0.743478	GRMZM2G076539	8910090	8913767	-
chr2	9116462	9118198	B_Peak_793	0.130455	1.41457	2.13846	GRMZM2G084181	9114721	9126810	+
chr2	9119894	9120844	B_Peak_794	1.38556	1.38208	1.84423	GRMZM2G084181	9114721	9126810	+
chr2	9500684	9501533	B_Peak_795	2.11094	2.30355	2.87839	GRMZM2G040858	9500283	9502689	+
chr2	11375868	11376629	B_Peak_796	1.85769	0.440417	1.3319	GRMZM2G040493	11375322	11378130	-
chr2	11379670	11380594	B_Peak_797	1.92	1.7613	0.647857	GRMZM5G870080	11378192	11382207	+
chr2	11539834	11541003	B_Peak_798	1.00781	2.10606	0.478667	GRMZM2G175362	11537802	11542833	-
chr2	11993133	11994135	B_Peak_799	1.24276	1.24174	1.59895	GRMZM2G156638	11992354	12001215	+
chr2	11996975	11997518	B_Peak_800	1.88	0.705455	2.46643	GRMZM2G156638	11992354	12001215	+
chr2	13381916	13382805	B_Peak_801	1.085	1.954	0.719091	GRMZM5G886913	13380818	13383720	+
chr2	15988604	15989351	B_Peak_802	1.43158	1.14778	1.96444	GRMZM2G114220	15984741	15990642	-
chr2	16010818	16012394	B_Peak_803	1.68629	1.51886	0.380556	GRMZM2G076766	16010167	16014302	-
chr2	16366695	16367538	B_Peak_804	2.0645	1.71267	1.32	GRMZM2G086484	16361016	16368746	-
chr2	16469996	16471138	B_Peak_805	0.995862	1.62316	0.157333	GRMZM2G161913	16450273	16472826	+
chr2	17154319	17155323	B_Peak_806	-0.275556	1.53708	-0.533158
chr2	17544990	17545439	B_Peak_807	0.764444	2.28833	2.39867	GRMZM2G082181	17543996	17548856	+
chr2	18114096	18115683	B_Peak_808	1.02125	1.36222	1.01368	GRMZM2G175504	18113572	18132251	+
chr2	18995209	18997252	B_Peak_809	1.22091	0.914043	1.43357	GRMZM2G044143	18987884	19026415	+
chr2	18997742	18998681	B_Peak_810	1.414	1.81565	0.587857	GRMZM2G044143	18987884	19026415	+
chr2	20394219	20395494	B_Peak_811	-0.198437	1.02893	0.253103	GRMZM2G044884	20393500	20397524	+
chr2	20780649	20781297	B_Peak_812	1.88235	0.817333	0.69	GRMZM2G086648	20779941	20793710	+
chr2	20781995	20782889	B_Peak_813	2.03708	1.5305	1.64187	GRMZM2G086648	20779941	20793710	+
chr2	21261591	21262566	B_Peak_814	0.612917	0.9644	1.66613	GRMZM2G019919	21258086	21262844	+
chr2	21263247	21263936	B_Peak_815	0.758947	2.717	0.7525	GRMZM2G020597	21264698	21265652	+
chr2	22032570	22034123	B_Peak_816	1.69605	1.76206	1.54829	GRMZM2G104166	22031910	22036327	+
chr2	22502466	22503139	B_Peak_817	0.9695	2.0381	0.781875	GRMZM5G810061	22500007	22503908	+
chr2	23942695	23944396	B_Peak_818	1.21333	2.11687	0.916579	GRMZM2G157207	23927961	23945980	-
chr2	23944683	23945428	B_Peak_819	1.87296	0.779412	1.05136	GRMZM2G157207	23927961	23945980	-
chr2	24254556	24256086	B_Peak_820	1.34421	1.03658	1.8159	GRMZM5G804454	24256348	24257983	+
chr2	25914922	25915864	B_Peak_821	2.1292	1.33143	0.83	GRMZM2G376731	25913684	25932129	+
chr2	25949962	25950482	B_Peak_822	1.4	-0.5475	0.0575
chr2	26435243	26435940	B_Peak_823	0.4235	1.91937	0.335	GRMZM2G176677	26430610	26438582	+
chr2	26615549	26616510	B_Peak_824	1.3816	2.1648	1.49	GRMZM2G039711	26613076	26618367	-
chr2	26847610	26848811	B_Peak_825	0.174286	1.8488	0.9356	GRMZM2G062024	26830559	26867146	-
chr2	27253359	27254070	B_Peak_826	0.95	1.90818	0.79	GRMZM5G842219	27252267	27253446	-
chr2	27587943	27588861	B_Peak_827	1.51167	1.70273	1.21176	GRMZM2G306741	27584413	27591924	+
chr2	29625288	29625711	B_Peak_828	0.217	2.0325	0.849	GRMZM2G136975	29622154	29626719	+
chr2	29631678	29632608	B_Peak_829	1.752	1.31667	0.787	GRMZM2G030275	29629462	29634003	+
chr2	30316281	30316932	B_Peak_830	1.34909	2.0005	1.77778	GRMZM2G052078	30305181	30329537	-
chr2	30909376	30911072	B_Peak_831	0.852	1.8939	2.24886	GRMZM2G352129	30905783	30911404	-
chr2	31149864	31150666	B_Peak_832	0.884545	0.82	1.785	GRMZM2G366150	31145669	31154058	+
chr2	31162503	31163384	B_Peak_833	2.1796	0.696522	1.15273	GRMZM2G065899	31161060	31168259	-
chr2	32258069	32258990	B_Peak_834	1.39808	2.24923	0.984	GRMZM2G157061	32257322	32262715	+
chr2	32508975	32509977	B_Peak_835	0.331333	1.5	1.00857	GRMZM2G154344	32508079	32510028	+
chr2	33837689	33838657	B_Peak_836	1.24423	1.70167	1.40318	GRMZM2G057113	33834872	33840542	-
chr2	34348724	34350460	B_Peak_837	1.50533	1.71413	1.38171	GRMZM5G876621	34343251	34361966	-
chr2	34350606	34351838	B_Peak_838	1.05	2.22147	1.28933	GRMZM5G876621	34343251	34361966	-
chr2	34359795	34361208	B_Peak_839	0.878966	1.90543	1.55633	GRMZM5G876621	34343251	34361966	-
chr2	34699024	34700019	B_Peak_840	1.25522	1.535	-0.0663636	GRMZM2G364901	34688186	34701280	+
chr2	35192965	35195086	B_Peak_841	1.6859	1.992	1.11413	GRMZM2G139038	35192269	35197040	-
chr2	35264111	35265462	B_Peak_842	1.835	1.37531	1.17	GRMZM2G021107	35261824	35266398	+
chr2	36448712	36449388	B_Peak_843	1.32316	1.31278	2.2725
chr2	36833872	36834902	B_Peak_844	0.678261	1.57917	0.881111	GRMZM2G045070	36833209	36838151	+
chr2	36888129	36889002	B_Peak_845	0.523636	1.73783	0.925882	GRMZM2G021077	36886986	36892803	+
chr2	37198722	37199467	B_Peak_846	-0.205714	1.67818	1.0075	GRMZM2G135410	37196851	37201490	-
chr2	37326583	37327230	B_Peak_847	2.5555	1.70632	1.76	GRMZM2G163471	37325095	37329643	+
chr2	41732518	41733642	B_Peak_848	2.37667	1.918	1.06542	GRMZM2G032942	41725318	41737144	+
chr2	43183557	43184426	B_Peak_849	2.39261	1.06929	0.498462	GRMZM2G071996	43182532	43185690	+
chr2	43551031	43552238	B_Peak_850	1.05389	1.87	1.30406	GRMZM2G049568	43549463	43557488	+
chr2	44559722	44561889	B_Peak_851	1.08328	1.94673	1.29581	GRMZM2G046402	44553002	44562139	-
chr2	46000750	46001756	B_Peak_852	1.80038	1.0675	1.07111	GRMZM2G028139	45990707	46002305	-
chr2	46947037	46947630	B_Peak_853	-0.307692	0.184706	1.92187
chr2	51438656	51439526	B_Peak_854	1.69563	1.89148	0.819167	GRMZM2G050925	51437881	51442063	-
chr2	52237975	52239571	B_Peak_855	1.10167	1.21435	1.66717	GRMZM2G142111	52236717	52241436	+
chr2	53790240	53790816	B_Peak_856	-0.126923	1.91615	1.02438	GRMZM2G401062	53789049	53794150	-
chr2	53792302	53792804	B_Peak_857	-0.396471	2.09687	-0.67875	GRMZM2G401062	53789049	53794150	-
chr2	57386157	57386851	B_Peak_858	1.18769	0.810476	1.22556	GRMZM2G056996	57374628	57404866	-
chr2	59627988	59629640	B_Peak_859	1.14205	1.34209	1.32353	GRMZM2G180612	59627549	59646001	+
chr2	60632760	60633506	B_Peak_860	2.08353	0.390714	1.29125	GRMZM2G016749	60629665	60634125	+
chr2	62378419	62379244	B_Peak_861	1.58842	-0.27	-0.643077	GRMZM2G014695	62376418	62378814	-
chr2	62988268	62989908	B_Peak_862	1.88489	1.20237	1.74553	GRMZM2G171664	62986333	62991451	-
chr2	62996104	62997771	B_Peak_863	0.9904	2.33	1.68851	GRMZM2G171688	62991591	62998602	-
chr2	63786260	63787564	B_Peak_864	1.95606	1.68857	2.24	GRMZM2G001084	63775789	63789530	+
chr2	64608686	64609782	B_Peak_865	1.34129	1.99179	1.07438	GRMZM2G079658	64605264	64613540	+
chr2	64931031	64932045	B_Peak_866	1.90533	1.52613	0.911905
chr2	64992808	64993429	B_Peak_867	2.21	2.63565	2.88273	GRMZM2G015024	64992103	64993488	-
chr2	64997327	64998851	B_Peak_868	2.86148	2.97115	3.926	GRMZM2G015024	64992103	64993488	-
chr2	65003680	65004210	B_Peak_869	2.53208	2.74083	3.24542	GRMZM2G309193	65001638	65016255	+
chr2	66636007	66636752	B_Peak_870	0.2304	1.81348	-0.535789	GRMZM5G807639	66624116	66641809	-
chr2	70340809	70342266	B_Peak_871	0.756129	1.57806	0.584231	GRMZM2G143205	70334544	70342987	-
chr2	71787067	71788528	B_Peak_872	0.937353	2.15769	0.842692	GRMZM2G000980	71785920	71790206	-
chr2	72440326	72441332	B_Peak_873	-0.686842	0.214375	1.53875	GRMZM2G703077	72437111	72441460	+
chr2	74041465	74042908	B_Peak_874	0.20625	-0.998462	0.88931	GRMZM2G026793	74041522	74045469	+
chr2	77797646	77798456	B_Peak_875	1.76879	1.13083	1.39667	GRMZM2G037955	77799414	77800277	+
chr2	77822886	77828140	B_Peak_876	1.98476	1.92495	1.86005	GRMZM2G000771	77823504	77823755	+
chr2	77828392	77829243	B_Peak_877	2.43344	2.40286	2.26971	GRMZM2G173676	77827072	77827666	-
chr2	77841556	77842158	B_Peak_878	2.0788	1.3444	2.08542
chr2	77865358	77865985	B_Peak_879	2.1119	1.56182	1.6375	GRMZM2G173833	77864172	77869076	+
chr2	77868106	77881874	B_Peak_880	2.0582	1.98424	1.90461	GRMZM2G173830	77863729	77863955	-
chr2	77883585	77889760	B_Peak_881	2.00822	1.84048	1.77643	GRMZM2G174092	77881502	77882743	-
chr2	77890194	77893904	B_Peak_882	2.17921	1.89493	1.78612	GRMZM2G174092	77881502	77882743	-
chr2	77896314	77896916	B_Peak_883	2.20885	2.17462	1.88077	GRMZM2G174094	77882956	77887260	-
chr2	77897688	77901773	B_Peak_884	2.13379	1.76892	1.78478	GRMZM2G174158	77896069	77896474	-
chr2	81546349	81547367	B_Peak_885	1.95273	-0.354211	-0.245
chr2	81814575	81818198	B_Peak_886	2.09453	1.85472	2.04105	GRMZM2G007871	81807295	81819201	-
chr2	82253426	82255152	B_Peak_887	0.0502632	1.48167	0.464545	GRMZM2G125310	82246568	82258715	+
chr2	82257739	82258592	B_Peak_888	1.18556	-0.505	-0.2275	GRMZM2G125310	82246568	82258715	+
chr2	82394317	82395511	B_Peak_889	1.57	1.30875	2.05333	GRMZM5G858094	82394515	82407013	+
chr2	82396083	82396983	B_Peak_890	1.90071	1.85	-0.327333	GRMZM5G858094	82394515	82407013	+
chr2	82400479	82401131	B_Peak_891	-0.0584615	0.684615	2.588	GRMZM5G858094	82394515	82407013	+
chr2	83457645	83458547	B_Peak_892	0.1825	0.946154	2.03125	GRMZM2G084863	83450731	83459936	+
chr2	83549181	83549943	B_Peak_893	0.621818	1.2392	2.436	GRMZM2G049141	83539268	83558706	-
chr2	83552788	83553595	B_Peak_894	1.69083	1.83208	0.37625	GRMZM2G049141	83539268	83558706	-
chr2	83553823	83554824	B_Peak_895	1.72222	0.572609	0.732273	GRMZM2G049141	83539268	83558706	-
chr2	85488895	85489382	B_Peak_896	1.91154	-0.196	0.115714	GRMZM2G012942	85460933	85487713	-
chr2	86080067	86081505	B_Peak_897	0.39375	1.19759	1.072
chr2	89698019	89698646	B_Peak_898	1.89714	0.637647	2.2005	GRMZM2G353548	89696000	89710276	+
chr2	93862086	93862563	B_Peak_899	2.29167	-0.153333	0.708	GRMZM2G103174	93860511	93860798	-
chr2	94771561	94772334	B_Peak_900	0.640667	-0.133125	2.28529	GRMZM2G101250	94749473	94807487	-
chr2	95152895	95154342	B_Peak_901	1.47057	1.40906	1.97094	GRMZM2G100295	95154606	95155019	+
chr2	95155959	95158498	B_Peak_902	2.08253	2.09963	2.7557	GRMZM2G100336	95155709	95157146	-
chr2	95172648	95173025	B_Peak_903	1.965	2.325	1.7625	GRMZM2G442055	95171577	95174757	+
chr2	95448947	95450297	B_Peak_904	0.774324	0.919	1.15154	GRMZM2G077863	95447029	95463142	+
chr2	98648456	98650278	B_Peak_905	1.62064	1.71056	1.13824	GRMZM2G000114	98647416	98657842	+
chr2	104536760	104537566	B_Peak_906	1.79389	0.541538	0.168889
chr2	105776128	105776781	B_Peak_907	0.79	2.33722	0.584286	GRMZM2G137984	105759538	105784106	-
chr2	105827817	105828950	B_Peak_908	0.00923077	0.710769	1.48421
chr2	108048952	108049502	B_Peak_909	0.652222	2.44308	0.92
chr2	109370354	109371627	B_Peak_910	1.57721	1.2961	1.67947	GRMZM2G173390	109370094	109371957	-
chr2	112856491	112858953	B_Peak_911	0.919643	1.60623	1.36256	GRMZM2G162353	112855820	112864281	+
chr2	113106710	113107062	B_Peak_912	2.67125	1.40556	1.27667
chr2	113901265	113902147	B_Peak_913	2.1675	1.56	2.20455	GRMZM2G479125	113900433	113903729	+
chr2	113902480	113903379	B_Peak_914	1.695	2.07909	0.8335	GRMZM2G479125	113900433	113903729	+
chr2	114250921	114252241	B_Peak_915	1.03028	0.885143	1.06973	GRMZM2G160184	114248477	114254448	-
chr2	115084422	115085192	B_Peak_916	0.181667	0.975	1.68563
chr2	116606993	116607688	B_Peak_917	0.352143	1.22688	1.95176
chr2	118076721	118078409	B_Peak_918	1.56886	1.79447	1.21024	GRMZM2G003692	118062635	118080083	+
chr2	121465763	121466248	B_Peak_919	1.98941	0.204545	-0.762143	GRMZM2G502034	121386780	121486056	+
chr2	122251472	122252313	B_Peak_920	1.16333	0.55	2.61769	GRMZM2G100794	122229182	122253419	-
chr2	124530003	124531281	B_Peak_921	0.611786	2.11563	0.955278	GRMZM2G376077	124534106	124534994	+
chr2	125707712	125709193	B_Peak_922	1.1603	1.99705	1.5097	GRMZM5G877316	125696253	125710943	+
chr2	128076361	128077231	B_Peak_923	1.91739	1.97652	1.79731	GRMZM2G082330	128043496	128078034	-
chr2	130953580	130955189	B_Peak_924	2.18235	1.04633	0.3972	GRMZM2G087105	130950189	130956550	+
chr2	133343514	133344170	B_Peak_925	0.0571429	-0.463333	1.754
chr2	135045906	135046858	B_Peak_926	0.884375	1.19478	2.21211	GRMZM2G472770	135047025	135050405	+
chr2	135379549	135380820	B_Peak_927	1.78065	1.31378	1.59081	GRMZM2G169688	135378389	135394927	+
chr2	135516647	135517366	B_Peak_928	-0.603889	-0.399444	1.35429
chr2	136623301	136624438	B_Peak_929	1.91969	1.61741	1.394
chr2	141176141	141177075	B_Peak_930	1.79364	1.29556	1.4052	GRMZM2G013767	141175970	141179875	-
chr2	145020379	145021379	B_Peak_931	1.6025	1.32211	1.00038	GRMZM2G132000	145018865	145022556	-
chr2	147305196	147305992	B_Peak_932	0.805625	1.80095	0.285625	GRMZM2G123652	147302386	147308828	-
chr2	147306396	147307117	B_Peak_933	1.51625	0.640588	1.96389	GRMZM2G123652	147302386	147308828	-
chr2	147317487	147318958	B_Peak_934	0.768387	1.95108	0.506383	GRMZM2G123660	147309902	147324220	-
chr2	147321517	147322543	B_Peak_935	2.16621	1.62448	1.24571	GRMZM2G123660	147309902	147324220	-
chr2	147647199	147648575	B_Peak_936	2.73893	2.70893	3.55236	GRMZM2G115566	147647148	147648710	+
chr2	147649960	147651252	B_Peak_937	1.97979	1.87083	2.4386
chr2	148109112	148110146	B_Peak_938	1.0887	-0.123889	0.239	GRMZM2G074351	148101881	148112744	+
chr2	153518422	153519536	B_Peak_939	1.46703	1.72706	2.03633	GRMZM2G146267	153515932	153524547	-
chr2	153519713	153520527	B_Peak_940	1.53926	1.94208	1.242	GRMZM2G146267	153515932	153524547	-
chr2	153859399	153860306	B_Peak_941	1.19444	2.18815	1.01	GRMZM2G070284	153858822	153866012	+
chr2	153930353	153931319	B_Peak_942	0.276	0.992273	1.23438	GRMZM2G070054	153927069	153942627	+
chr2	153946848	153947690	B_Peak_943	1.75794	2.16778	1.67793	GRMZM2G180704	153945519	153953150	+
chr2	153948893	153951470	B_Peak_944	0.948485	2.19	1.68793	GRMZM2G180704	153945519	153953150	+
chr2	153966120	153966709	B_Peak_945	1.07615	2.14067	1.363	GRMZM2G180691	153956036	153967953	-
chr2	155787228	155788251	B_Peak_946	1.4164	2.06187	0.857241
chr2	157294942	157295341	B_Peak_947	2.33917	2.07909	0.60375	GRMZM2G365035	157290493	157298357	-
chr2	158373691	158375280	B_Peak_948	1.83514	1.81385	1.22146	GRMZM2G152438	158371044	158380013	+
chr2	160960490	160961457	B_Peak_949	1.09905	1.69478	1.23083	GRMZM2G171370	160956979	160963086	-
chr2	161455129	161455608	B_Peak_950	2.05556	1.96615	0.773846	GRMZM2G068212	161403209	161463883	-
chr2	161603444	161604237	B_Peak_951	1.7675	1.26375	0.9845	GRMZM2G158575	161597329	161609272	+
chr2	161605498	161606508	B_Peak_952	1.50333	1.16429	1.32333	GRMZM2G158575	161597329	161609272	+
chr2	162469576	162470674	B_Peak_953	0.949655	2.25793	1.67118	GRMZM2G102829	162466718	162472431	+
chr2	163935716	163936996	B_Peak_954	1.22071	0.23	0.109677
chr2	164881717	164884689	B_Peak_955	1.19887	0.335918	1.58315	GRMZM2G142502	164881008	164886628	-
chr2	165667503	165668273	B_Peak_956	0.851176	2.32826	1.81647	GRMZM2G036902	165667340	165680778	+
chr2	165669351	165670380	B_Peak_957	1.49105	1.894	0.776667	GRMZM2G036902	165667340	165680778	+
chr2	165835799	165837181	B_Peak_958	1.65725	1.16429	1.40564	GRMZM2G466560	165835409	165840972	+
chr2	166086015	166087056	B_Peak_959	0.515714	2.11815	1.45227	GRMZM2G331533	166083427	166093331	+
chr2	166444439	166445504	B_Peak_960	1.83273	1.45074	1.45045	GRMZM2G018356	166440624	166446806	+
chr2	168364004	168364576	B_Peak_961	1.22636	-0.5425	0.436
chr2	169539024	169540626	B_Peak_962	0.982083	2.11295	1.10133	GRMZM2G703247	169533831	169534636	-
chr2	171069355	171071049	B_Peak_963	0.247727	0.996364	1.14389	GRMZM2G176977	171066523	171074311	+
chr2	171256523	171257537	B_Peak_964	0.281	0.0683333	1.65273	GRMZM2G047431	171254561	171261010	-
chr2	171519080	171520075	B_Peak_965	0.665	1.85769	1.02923	GRMZM2G147885	171515740	171522285	+
chr2	171732592	171734353	B_Peak_966	1.495	0.746944	0.865185	GRMZM2G018775	171729720	171737205	+
chr2	171829841	171831206	B_Peak_967	0.700526	2.45049	1.09967	GRMZM2G446872	171821482	171834516	-
chr2	172081368	172082536	B_Peak_968	2.27979	2.33292	3.16583	GRMZM2G335564	172077360	172082637	+
chr2	172082994	172087639	B_Peak_969	2.38495	2.52049	3.16878	GRMZM2G072419	172076136	172077144	-
chr2	172111917	172118271	B_Peak_970	2.00231	2.13004	2.59439	GRMZM2G474459	172109596	172118659	-
chr2	172255192	172256327	B_Peak_971	1.53176	1.90061	0.957059	GRMZM2G014106	172248896	172259207	-
chr2	176240749	176241965	B_Peak_972	1.62114	1.32056	0.685862	GRMZM2G098076	176238563	176244250	+
chr2	176342509	176343079	B_Peak_973	0.005	0.205	2.146	GRMZM2G055960	176341737	176346424	-
chr2	176344147	176346053	B_Peak_974	1.96397	1.42408	1.63206	GRMZM2G055960	176341737	176346424	-
chr2	176445429	176446257	B_Peak_975	0.825185	1.96789	0.718333	GRMZM2G579432	176442835	176451880	+
chr2	176556080	176556988	B_Peak_976	0.911667	1.17481	1.804	GRMZM5G868354	176554729	176558411	+
chr2	176610243	176611886	B_Peak_977	1.37864	1.07771	1.9044	GRMZM2G150806	176609452	176614850	+
chr2	178221986	178223085	B_Peak_978	-0.541538	0.400769	1.33	GRMZM2G119947	178225275	178226151	+
chr2	178715863	178717004	B_Peak_979	0.0730769	1.9825	0.936842	GRMZM5G851909	178716396	178716838	+
chr2	180191200	180191886	B_Peak_980	1.49368	0.905625	1.5475
chr2	181544299	181546278	B_Peak_981	2.15037	1.03477	0.848333	GRMZM2G001750	181540667	181548005	-
chr2	182516995	182517500	B_Peak_982	0.397	0.96	2.43333	GRMZM2G341405	182509327	182524109	+
chr2	182860896	182862452	B_Peak_983	2.1666	1.62643	1.20968	GRMZM2G019901	182857392	182874279	+
chr2	182865873	182866994	B_Peak_984	1.513	0.914615	1.73897	GRMZM2G019901	182857392	182874279	+
chr2	183398778	183399708	B_Peak_985	1.265	2.07333	2.398	GRMZM2G140156	183392279	183403901	-
chr2	183400786	183402561	B_Peak_986	1.92755	1.65509	1.99673	GRMZM2G140156	183392279	183403901	-
chr2	183412005	183412789	B_Peak_987	1.5275	2.07333	1.73133	GRMZM2G140160	183406659	183415371	-
chr2	183931848	183932635	B_Peak_988	0.47	1.88235	2.00654	GRMZM2G399284	183929119	183934914	-
chr2	186676068	186677557	B_Peak_989	0.881111	1.74841	1.90771	GRMZM2G063775	186675982	186689421	+
chr2	188775460	188776488	B_Peak_990	1.83207	2.015	1.18217
chr2	189777806	189778697	B_Peak_991	0.323077	2.01037	0.955909	GRMZM2G052908	189777176	189782078	+
chr2	192007772	192009331	B_Peak_992	0.911579	1.5365	2.16613	GRMZM5G817037	192005979	192010159	-
chr2	192125736	192127013	B_Peak_993	1.20125	1.327	0.790909	GRMZM2G125688	192123694	192128352	+
chr2	192297604	192299255	B_Peak_994	1.3719	-0.275833	0.198261
chr2	192399653	192401350	B_Peak_995	1.51042	1.04408	1.67212	GRMZM2G178917	192393128	192403181	+
chr2	193556530	193557760	B_Peak_996	0.565862	1.47	0.736	GRMZM2G150541	193552497	193557813	+
chr2	193830819	193832508	B_Peak_997	1.0598	1.93315	2.01959	GRMZM2G022032	193829792	193833616	+
chr2	194037989	194038697	B_Peak_998	1.11467	2.2995	0.314286	GRMZM2G079109	194036492	194041722	+
chr2	194158785	194159762	B_Peak_999	0.91	1.49969	0.270714	GRMZM2G164956	194157154	194162823	+
chr2	196409233	196410569	B_Peak_1000	1.04111	0.990645	1.65067	GRMZM2G114107	196406920	196412546	-
chr2	197526577	197527606	B_Peak_1001	0.655833	1.82741	0.719231	GRMZM2G312501	197524774	197529340	-
chr2	198801162	198802007	B_Peak_1002	0.770526	1.9424	1.49808	GRMZM2G137944	198799841	198805314	+
chr2	199143592	199144442	B_Peak_1003	1.93429	0.240833	0.329333	GRMZM2G172917	199145205	199161241	+
chr2	199285659	199286626	B_Peak_1004	0.794348	0.9285	1.85652	GRMZM2G164263	199284908	199288916	+
chr2	200096291	200097513	B_Peak_1005	1.90488	2.21739	2.72889	GRMZM2G385622	200098864	200103052	+
chr2	200100360	200101367	B_Peak_1006	2.84914	1.75	3.18606	GRMZM2G385622	200098864	200103052	+
chr2	200904334	200905714	B_Peak_1007	1.50625	1.42333	1.56029	GRMZM2G172442	200895169	200906692	-
chr2	201131704	201132779	B_Peak_1008	1.24033	0.782917	1.66038
chr2	201151265	201153038	B_Peak_1009	0.950556	1.32371	1.83913
chr2	201592977	201595779	B_Peak_1010	1.38403	1.44694	2.27392	GRMZM2G076730	201592201	201606994	+
chr2	201596917	201597490	B_Peak_1011	0.964286	1.26	2.83588	GRMZM2G076730	201592201	201606994	+
chr2	201605825	201608182	B_Peak_1012	1.97923	1.19589	1.18709	GRMZM2G163444	201615439	201618366	+
chr2	202290159	202291113	B_Peak_1013	1.46174	1.085	2.31769	GRMZM2G480809	202283682	202298594	-
chr2	202291601	202292844	B_Peak_1014	2.18667	1.12063	2.08444	GRMZM2G480809	202283682	202298594	-
chr2	202306886	202307758	B_Peak_1015	-0.549	1.87214	1.2275	GRMZM2G179452	202317395	202318932	+
chr2	202729885	202732258	B_Peak_1016	1.35647	1.35111	1.89886	GRMZM2G336962	202729116	202736554	+
chr2	202732582	202734232	B_Peak_1017	1.2	2.00548	1.31588	GRMZM2G336962	202729116	202736554	+
chr2	203528169	203528815	B_Peak_1018	1.82	2.3885	1.90643	GRMZM2G026309	203524213	203532379	-
chr2	204026529	204027652	B_Peak_1019	1.45966	0.958889	1.2363	GRMZM2G064069	204023598	204023956	-
chr2	204027872	204029708	B_Peak_1020	1.27458	1.41364	0.884615	GRMZM2G064069	204023598	204023956	-
chr2	204032947	204034062	B_Peak_1021	0.39381	0.702857	1.46619	GRMZM2G064069	204023598	204023956	-
chr2	204293723	204294951	B_Peak_1022	0.818333	1.47083	1.7588	GRMZM5G821439	204291638	204296230	+
chr2	204473068	204474516	B_Peak_1023	1.27655	1.50167	1.67913	GRMZM2G163233	204467096	204477531	+
chr2	204557914	204559395	B_Peak_1024	0.0563636	1.97654	1.01233	GRMZM2G045732	204553095	204560430	-
chr2	204875996	204878279	B_Peak_1025	1.48153	1.69768	1.18961	GRMZM2G415012	204872367	204880972	+
chr2	204922022	204922717	B_Peak_1026	1.07727	2.41875	0.535714	GRMZM2G067520	204919431	204927193	-
chr2	205606751	205608357	B_Peak_1027	0.401389	0.637333	2.0875	GRMZM5G804327	205606310	205609144	-
chr2	205771659	205772402	B_Peak_1028	1.3	1.89048	0.878667	GRMZM2G117900	205769853	205774324	+
chr2	205954016	205954997	B_Peak_1029	0.0433333	2.19435	0.283333	GRMZM2G099270	205951029	205955901	+
chr2	207049031	207049782	B_Peak_1030	1.9119	2.052	1.38937	GRMZM2G039622	207047443	207050847	-
chr2	207096860	207097336	B_Peak_1031	2.15417	-0.337143	0.548889
chr2	207153923	207154736	B_Peak_1032	2.34263	0.983636	0.581111	GRMZM2G121458	207147284	207161080	+
chr2	207962271	207964806	B_Peak_1033	1.4961	1.97526	1.58063	GRMZM2G014400	207955688	207967618	+
chr2	208197227	208199425	B_Peak_1034	1.31295	1.85017	1.54018	GRMZM2G351417	208195862	208203005	+
chr2	208532591	208533546	B_Peak_1035	1.8575	0.03	2.1792	GRMZM2G090274	208530771	208535295	-
chr2	208533804	208534782	B_Peak_1036	0.878889	1.72346	0.914211	GRMZM2G090274	208530771	208535295	-
chr2	209301944	209303062	B_Peak_1037	1.88219	1.88667	1.65333	GRMZM2G115817	209300195	209304000	+
chr2	209341719	209342649	B_Peak_1038	1.69111	0.875217	0.27	GRMZM2G146292	209337124	209345160	-
chr2	209636494	209637793	B_Peak_1039	1.414	1.76893	1.79276	GRMZM2G457889	209634733	209646238	+
chr2	209831990	209832569	B_Peak_1040	1.67765	1.96333	0.558	GRMZM2G464000	209823003	209836282	-
chr2	209834141	209834758	B_Peak_1041	2.606	1.5425	1.02545	GRMZM2G464000	209823003	209836282	-
chr2	209922154	209922851	B_Peak_1042	0.202	0.422941	2.77154	GRMZM2G017351	209920083	209927992	+
chr2	209924590	209926204	B_Peak_1043	0.12	1.11438	1.43143	GRMZM2G017351	209920083	209927992	+
chr2	210528394	210529358	B_Peak_1044	1.8696	1.5568	1.031
chr2	211239452	211239876	B_Peak_1045	2.2675	0.556154	0.584375	GRMZM2G101810	211237671	211240565	-
chr2	211480814	211481285	B_Peak_1046	1.67083	2.21385	1.45769	GRMZM2G148194	211479287	211485001	+
chr2	211737872	211738420	B_Peak_1047	1.776	1.75133	0.229	GRMZM2G056612	211733207	211739189	-
chr2	211793668	211795851	B_Peak_1048	1.79653	1.75805	1.18977	GRMZM2G473533	211791957	211796875	+
chr2	212238918	212239712	B_Peak_1049	2.52435	0.602778	1.75043	GRMZM2G117993	212235526	212240514	-
chr2	212540176	212540611	B_Peak_1050	0.978	2.30083	0.0975	GRMZM2G044126	212536222	212541141	-
chr2	213386837	213387718	B_Peak_1051	2.01882	1.89696	0.838	GRMZM2G119675	213386026	213389632	+
chr2	213399812	213402069	B_Peak_1052	1.33421	1.11488	0.4275	GRMZM2G119745	213393045	213413365	+
chr2	213655544	213657576	B_Peak_1053	1.25172	1.54119	2.03804	GRMZM2G035356	213654970	213658920	+
chr2	213843620	213844588	B_Peak_1054	1.73267	1.85069	1.30885	GRMZM2G008623	213842697	213849180	+
chr2	214239012	214239715	B_Peak_1055	1.7365	1.62269	2.395	GRMZM5G871572	214238117	214243505	+
chr2	214240797	214241978	B_Peak_1056	1.26946	0.6088	0.913438	GRMZM5G871572	214238117	214243505	+
chr2	214503944	214505130	B_Peak_1057	1.16378	1.47133	1.55414	GRMZM2G059015	214503272	214508911	+
chr2	214505843	214506879	B_Peak_1058	1.28111	1.94379	1.67038	GRMZM2G059015	214503272	214508911	+
chr2	214531161	214532336	B_Peak_1059	1.91176	1.61467	2.05875	GRMZM2G172210	214527552	214532930	-
chr2	214847364	214849238	B_Peak_1060	1.575	1.338	1.01667	GRMZM2G035985	214832665	214852459	+
chr2	215012352	215013422	B_Peak_1061	0.806154	1.81815	0.983	GRMZM2G340359	215007666	215015567	+
chr2	215126125	215127144	B_Peak_1062	1.42419	1.27296	0.665294	GRMZM2G141258	215118775	215135374	-
chr2	215515956	215516415	B_Peak_1063	0.151667	2.02692	0.895333	GRMZM2G131467	215513884	215517900	+
chr2	215591167	215591644	B_Peak_1064	-0.341667	1.915	-0.3375
chr2	216007114	216007902	B_Peak_1065	2.63318	1.13818	1.65818	GRMZM2G171068	216004923	216029369	+
chr2	216377866	216378699	B_Peak_1066	2.70083	2.401	2.33455
chr2	216683604	216684482	B_Peak_1067	2.02455	1.75286	1.79654	GRMZM2G001297	216681469	216687298	+
chr2	216686305	216686839	B_Peak_1068	2.15667	0.504167	0.0233333	GRMZM2G001297	216681469	216687298	+
chr2	218218675	218219626	B_Peak_1069	-0.00214286	1.21437	0.2104	GRMZM2G128109	218217623	218223528	+
chr2	219230688	219231790	B_Peak_1070	0.592105	1.46214	0.921765	GRMZM2G011575	219229418	219258611	+
chr2	220537287	220537993	B_Peak_1071	2.22308	0.616667	1.12111	GRMZM2G163421	220539596	220543690	+
chr2	220619537	220620503	B_Peak_1072	1.19143	0.768462	1.776	GRMZM2G129268	220617970	220622839	+
chr2	221180915	221181950	B_Peak_1073	0.996341	0.447073	0.94381
chr2	221196530	221197656	B_Peak_1074	1.03681	0.996444	0.990435
chr2	221202676	221203844	B_Peak_1075	0.514043	0.314468	1.13417
chr2	221205823	221206974	B_Peak_1076	1.08911	-0.274	0.569302
chr2	221225960	221227460	B_Peak_1077	0.40193	-0.382105	0.710182
chr2	221740090	221741098	B_Peak_1078	1.626	0.942381	1.04	GRMZM2G116634	221738720	221744331	+
chr2	223402253	223404308	B_Peak_1079	1.4163	2.31962	1.34821	GRMZM2G056103	223398926	223410328	+
chr2	223981471	223982280	B_Peak_1080	2.25238	1.50278	0.928571	GRMZM2G003043	223975596	223982849	-
chr2	224108866	224109698	B_Peak_1081	0.863529	1.51	2.285	GRMZM2G166718	224106079	224122715	+
chr2	224339083	224339562	B_Peak_1082	1.07091	2.33706	0.295385	GRMZM2G169095	224332394	224344331	+
chr2	224546879	224548006	B_Peak_1083	1.53357	1.37474	1.21697	GRMZM2G023328	224546497	224553514	-
chr2	226315648	226317688	B_Peak_1084	1.34553	1.9776	0.888	GRMZM2G457381	226314027	226323829	+
chr2	226702382	226704917	B_Peak_1085	2.03052	1.76693	1.78875	GRMZM2G000936	226699977	226705433	+
chr2	227098382	227099210	B_Peak_1086	-0.00666667	-0.274615	1.65077	GRMZM2G053713	226963057	227123377	+
chr2	228860440	228862473	B_Peak_1087	1.42756	1.99643	1.35139	GRMZM2G445163	228869941	228874236	+
chr2	229018035	229018494	B_Peak_1088	2.16286	2.204	2.04	GRMZM2G145635	229017835	229019266	+
chr2	229082409	229083194	B_Peak_1089	1.89214	2.13828	1.58571	GRMZM2G525229	229081261	229083105	-
chr2	229083851	229085549	B_Peak_1090	1.57776	1.72467	1.76281	GRMZM2G525229	229081261	229083105	-
chr2	229086967	229087603	B_Peak_1091	2.42808	1.29962	0.825385	GRMZM2G525229	229081261	229083105	-
chr2	229092481	229093345	B_Peak_1092	2.08444	1.67583	1.79111	GRMZM2G072938	229100451	229101553	+
chr2	229094343	229095335	B_Peak_1093	1.75214	1.75405	1.57195	GRMZM2G072938	229100451	229101553	+
chr2	229095981	229096691	B_Peak_1094	2.08107	1.51586	1.63793	GRMZM2G525187	229094879	229096722	-
chr2	229097486	229098149	B_Peak_1095	2.22679	1.90393	1.76536	GRMZM2G072938	229100451	229101553	+
chr2	229099183	229099669	B_Peak_1096	2.02409	1.79273	1.44524	GRMZM2G072938	229100451	229101553	+
chr2	229101040	229101732	B_Peak_1097	1.865	1.94552	1.56931	GRMZM2G525187	229094879	229096722	-
chr2	229103911	229104731	B_Peak_1098	1.91333	1.95069	1.17536	GRMZM2G100733	229113976	229114165	+
chr2	229109498	229110928	B_Peak_1099	2.21375	1.44	1.29123	GRMZM2G100634	229108017	229109163	-
chr2	229111575	229113373	B_Peak_1100	1.50714	1.744	1.44716	GRMZM2G100634	229108017	229109163	-
chr2	229115483	229116377	B_Peak_1101	1.48459	1.11459	1.09368	GRMZM2G100634	229108017	229109163	-
chr2	229607109	229607984	B_Peak_1102	0.327857	0.800909	1.78	GRMZM2G037104	229606246	229611930	-
chr2	229670888	229673137	B_Peak_1103	2.07956	1.29413	1.96053	GRMZM2G302233	229667778	229675345	+
chr2	230053797	230054797	B_Peak_1104	1.41875	0.625385	0.265833	GRMZM2G346346	230052296	230055568	-
chr2	230290452	230291357	B_Peak_1105	1.99789	1.66444	1.06933	GRMZM2G131443	230286713	230300365	-
chr2	230613515	230614244	B_Peak_1106	0.714615	2.25667	0.261667	GRMZM2G052403	230608941	230617571	-
chr2	230623853	230624580	B_Peak_1107	0.664167	1.86667	1.06571	GRMZM2G004555	230631201	230632941	+
chr2	232107306	232108776	B_Peak_1108	0.780435	1.59378	1.4594	GRMZM2G036034	232101270	232109417	-
chr2	232403292	232404951	B_Peak_1109	1.94234	2.40217	1.79244	GRMZM2G008765	232394065	232405755	-
chr2	232461568	232463361	B_Peak_1110	1.10788	1.78017	1.77981	GRMZM2G144890	232460108	232468467	+
chr2	232521244	232521696	B_Peak_1111	0.138333	1.77333	0.0242857	GRMZM2G444540	232519749	232523519	+
chr2	233111235	233112873	B_Peak_1112	1.20826	1.7286	1.71857	GRMZM2G414496	233104245	233127815	-
chr2	233736758	233738183	B_Peak_1113	1.98683	1.05826	2.32556	GRMZM2G037923	233733037	233739306	-
chr2	234010032	234011446	B_Peak_1114	2.01306	0.93	0.450333	GRMZM5G864266	234008452	234030261	+
chr2	234011870	234012900	B_Peak_1115	2.20304	1.29258	1.56	GRMZM5G864266	234008452	234030261	+
chr2	234044042	234044985	B_Peak_1116	1.77375	1.76852	0.835	GRMZM5G871297	234031969	234040756	-
chr2	234047510	234050393	B_Peak_1117	1.92767	2.13863	1.2194	GRMZM5G871297	234031969	234040756	-
chr2	234093425	234095541	B_Peak_1118	1.24392	1.15	1.99729	GRMZM5G877941	234092343	234102994	+
chr2	234096079	234097392	B_Peak_1119	1.69743	1.15419	2.20161	GRMZM5G877941	234092343	234102994	+
chr2	234207894	234208882	B_Peak_1120	0.937667	1.74893	1.47613	GRMZM2G012326	234205930	234212192	+
chr2	234219399	234220317	B_Peak_1121	1.47	1.45429	1.09467	GRMZM2G098637	234228105	234230681	+
chr2	234222143	234222724	B_Peak_1122	0.885833	2.06286	1.384	GRMZM2G098637	234228105	234230681	+
chr2	234226608	234227110	B_Peak_1123	0.556667	2.40467	0.672222	GRMZM2G399844	234223777	234227624	-
chr2	234399819	234401688	B_Peak_1124	1.04194	1.88475	1.27367	GRMZM2G362718	234399643	234409121	+
chr2	234412636	234413927	B_Peak_1125	0.542963	0.573478	1.80227	GRMZM5G851654	234411415	234414801	-
chr2	235426356	235427123	B_Peak_1126	1.92043	1.92913	1.88421
chr2	235433135	235433643	B_Peak_1127	1.44833	2.48615	1.086	GRMZM2G083083	235442953	235443165	+
chr2	235500875	235501883	B_Peak_1128	1.42367	1.89156	1.9376	GRMZM2G132504	235487139	235504319	-
chr2	235693468	235695293	B_Peak_1129	1.725	1.34127	1.88926	GRMZM2G461569	235692212	235711509	+
chr2	236050691	236051348	B_Peak_1130	0.476316	1.86435	0.622778	GRMZM2G070542	236045970	236051898	-
chr2	236181462	236182676	B_Peak_1131	1.65067	2.40861	1.20731	GRMZM2G173721	236180756	236185182	+
chr2	236185794	236186293	B_Peak_1132	2.10687	1.74889	1.436
chr2	236718584	236719894	B_Peak_1133	1.67467	1.18839	0.847368	GRMZM2G094664	236717088	236721015	+
chr2	236762381	236763343	B_Peak_1134	-0.3525	1.27188	-0.474167	GRMZM2G007715	236751730	236760676	-
chr3	202379	203206	B_Peak_1135	0.5135	0.806087	1.95783	GRMZM2G163334	201975	204794	+
chr3	554993	555778	B_Peak_1136	1.91286	1.01	1.22286	GRMZM2G402776	559689	563118	+
chr3	1675678	1676363	B_Peak_1137	2.19333	1.72294	0.502222	GRMZM2G011636	1672506	1677401	+
chr3	1727578	1729020	B_Peak_1138	1.85881	1.68976	1.9	GRMZM2G123519	1726294	1729668	-
chr3	1771133	1772940	B_Peak_1139	1.15333	2.00723	1.53395	GRMZM2G123499	1767353	1776209	-
chr3	1855315	1856027	B_Peak_1140	-0.0533333	-0.587778	2.15842	GRMZM2G093104	1851742	1857172	-
chr3	1890365	1891163	B_Peak_1141	2.0736	0.917917	0.266	GRMZM2G156035	1885669	1901782	-
chr3	1998706	1999375	B_Peak_1142	0.45	1.98222	0.337692	GRMZM2G099678	2001770	2004402	+
chr3	2075620	2076854	B_Peak_1143	2.50718	2.12152	1.48938	GRMZM2G153138	2070709	2079318	-
chr3	2140646	2141377	B_Peak_1144	2.49059	1.3125	1.79235	GRMZM2G170013	2138269	2142726	-
chr3	2446836	2447953	B_Peak_1145	2.30037	1.22793	1.8776	GRMZM2G097959	2444895	2451132	-
chr3	2514850	2515925	B_Peak_1146	1.485	0.481667	1.7915	GRMZM2G046355	2503833	2525779	-
chr3	2917084	2917962	B_Peak_1147	-0.166875	-0.0966667	1.39538
chr3	3109639	3111856	B_Peak_1148	1.88	0.476939	1.64816	GRMZM2G062076	3107461	3112300	-
chr3	3454819	3456742	B_Peak_1149	0.931591	1.78111	0.538125	GRMZM2G400907	3448711	3457285	-
chr3	4445141	4446515	B_Peak_1150	0.486304	0.923514	1.59225
chr3	5320433	5322246	B_Peak_1151	-0.214722	1.83684	0.6375	GRMZM2G018212	5325662	5326138	+
chr3	5788028	5788514	B_Peak_1152	2.005	-0.449167	1.57364	GRMZM2G068352	5786252	5789252	+
chr3	6309775	6310540	B_Peak_1153	1.21263	1.14571	2.081	GRMZM2G121452	6303448	6311791	-
chr3	7407182	7407667	B_Peak_1154	1.656	0.937857	2.39471	GRMZM2G093050	7404875	7413183	+
chr3	7970395	7971076	B_Peak_1155	1.04944	2.50304	1.35538	GRMZM2G008513	7969168	7978484	+
chr3	8361093	8362969	B_Peak_1156	1.90577	1.01549	1.50089	GRMZM2G314954	8354464	8360651	-
chr3	8816613	8818168	B_Peak_1157	1.18804	0.961714	0.611667	GRMZM2G111846	8802731	8825641	+
chr3	9588048	9588637	B_Peak_1158	0.847895	2.29889	1.25167	GRMZM2G363535	9581534	9590218	-
chr3	9811649	9812477	B_Peak_1159	1.0736	2.07957	2.03667	GRMZM2G083518	9809507	9814634	-
chr3	10568234	10569413	B_Peak_1160	1.5414	0.931429	1.22898
chr3	10604633	10605766	B_Peak_1161	1.46795	0.900698	1	GRMZM2G113626	10606729	10607418	+
chr3	10936924	10937882	B_Peak_1162	0.803182	1.76529	0.873846	GRMZM2G051753	10934126	10940345	-
chr3	12570057	12571015	B_Peak_1163	1.06517	2.19036	1.2475	GRMZM2G150838	12569354	12573550	+
chr3	12776220	12777125	B_Peak_1164	0.469333	0.611429	2.05833
chr3	13462871	13463991	B_Peak_1165	0.991818	1.50167	0.642083	GRMZM2G459861	13461445	13464266	+
chr3	13765359	13767092	B_Peak_1166	1.14441	1.92	1.04	GRMZM2G333623	13758673	13770267	-
chr3	13768884	13769615	B_Peak_1167	1.5625	0.606875	1.4487	GRMZM2G333623	13758673	13770267	-
chr3	13864170	13865248	B_Peak_1168	1.53227	2.20741	1.2644	GRMZM2G102664	13846717	13865900	-
chr3	16090798	16091313	B_Peak_1169	2.055	1.3825	2.58941	GRMZM2G028718	16087264	16100536	+
chr3	16310125	16311037	B_Peak_1170	1.07	2.0752	1.3725	GRMZM2G378717	16308108	16313480	+
chr3	17029299	17030451	B_Peak_1171	2.35882	0.126	1.25923
chr3	17611827	17613917	B_Peak_1172	1.75818	1.25565	0.915532	GRMZM2G541193	17607856	17614475	-
chr3	18182123	18182728	B_Peak_1173	1.20769	1.50667	1.67813	GRMZM2G037134	18178883	18183227	+
chr3	21980602	21981231	B_Peak_1174	0.486364	0.875714	2.33765	GRMZM2G456885	21980144	21981652	+
chr3	21982517	21983288	B_Peak_1175	2.47357	2.10345	2.6137	GRMZM2G456895	21982488	21996039	+
chr3	21994782	21995155	B_Peak_1176	1.706	1.71778	1.9	GRMZM2G456895	21982488	21996039	+
chr3	23432650	23433796	B_Peak_1177	0.5225	2.29826	0.605714	GRMZM2G121683	23430825	23436929	+
chr3	23690458	23691332	B_Peak_1178	2.12526	1.77667	2.10263	GRMZM2G162752	23689142	23691440	-
chr3	26803498	26804131	B_Peak_1179	2.438	2.05222	1.23077	GRMZM2G373175	26786448	26809989	-
chr3	26804820	26807396	B_Peak_1180	2.12258	2.01588	2.16629	GRMZM2G373175	26786448	26809989	-
chr3	28611999	28612793	B_Peak_1181	0.883684	1.86111	0.621176
chr3	28825020	28826176	B_Peak_1182	1.54233	0.679259	2.00464	GRMZM2G075320	28819050	28829107	-
chr3	28826496	28828039	B_Peak_1183	2.14659	1.28977	1.02024	GRMZM2G075320	28819050	28829107	-
chr3	29366879	29369566	B_Peak_1184	1.96636	1.49589	1.99162	GRMZM2G067262	29367412	29367840	+
chr3	29475856	29476542	B_Peak_1185	2.44947	1.07	1.40471	GRMZM2G051622	29472800	29479329	+
chr3	29969881	29971124	B_Peak_1186	1.98893	0.943103	0.412	GRMZM2G013471	29968941	29973994	+
chr3	30047172	30047615	B_Peak_1187	-1.11333	1.80545	0.682	GRMZM2G115352	30039314	30041402	-
chr3	30136267	30137642	B_Peak_1188	1.51784	1.28343	1.2825	GRMZM2G169486	30136052	30142993	+
chr3	31099414	31100029	B_Peak_1189	2.09176	1.05824	0.176	GRMZM2G053319	31098512	31105643	-
chr3	31104467	31105122	B_Peak_1190	2.33095	1.3235	1.38048	GRMZM2G053319	31098512	31105643	-
chr3	31450139	31450628	B_Peak_1191	2.62882	1.32895	0.646154	GRMZM2G163996	31448499	31453195	+
chr3	32951366	32951836	B_Peak_1192	2.6325	1.22357	0.516154	GRMZM2G132936	32948520	32957454	-
chr3	32955160	32956718	B_Peak_1193	2.22388	1.77784	1.32951	GRMZM2G132936	32948520	32957454	-
chr3	35499622	35501335	B_Peak_1194	1.39039	0.917674	1.50804	GRMZM2G180065	35495361	35502773	-
chr3	36000219	36001362	B_Peak_1195	2.235	1.75162	1.47655	GRMZM2G120115	35994512	36002035	-
chr3	36467222	36468294	B_Peak_1196	1.23115	2.1271	1.44893	GRMZM2G038606	36465309	36469955	-
chr3	36835183	36836517	B_Peak_1197	2.34105	0.897941	1.69732	GRMZM2G069009	36833167	36838326	-
chr3	37671537	37672407	B_Peak_1198	1.11913	2.21552	1.19522	GRMZM2G121404	37666993	37676437	-
chr3	38250204	38252379	B_Peak_1199	1.89909	1.75244	1.62283	GRMZM5G819807	38240385	38255415	-
chr3	38430223	38431580	B_Peak_1200	1.52645	1.66111	0.433214	GRMZM2G067511	38428236	38432826	+
chr3	38549321	38550510	B_Peak_1201	1.97	0.9425	-0.0610714	GRMZM2G067648	38530703	38539329	-
chr3	39477921	39480026	B_Peak_1202	1.4018	1.81923	1.88098	GRMZM2G431306	39472712	39476212	-
chr3	40877344	40878703	B_Peak_1203	0.673077	0.18	2.03286	GRMZM2G119879	40874174	40880067	-
chr3	41397487	41398500	B_Peak_1204	0.202692	0.38619	1.91714	GRMZM2G040069	41396922	41403996	-
chr3	43226589	43228146	B_Peak_1205	1.03275	1.62548	2.03262	GRMZM2G029219	43223188	43230901	+
chr3	44589944	44590851	B_Peak_1206	-0.217778	0.164737	1.33333	GRMZM2G463525	44597336	44600651	+
chr3	45707847	45708723	B_Peak_1207	2.06864	2.15789	1.2	GRMZM2G096548	45696252	45712242	-
chr3	45708828	45709778	B_Peak_1208	1.91556	1.14824	1.83654	GRMZM2G096548	45696252	45712242	-
chr3	47461445	47462506	B_Peak_1209	0.95875	2.39455	1.36414	GRMZM2G011101	47448537	47463984	-
chr3	47959371	47960129	B_Peak_1210	1.1325	1.60053	0.796154	GRMZM2G046924	47957714	47964158	+
chr3	48943551	48944015	B_Peak_1211	1.51875	-0.163333	-0.3375
chr3	49862400	49863155	B_Peak_1212	1.47958	0.880769	0.304545	GRMZM2G060647	49863559	49866510	+
chr3	49990125	49991113	B_Peak_1213	2.58577	1.71652	1.255	GRMZM2G151674	49986084	49987597	-
chr3	50946537	50947662	B_Peak_1214	1.3472	1.677	0.704	GRMZM2G133646	50943504	50950774	+
chr3	52818425	52819247	B_Peak_1215	0.124615	0.204667	1.47545
chr3	56088020	56088598	B_Peak_1216	1.59833	0.0341667	0.984667
chr3	56284216	56284775	B_Peak_1217	2.07118	1.10867	1.0625	GRMZM2G136106	56281784	56287937	+
chr3	56808272	56809289	B_Peak_1218	-0.305455	1.05818	0.974286	GRMZM2G106462	56812209	56820107	+
chr3	56814021	56814525	B_Peak_1219	2.76125	1.31538	1.94875	GRMZM2G106462	56812209	56820107	+
chr3	57086195	57086872	B_Peak_1220	2.18067	0.907647	0.774286	GRMZM2G080450	57083118	57089915	+
chr3	58018205	58020017	B_Peak_1221	1.42104	1.55864	0.901351
chr3	62612946	62614046	B_Peak_1222	1.135	0.863704	2.11538	GRMZM2G087749	62597076	62604291	-
chr3	62614524	62615579	B_Peak_1223	0.173182	1.43133	1.54217	GRMZM2G435675	62613502	62615433	-
chr3	74654772	74655450	B_Peak_1224	1.892	1.93357	1.71346	GRMZM2G508971	74654249	74654566	-
chr3	74659048	74662393	B_Peak_1225	2.21279	2.05228	2.07296	GRMZM2G344311	74658058	74659409	-
chr3	75131649	75133801	B_Peak_1226	1.73467	2.33719	1.75552	GRMZM5G825598	75133696	75133848	+
chr3	75134725	75135645	B_Peak_1227	2.27759	1.44429	1.63654	GRMZM2G173734	75132287	75136332	-
chr3	81170871	81172060	B_Peak_1228	2.06711	1.91386	1.88465	GRMZM2G039626	81176153	81176856	+
chr3	81175587	81176132	B_Peak_1229	2.06875	1.02958	0.879583	GRMZM2G039626	81176153	81176856	+
chr3	81179926	81181927	B_Peak_1230	1.9978	1.49658	1.66127	GRMZM2G341471	81171497	81172637	-
chr3	81183999	81184838	B_Peak_1231	2.5725	1.94639	1.99861	GRMZM2G560602	81184319	81185024	+
chr3	81185219	81186349	B_Peak_1232	1.5969	1.54186	1.66225	GRMZM2G430641	81185121	81186405	-
chr3	87784818	87785323	B_Peak_1233	0.837857	1.11071	2.65333	GRMZM2G009715	87782776	87788528	-
chr3	89037874	89041267	B_Peak_1234	1.64295	1.73356	1.88725	GRMZM2G164418	89037076	89045867	+
chr3	93202364	93203921	B_Peak_1235	0.295	1.40931	0.938095	GRMZM2G018447	93187188	93205169	-
chr3	94797178	94798629	B_Peak_1236	0.48225	1.84917	0.502326	GRMZM2G307561	94795435	94801550	+
chr3	97877574	97877953	B_Peak_1237	1.59846	2.07462	2
chr3	100733003	100733863	B_Peak_1238	1.47143	1.11593	0.780714
chr3	103448813	103449746	B_Peak_1239	0.931944	0.0137143	0.501765
chr3	104220615	104221253	B_Peak_1240	-0.345	-0.196	1.73111
chr3	106411885	106413192	B_Peak_1241	1.35244	1.36633	2.09647	GRMZM2G016457	106385610	106413663	-
chr3	108415754	108417279	B_Peak_1242	1.18	1.93057	1.98324	GRMZM5G867767	108415130	108422360	+
chr3	109175423	109176817	B_Peak_1243	0.663333	0.86	1.96871	GRMZM2G009464	109173985	109177775	+
chr3	109377924	109379269	B_Peak_1244	1.88162	0.535	0.806	GRMZM2G073049	109365527	109395940	+
chr3	110246458	110247342	B_Peak_1245	1.63519	1.706	0.7575	GRMZM5G874082	110218791	110250587	-
chr3	111058300	111058961	B_Peak_1246	2.34267	2.266	2.01333	GRMZM2G004468	111057348	111082507	+
chr3	111060633	111061239	B_Peak_1247	1.24125	1.33889	2.242	GRMZM2G004468	111057348	111082507	+
chr3	111074023	111074656	B_Peak_1248	2.12895	0.423333	0.795833	GRMZM2G004468	111057348	111082507	+
chr3	112758168	112759096	B_Peak_1249	1.36538	1.314	2.05944
chr3	114436744	114437904	B_Peak_1250	1.42097	1.84688	0.996087	GRMZM2G069886	114434585	114444762	-
chr3	114442347	114443125	B_Peak_1251	0.913571	1.16688	2.18733	GRMZM2G069886	114434585	114444762	-
chr3	114443458	114444079	B_Peak_1252	2.25462	1.50714	0.479167	GRMZM2G069886	114434585	114444762	-
chr3	126630654	126631769	B_Peak_1253	1.48455	1.87879	1.42794	GRMZM2G066650	126628409	126636305	-
chr3	127706968	127708437	B_Peak_1254	0.827813	1.8175	1.45818	GRMZM2G058970	127705693	127710785	-
chr3	128794914	128797369	B_Peak_1255	1.95565	0.871053	1.12867	GRMZM2G140537	128792110	128799206	-
chr3	129163296	129164416	B_Peak_1256	1.70382	2.06414	0.6928	GRMZM2G106906	129162144	129167437	+
chr3	131975065	131975524	B_Peak_1257	0.886154	0.395	2.346
chr3	133048739	133049825	B_Peak_1258	0.562571	1.93813	1.08875
chr3	133076616	133077465	B_Peak_1259	0.772917	1.48786	0.717
chr3	133488385	133489806	B_Peak_1260	1.048	0.0990625	1.40279	GRMZM2G034453	133487481	133497532	+
chr3	134244813	134245482	B_Peak_1261	2.54105	1.36789	1.09867	GRMZM2G081935	134244033	134250611	+
chr3	135446398	135449118	B_Peak_1262	1.19818	1.67015	0.6118	GRMZM2G084647	135445422	135448935	-
chr3	135593221	135593692	B_Peak_1263	2.62688	1.39083	1.269
chr3	135595143	135596333	B_Peak_1264	0.937576	0.965806	1.58448	GRMZM2G108348	135594596	135597030	-
chr3	136781982	136782633	B_Peak_1265	2.47937	1.79	1.15667
chr3	138881237	138882377	B_Peak_1266	1.6832	2.125	1.57087	GRMZM2G024851	138878960	138882994	+
chr3	139901768	139902618	B_Peak_1267	1.11955	2.31167	1.46	GRMZM2G420310	139900167	139906012	+
chr3	140007415	140008138	B_Peak_1268	1.37	1.807	1.915	GRMZM2G486024	140002083	140002872	-
chr3	140411487	140412680	B_Peak_1269	0.795652	0.985833	1.92083	GRMZM2G010775	140409749	140417545	+
chr3	142245531	142247009	B_Peak_1270	1.29657	1.02345	1.74725	GRMZM2G039505	142252737	142259562	+
chr3	142700970	142701739	B_Peak_1271	0.908	2.11529	0.793125	GRMZM2G152889	142695573	142705169	-
chr3	144091250	144092210	B_Peak_1272	1.77	1.52435	1.37385	GRMZM2G179732	144090268	144093308	+
chr3	145786289	145787244	B_Peak_1273	1.92115	1.56269	0.62913	GRMZM2G375807	145783258	145791073	-
chr3	145789198	145790830	B_Peak_1274	0.884167	1.0966	1.80231	GRMZM2G375807	145783258	145791073	-
chr3	147017041	147019034	B_Peak_1275	1.36026	1.4654	1.44755	GRMZM2G060540	147014165	147020082	-
chr3	148222960	148224248	B_Peak_1276	2.10029	0.96625	0.405806	GRMZM2G032496	148219642	148223741	-
chr3	148225044	148226187	B_Peak_1277	1.73381	0.787647	0.108235	GRMZM2G032496	148219642	148223741	-
chr3	148840900	148841957	B_Peak_1278	1.41548	2.25464	0.436	GRMZM2G047310	148833663	148846161	-
chr3	149338286	149339660	B_Peak_1279	1.42909	2.10306	1.02152	GRMZM2G047328	149339206	149339472	-
chr3	150270616	150271306	B_Peak_1280	2.40632	1.05214	1.09895	GRMZM2G369652	150269192	150271898	-
chr3	151622198	151623066	B_Peak_1281	0.55	2.10852	0.964444	GRMZM2G158609	151618577	151629113	+
chr3	151998851	151999638	B_Peak_1282	1.89148	1.75962	1.33304	GRMZM2G020563	151999120	151999269	-
chr3	152000345	152000920	B_Peak_1283	1.4376	1.86577	0.918696	GRMZM2G020563	151999120	151999269	-
chr3	152841895	152843311	B_Peak_1284	0.957241	0.7025	1.55324	GRMZM2G024858	152844886	152847972	+
chr3	153785252	153786586	B_Peak_1285	1.76591	1.11933	1.65667	GRMZM2G053273	153782466	153788635	+
chr3	153932618	153934117	B_Peak_1286	1.86872	2.02132	1.76432	GRMZM2G145709	153929297	153935149	-
chr3	154665130	154667084	B_Peak_1287	1.68255	2.42937	1.32385	GRMZM2G106613	154660654	154670278	-
chr3	154667759	154668623	B_Peak_1288	2.28192	0.607857	1.60409	GRMZM2G106613	154660654	154670278	-
chr3	154728624	154729466	B_Peak_1289	2.3008	1.00538	1.85071	GRMZM2G124911	154708685	154732588	-
chr3	154731064	154731697	B_Peak_1290	2.80313	1.676	1.78692	GRMZM2G124911	154708685	154732588	-
chr3	154977133	154978128	B_Peak_1291	1.90192	2.1576	0.631111	GRMZM2G146280	154976010	154980717	-
chr3	156278026	156278494	B_Peak_1292	2.14529	0.977143	0.398333	GRMZM2G126266	156275323	156287112	+
chr3	156278629	156279557	B_Peak_1293	1.82	1.83935	1.60926	GRMZM2G126266	156275323	156287112	+
chr3	157740230	157741196	B_Peak_1294	2.49333	1.382	1.28913	GRMZM2G064107	157739592	157756986	+
chr3	158439179	158440442	B_Peak_1295	1.18348	2.00074	-0.371333	GRMZM2G092112	158438509	158444502	-
chr3	158568594	158569528	B_Peak_1296	1.26367	2.16231	0.852857	GRMZM2G119650	158566844	158570457	-
chr3	160085157	160086857	B_Peak_1297	0.585806	1.82273	0.659643	GRMZM2G126468	160074249	160087303	-
chr3	160402932	160403326	B_Peak_1298	2.257	1.34429	0.399091	GRMZM2G129155	160397311	160408336	+
chr3	160789785	160790980	B_Peak_1299	1.33792	1.37609	0.729474	GRMZM2G036336	160785324	160785888	-
chr3	160930354	160931519	B_Peak_1300	0.0738889	1.08444	0.122222
chr3	161847793	161848474	B_Peak_1301	2.63421	1.88556	0.703571	GRMZM2G146697	161846601	161856015	+
chr3	161849530	161850556	B_Peak_1302	1.47229	2.2475	1.55692	GRMZM2G146697	161846601	161856015	+
chr3	161852926	161854817	B_Peak_1303	2.07815	0.713333	0.0555	GRMZM2G146697	161846601	161856015	+
chr3	162706757	162708754	B_Peak_1304	1.98103	1.78314	1.01375	GRMZM2G401050	162702028	162709727	-
chr3	165468143	165469553	B_Peak_1305	1.18955	1.23607	0.793636	GRMZM2G025451	165463620	165478446	+
chr3	165511035	165512254	B_Peak_1306	3.0675	3.13827	3.84712	GRMZM2G444541	165508997	165515531	+
chr3	165512896	165515507	B_Peak_1307	2.40769	2.475	3.03852	GRMZM2G444541	165508997	165515531	+
chr3	166090562	166091771	B_Peak_1308	1.5669	1.61778	0.229375	GRMZM2G113264	166071797	166093974	+
chr3	167364982	167366005	B_Peak_1309	1.09667	2.00571	2.00889	GRMZM2G093119	167362919	167372271	+
chr3	167367916	167369219	B_Peak_1310	2.20872	1.155	1.08233	GRMZM2G093119	167362919	167372271	+
chr3	167799264	167801946	B_Peak_1311	1.14	0.348689	1.80333	GRMZM2G041930	167785855	167803095	+
chr3	167936074	167936805	B_Peak_1312	1.92367	1.95567	2.43586
chr3	169619607	169620393	B_Peak_1313	2.53913	0.95375	1.10118	GRMZM2G070562	169617043	169620923	-
chr3	170460216	170461419	B_Peak_1314	1.48185	1.55941	1.08042	GRMZM2G155532	170456857	170467910	+
chr3	171446114	171447705	B_Peak_1315	1.12152	2.06415	1.00667	GRMZM2G110398	171443720	171448732	-
chr3	172406855	172407750	B_Peak_1316	-0.0073913	1.33545	0.338636
chr3	173378549	173380651	B_Peak_1317	2.17367	1.73809	1.88706	GRMZM2G452630	173376685	173382527	-
chr3	173689490	173690271	B_Peak_1318	2.0444	2.18296	1.279	GRMZM2G046846	173688485	173699296	+
chr3	173694132	173695810	B_Peak_1319	1.45684	1.78171	1.84684	GRMZM2G046846	173688485	173699296	+
chr3	174533009	174533709	B_Peak_1320	1.37	1.78333	2.22222
chr3	175177016	175177490	B_Peak_1321	0.695833	2.26667	1.08636	GRMZM2G136146	175183339	175192061	+
chr3	175350785	175351979	B_Peak_1322	1.23923	0.271852	0.787727	GRMZM2G141185	175348514	175374222	+
chr3	178060394	178061359	B_Peak_1323	1.18138	1.61652	0.418	GRMZM2G007659	178059283	178062665	-
chr3	178989595	178990079	B_Peak_1324	0.08	0.608889	2.22636	GRMZM2G085577	178982016	178990918	+
chr3	179785016	179786779	B_Peak_1325	1.94717	1.50762	1.27963	GRMZM2G002276	179784326	179789383	+
chr3	179995810	179996874	B_Peak_1326	0.324667	1.55136	1.79667	GRMZM2G014452	179994408	180000402	-
chr3	180771082	180772300	B_Peak_1327	1.74958	1.16087	1.31474	GRMZM2G082260	180769863	180776520	+
chr3	181651607	181653688	B_Peak_1328	1.96659	1.57702	0.535532	GRMZM2G386991	181650122	181654733	+
chr3	182716386	182717088	B_Peak_1329	1.731	1.00368	0.942381	GRMZM2G504401	182713971	182717776	-
chr3	183383597	183385530	B_Peak_1330	1.41529	0.744583	-0.0417143	GRMZM2G006229	183383001	183388746	-
chr3	184060039	184061308	B_Peak_1331	1.77857	1.49375	0.752692	GRMZM2G118363	184059147	184065670	+
chr3	184062067	184062526	B_Peak_1332	1.79857	0.55	2.04643	GRMZM2G118363	184059147	184065670	+
chr3	185235879	185238441	B_Peak_1333	0.594091	0.867885	1.94914	GRMZM2G098042	185246562	185259629	+
chr3	185587668	185588761	B_Peak_1334	2.44276	0.926207	1.09833	GRMZM5G833366	185595779	185596982	+
chr3	186230094	186231543	B_Peak_1335	1.16643	2.14861	1.14719	GRMZM2G133213	186233588	186237469	+
chr3	186378204	186379151	B_Peak_1336	2.15074	0.689259	0.710741	GRMZM2G155285	186375449	186380919	+
chr3	186379751	186380744	B_Peak_1337	1.04846	2.12889	0.515	GRMZM2G155285	186375449	186380919	+
chr3	187022154	187023099	B_Peak_1338	1.10783	1.98682	0.867037	GRMZM2G139691	187021027	187026350	+
chr3	187172978	187173926	B_Peak_1339	0.943684	1.28306	1.03179	GRMZM2G035820	187172511	187177190	+
chr3	187452010	187453179	B_Peak_1340	0.934375	1.53931	1.3105	GRMZM2G072853	187451095	187471591	+
chr3	188533340	188535435	B_Peak_1341	2.10018	1.63935	1.65778	GRMZM2G002165	188530684	188536510	-
chr3	190944628	190945936	B_Peak_1342	0.376522	1.24724	1.64	GRMZM2G135054	190944342	190947332	-
chr3	191061431	191062311	B_Peak_1343	1.38167	1.156	0.237143	GRMZM2G169773	191054591	191060929	-
chr3	191617255	191618300	B_Peak_1344	1.75139	1.84029	1.52432	GRMZM2G000615	191612318	191619152	-
chr3	191679439	191681217	B_Peak_1345	1.43532	1.50581	1.59605	GRMZM2G127453	191679050	191682126	+
chr3	191885259	191887183	B_Peak_1346	1.03936	1.74607	1.30256	GRMZM5G852454	191885520	191896958	+
chr3	191895680	191896449	B_Peak_1347	1.40565	1.37267	-0.127895	GRMZM5G852454	191885520	191896958	+
chr3	192232008	192234000	B_Peak_1348	0.54875	1.59029	0.601282	GRMZM2G038953	192222553	192234796	-
chr3	192784380	192785388	B_Peak_1349	2.01964	1.72417	1.97053	GRMZM2G582965	192781437	192788053	-
chr3	193094873	193096171	B_Peak_1350	1.09333	1.36667	0.875714	GRMZM2G071441	193091877	193119714	+
chr3	194007165	194010592	B_Peak_1351	1.55884	1.19727	1.53	GRMZM2G320013	194006486	194012559	+
chr3	194546377	194547311	B_Peak_1352	1.055	1.5288	2.25821	GRMZM2G028369	194545569	194549360	+
chr3	196705786	196706332	B_Peak_1353	2.0513	0.612105	1.14118	GRMZM2G443814	196691600	196697993	-
chr3	197682241	197683754	B_Peak_1354	1.87282	2.04706	0.70475	GRMZM2G103544	197681644	197687173	+
chr3	197722482	197723377	B_Peak_1355	1.28208	1.996	1.14846	GRMZM2G043212	197721783	197724923	+
chr3	197948927	197949582	B_Peak_1356	1.56273	1.019	-0.191429	GRMZM2G123277	197947785	197952726	-
chr3	198527840	198529237	B_Peak_1357	1.23432	2.01684	1.61969	GRMZM2G042099	198517884	198535509	+
chr3	199482574	199483433	B_Peak_1358	-0.925417	1.8732	0.424091	GRMZM2G159105	199478617	199484783	+
chr3	200309134	200309940	B_Peak_1359	1.895	1.94	1.14714	GRMZM2G138152	200292127	200312906	-
chr3	200704245	200706204	B_Peak_1360	1.60192	1.9026	1.46667	GRMZM2G022625	200701564	200707426	-
chr3	201078891	201079288	B_Peak_1361	-0.466	1.9	-0.497143	GRMZM2G059753	201064415	201069892	-
chr3	201327293	201328688	B_Peak_1362	0.663214	2.26575	1.85763	GRMZM2G079904	201323331	201330503	-
chr3	203466895	203467630	B_Peak_1363	1.78087	2.13654	0.4575	GRMZM2G113319	203463334	203479533	+
chr3	203580283	203581871	B_Peak_1364	2.0425	1.36687	1.5159	GRMZM2G167809	203578988	203582740	-
chr3	204364602	204365421	B_Peak_1365	2.07	1.37739	0.61	GRMZM2G108424	204358416	204366143	-
chr3	204993920	204995945	B_Peak_1366	1.03593	1.72981	1.34167	GRMZM2G333833	204991936	204997809	-
chr3	206533708	206534195	B_Peak_1367	2.22929	1.433	0.615556
chr3	206701505	206703235	B_Peak_1368	2.04419	1.64029	1.53533	GRMZM2G109976	206700363	206704769	-
chr3	206854504	206855388	B_Peak_1369	0.905	0.98	1.955	GRMZM2G055905	206851721	206857487	-
chr3	206856237	206857254	B_Peak_1370	1.16833	1.58167	0.996667	GRMZM2G055905	206851721	206857487	-
chr3	207070514	207071975	B_Peak_1371	1.44216	1.69935	1.35649	GRMZM2G312712	207063510	207079812	+
chr3	207419853	207420938	B_Peak_1372	1.3025	0.511818	1.7287	GRMZM2G019437	207418462	207428136	-
chr3	207619471	207620475	B_Peak_1373	0.826296	1.69344	0.966154	GRMZM2G041275	207616747	207621242	-
chr3	208060279	208061397	B_Peak_1374	1.69529	2.22	1.32593	GRMZM2G054470	208059973	208066107	+
chr3	208093172	208094221	B_Peak_1375	1.02304	2.285	0.479118	GRMZM2G178227	208089641	208115403	-
chr3	209641360	209642193	B_Peak_1376	1.76111	1.54786	1.68882	GRMZM2G062154	209639539	209644303	+
chr3	209721817	209722289	B_Peak_1377	2.14	0.962143	0.2375	GRMZM2G080499	209714886	209730734	+
chr3	209725871	209727095	B_Peak_1378	1.40259	2.4508	1.19435	GRMZM2G080499	209714886	209730734	+
chr3	210139370	210140635	B_Peak_1379	1.60032	2.30906	1.39885	GRMZM2G159357	210127248	210141445	-
chr3	210760346	210761445	B_Peak_1380	1.85778	0.610417	0.0422222	GRMZM2G024247	210759447	210763500	-
chr3	210828572	210830770	B_Peak_1381	1.00604	1.4682	0.706667	GRMZM2G150631	210820925	210851435	-
chr3	210845620	210846312	B_Peak_1382	0.706667	1.84471	0.787143	GRMZM2G150631	210820925	210851435	-
chr3	211123495	211124704	B_Peak_1383	1.16885	1.77794	0.92125	GRMZM2G122362	211122124	211127716	+
chr3	211327028	211328213	B_Peak_1384	0.592917	1.10069	1.51087	GRMZM2G125044	211321416	211329478	+
chr3	211589466	211589983	B_Peak_1385	1.58727	2.75313	1.80312	GRMZM2G556729	211589710	211590601	+
chr3	213942872	213943503	B_Peak_1386	1.17143	1.88778	1.5	GRMZM2G166987	213939500	213945050	+
chr3	214307847	214308403	B_Peak_1387	-0.453846	0.984737	2.09714	GRMZM2G023220	214305288	214310088	-
chr3	215530855	215531592	B_Peak_1388	1.83765	0.335385	1.43	GRMZM2G047695	215527347	215536741	-
chr3	216349121	216350106	B_Peak_1389	1.62826	1.81273	1.197	GRMZM2G160032	216345171	216353704	-
chr3	216841698	216842173	B_Peak_1390	1.81	2.37529	1.38667	GRMZM2G068690	216839393	216845277	-
chr3	216843677	216844194	B_Peak_1391	1.792	1.92357	2.24077	GRMZM2G068690	216839393	216845277	-
chr3	217702223	217703139	B_Peak_1392	0.76875	2.61905	1.7385	GRMZM5G856738	217700066	217705147	-
chr3	217823141	217823908	B_Peak_1393	1.865	0.987895	1.39421	GRMZM2G053047	217820434	217831267	+
chr3	218029494	218030409	B_Peak_1394	2.20379	1.46762	1.98792	GRMZM2G058039	218026558	218032306	+
chr3	218177307	218179616	B_Peak_1395	1.96862	1.50731	1.76352	GRMZM2G156069	218176324	218184390	+
chr3	218358824	218359818	B_Peak_1396	1.50056	-0.290667	-0.363684	GRMZM2G160151	218347433	218362679	-
chr3	218484211	218485199	B_Peak_1397	0.547391	0.987742	2.1868	GRMZM2G114444	218480031	218485596	+
chr3	218730121	218731584	B_Peak_1398	1.01	1.74838	1.74771	GRMZM2G047093	218727007	218745183	+
chr3	218733642	218734985	B_Peak_1399	0.942941	1.75	0.8925	GRMZM2G047093	218727007	218745183	+
chr3	218794405	218794967	B_Peak_1400	1.10765	2.31444	1.27727	GRMZM2G090779	218785554	218795824	-
chr3	218899115	218899795	B_Peak_1401	2.06789	1.32533	1.53105	GRMZM2G045275	218897671	218903527	-
chr3	219382330	219383331	B_Peak_1402	0.852	2.1132	0.314231	GRMZM2G061890	219376724	219397388	+
chr3	220312074	220313256	B_Peak_1403	1.26519	1.30318	1.61923	GRMZM2G440951	220308450	220316091	+
chr3	220750140	220751245	B_Peak_1404	1.7856	1.60567	0.723333	GRMZM2G036720	220745276	220753594	-
chr3	220892949	220895303	B_Peak_1405	2.3286	1.12852	1.34188
chr3	221231650	221233326	B_Peak_1406	2.43043	1.41111	2.00419	GRMZM5G806347	221229813	221233549	+
chr3	221286742	221287540	B_Peak_1407	2.0248	1.42087	1.60708	GRMZM2G052088	221284397	221288490	-
chr3	221439289	221439828	B_Peak_1408	2.16143	1.155	0.148333	GRMZM2G028037	221435470	221440819	-
chr3	221579846	221580834	B_Peak_1409	1.27667	1.10733	1.2635	GRMZM2G087817	221578982	221583814	+
chr3	221679613	221681243	B_Peak_1410	1.87951	1.27094	1.93667	GRMZM2G366935	221677851	221682829	+
chr3	222022030	222022838	B_Peak_1411	0.8725	1.052	0.364375
chr3	223172470	223173476	B_Peak_1412	1.87167	1.42	0.955238	GRMZM2G142334	223171691	223179959	+
chr3	223692008	223693278	B_Peak_1413	1.99615	0.420385	0.803077	GRMZM2G072080	223690866	223695026	-
chr3	223693377	223694056	B_Peak_1414	1.12	0.893158	2.19286	GRMZM2G072080	223690866	223695026	-
chr3	224020651	224021585	B_Peak_1415	1.84636	0.485	1.40222	GRMZM2G022383	224008675	224022464	-
chr3	224629990	224632016	B_Peak_1416	1.00554	1.91848	1.09204	GRMZM2G034684	224627634	224632361	-
chr3	225446867	225447850	B_Peak_1417	2.475	1.34733	1.13917	GRMZM2G061681	225446387	225454483	+
chr3	225448229	225449174	B_Peak_1418	2.67143	2.21667	1.32125	GRMZM2G061681	225446387	225454483	+
chr3	225579751	225580331	B_Peak_1419	2.45111	0.995333	0.965714	GRMZM2G392969	225570534	225571492	-
chr3	225767677	225768424	B_Peak_1420	2.695	2.7176	3.01	GRMZM2G369931	225765113	225768584	-
chr3	225874322	225876047	B_Peak_1421	1.62951	2.06	1.36714	GRMZM2G093098	225832889	225879285	-
chr3	226246952	226248109	B_Peak_1422	1.20048	0.895769	1.73448	GRMZM2G030596	226245406	226266510	+
chr3	226629596	226632074	B_Peak_1423	0.53	1.00775	1.71694	GRMZM2G017086	226624022	226632817	-
chr3	227048649	227049462	B_Peak_1424	0.692917	2.3905	1.87438	GRMZM2G064031	227046177	227053943	+
chr3	228072272	228072879	B_Peak_1425	2.35	0.666	1.24722	GRMZM2G083324	228058011	228062951	-
chr3	228259822	228260718	B_Peak_1426	0.766154	1.19368	1.76688	GRMZM2G035620	228250718	228270546	-
chr3	228986160	228986820	B_Peak_1427	1.91227	0.381765	1.02556	GRMZM2G344924	228983044	228988506	-
chr3	229134000	229134629	B_Peak_1428	1.77882	1.19182	-0.11	GRMZM2G001457	229132796	229153796	+
chr3	229134893	229135630	B_Peak_1429	2.04562	1.62571	0.94381	GRMZM2G001457	229132796	229153796	+
chr3	229197603	229198669	B_Peak_1430	1.02895	1.90765	0.073	GRMZM2G400238	229196272	229210983	+
chr3	229207892	229209116	B_Peak_1431	1.3145	1.67	1.95694	GRMZM2G400238	229196272	229210983	+
chr3	229522465	229523262	B_Peak_1432	0.671905	1.22053	2.40476	GRMZM2G348434	229513184	229517450	-
chr3	229900560	229901867	B_Peak_1433	1.55034	1.75828	0.865455	GRMZM2G458888	229900075	229904451	+
chr3	230001164	230002539	B_Peak_1434	1.92674	1.29357	0.910833	GRMZM2G005849	230000674	230006309	+
chr3	230014146	230016026	B_Peak_1435	1.60347	1.29275	1.885	GRMZM2G006130	230006629	230017715	-
chr3	230507900	230508650	B_Peak_1436	1.71909	-0.0442105	0.136522	GRMZM2G177912	230505991	230512357	+
chr3	230687105	230688849	B_Peak_1437	2.0836	1.91382	1.23233	GRMZM2G011980	230686289	230690624	-
chr3	230743723	230744411	B_Peak_1438	1.93357	1.01235	1.06438	GRMZM2G000660	230742740	230746075	+
chr3	230895565	230896204	B_Peak_1439	1.65125	0.426429	0.644	GRMZM2G152561	230892950	230897012	+
chr3	231048261	231048712	B_Peak_1440	1.74	2.09364	1.213
chr4	2663965	2664858	B_Peak_1441	1.52917	0.9996	1.99407	GRMZM2G106389	2663174	2675692	+
chr4	2752845	2753616	B_Peak_1442	2.30167	0.913571	1.27636	GRMZM2G126453	2754383	2762093	+
chr4	2754060	2755023	B_Peak_1443	2.104	1.51333	1.205	GRMZM2G126453	2754383	2762093	+
chr4	3455330	3458482	B_Peak_1444	2.03735	1.12573	1.72041	GRMZM2G070723	3453139	3459616	-
chr4	4320146	4321005	B_Peak_1445	0.618125	1.71095	0.147895	GRMZM2G100118	4318413	4325831	+
chr4	4618197	4619511	B_Peak_1446	1.98949	1.65613	1.52176	GRMZM5G813627	4616532	4622468	+
chr4	5245499	5246138	B_Peak_1447	1.71714	1.11467	0.2375	GRMZM2G122868	5245688	5246408	+
chr4	5386466	5388225	B_Peak_1448	1.49208	1.43465	2.07389	GRMZM2G154366	5383695	5391010	-
chr4	6061283	6062262	B_Peak_1449	0.947391	1.66815	1.46143
chr4	6070277	6071347	B_Peak_1450	1.46778	0.436154	2.10917
chr4	6944566	6946330	B_Peak_1451	1.12513	1.39167	2.1287	GRMZM2G303431	6940503	6947029	-
chr4	7262461	7264095	B_Peak_1452	2.41605	1.176	1.54524	GRMZM2G403636	7260920	7265403	+
chr4	11411291	11411751	B_Peak_1453	2.27444	2.04063	0.453636	GRMZM2G008259	11389157	11413875	-
chr4	12048245	12049022	B_Peak_1454	1.47857	1.92882	0.7725	GRMZM2G010056	12043127	12050455	-
chr4	12582965	12584155	B_Peak_1455	1.79533	1.62156	2.01586	GRMZM2G030463	12580010	12609706	+
chr4	12586682	12587983	B_Peak_1456	1.58912	1.05667	1.33214	GRMZM2G030463	12580010	12609706	+
chr4	12588721	12589933	B_Peak_1457	2.20065	1.14571	1.1592	GRMZM2G030463	12580010	12609706	+
chr4	14116307	14117491	B_Peak_1458	2.22125	1.13636	1.20536	GRMZM2G176698	14112154	14126550	+
chr4	14122601	14123958	B_Peak_1459	0.688182	1.46414	1.14719	GRMZM2G176698	14112154	14126550	+
chr4	14124185	14124613	B_Peak_1460	2.516	1.077	1.09214	GRMZM2G176698	14112154	14126550	+
chr4	14946509	14947700	B_Peak_1461	2.08973	1.57094	0.890417	GRMZM2G151050	14930698	14950684	-
chr4	14948336	14949319	B_Peak_1462	1.10529	1.56917	1.44421	GRMZM2G151050	14930698	14950684	-
chr4	15691350	15692485	B_Peak_1463	1.73636	2.195	2.028	GRMZM2G017865	15689230	15696438	+
chr4	16233392	16234678	B_Peak_1464	1.64097	1.64536	0.225556	GRMZM2G059026	16214867	16235756	-
chr4	17089394	17091535	B_Peak_1465	1.13608	1.72704	1.63213	GRMZM2G045987	17087184	17096848	+
chr4	17091708	17092536	B_Peak_1466	1.07565	2.04818	2.03333	GRMZM2G045987	17087184	17096848	+
chr4	17831066	17832609	B_Peak_1467	0.564865	1.64489	1.59263	GRMZM2G173085	17829627	17832734	-
chr4	19425911	19426996	B_Peak_1468	0.999524	1.43045	1.78565	GRMZM2G019236	19423579	19439397	-
chr4	19435461	19436680	B_Peak_1469	0.841389	2.03861	1.45088	GRMZM2G019236	19423579	19439397	-
chr4	19594400	19595274	B_Peak_1470	0.767778	1.69545	-0.307857	GRMZM2G050649	19591386	19599253	+
chr4	19595748	19597600	B_Peak_1471	1.05471	1.56975	1.10763	GRMZM2G050649	19591386	19599253	+
chr4	20183138	20183860	B_Peak_1472	1.64591	1.44625	2.50522	GRMZM2G146514	20180447	20201465	+
chr4	20506482	20508523	B_Peak_1473	1.57078	0.368077	1.06922	GRMZM2G112795	20506351	20509895	+
chr4	20736591	20737986	B_Peak_1474	1.55207	2.39324	2.45125	GRMZM2G171420	20736081	20739943	+
chr4	25334727	25335692	B_Peak_1475	1.61	1.8408	1.06429	GRMZM2G050982	25325574	25337146	-
chr4	25639001	25640213	B_Peak_1476	0.910667	1.50333	1.7948	GRMZM2G036829	25635823	25641475	+
chr4	25794381	25795318	B_Peak_1477	1.32615	1.71727	1.19409	GRMZM2G147726	25786864	25797883	-
chr4	26374444	26375197	B_Peak_1478	3.07609	1.4545	1.05933
chr4	28341701	28343603	B_Peak_1479	1.88556	1.98474	0.8602	GRMZM2G426591	28340661	28347586	+
chr4	28344365	28345475	B_Peak_1480	1.145	1.79893	1.78565	GRMZM2G426591	28340661	28347586	+
chr4	28921819	28924275	B_Peak_1481	1.33455	1.75078	1.54203	GRMZM2G073578	28928405	28933178	+
chr4	29125563	29126930	B_Peak_1482	0.28	0.94931	1.90763	GRMZM2G064868	29116247	29129683	+
chr4	29164319	29165036	B_Peak_1483	0.579545	0.463125	1.70176
chr4	29871041	29871716	B_Peak_1484	0.662778	1.873	0.875882	GRMZM2G151623	29871242	29872191	+
chr4	30470680	30471429	B_Peak_1485	1.65913	1.55333	2.2532	GRMZM2G126253	30469845	30474256	+
chr4	30926098	30927556	B_Peak_1486	1.65235	1.15618	0.905366	GRMZM2G543629	30925172	30929280	-
chr4	30936059	30937157	B_Peak_1487	1.95259	1.76704	1.3344	GRMZM2G098884	30932067	30947336	+
chr4	31313133	31313923	B_Peak_1488	1.31533	-0.447059	-0.202857	GRMZM2G315506	31306072	31309853	-
chr4	31517129	31519680	B_Peak_1489	1.89697	1.08271	1.35811	GRMZM2G052670	31513962	31522484	-
chr4	33114394	33115086	B_Peak_1490	2.23	2.01842	2.04474	GRMZM2G104907	33112293	33117947	+
chr4	33115541	33116211	B_Peak_1491	2.35955	2.49261	0.459	GRMZM2G104907	33112293	33117947	+
chr4	33436806	33438419	B_Peak_1492	1.95833	1.92957	1.97596	GRMZM2G092451	33433827	33438087	-
chr4	33702890	33703422	B_Peak_1493	-0.745333	2.26812	0.450909	GRMZM5G870572	33696960	33704635	-
chr4	34020343	34021363	B_Peak_1494	1.50417	1.36348	0.585455	GRMZM2G088549	34018679	34024672	-
chr4	35208536	35209367	B_Peak_1495	1.5525	1.91714	1.44625	GRMZM2G145972	35209593	35215577	+
chr4	36547303	36548828	B_Peak_1496	1.14737	2.04114	1.0295	GRMZM2G142157	36544815	36549563	-
chr4	37595309	37595823	B_Peak_1497	1.89273	0.69	0.222222	GRMZM2G158034	37593455	37596232	+
chr4	38824387	38824844	B_Peak_1498	2.12	0.76	-0.201429	GRMZM2G159250	38821429	38825409	+
chr4	39326153	39326714	B_Peak_1499	1.99937	0.913	0.669167	GRMZM2G005583	39321164	39328201	+
chr4	39973253	39975845	B_Peak_1500	2.08919	1.88421	1.55803	GRMZM2G056573	39973401	39980575	+
chr4	40347121	40348812	B_Peak_1501	1.49935	1.16727	1.75333	GRMZM2G059179	40345758	40350705	+
chr4	41662118	41663895	B_Peak_1502	1.84721	1.54326	1.733	GRMZM2G174202	41661581	41672814	+
chr4	41790077	41791528	B_Peak_1503	2.00098	1.87946	1.53517	GRMZM2G035118	41783755	41793689	-
chr4	42145763	42146416	B_Peak_1504	-0.00933333	1.133	1.50867	GRMZM2G377165	42144894	42148125	+
chr4	43893193	43893798	B_Peak_1505	-0.388333	-0.517273	1.615
chr4	44456851	44457660	B_Peak_1506	0.39375	0.801579	1.87773	GRMZM2G094526	44454942	44466634	+
chr4	50098127	50099198	B_Peak_1507	0.476667	2.1364	1.09192	GRMZM2G125777	50096485	50101420	+
chr4	51305171	51305860	B_Peak_1508	1.28111	0.811	1.55304	GRMZM2G130287	51298354	51307735	-
chr4	52015790	52016886	B_Peak_1509	1.78103	1.55393	1.41647	GRMZM2G085000	52014184	52017502	-
chr4	52396129	52397027	B_Peak_1510	1.62789	1.05091	1.1345	GRMZM2G181194	52394168	52397972	-
chr4	54704309	54705191	B_Peak_1511	1.8168	1.89625	2.52741	GRMZM2G125640	54703706	54706134	+
chr4	56310401	56311520	B_Peak_1512	1.63174	0.0263636	0.442222	GRMZM2G568636	56308168	56313225	+
chr4	58341671	58342315	B_Peak_1513	1.885	0.895294	0.5955	GRMZM2G549512	58331160	58349507	+
chr4	60366369	60367422	B_Peak_1514	2.55032	1.94724	1.74833	GRMZM2G121942	60361874	60368391	-
chr4	62565000	62565913	B_Peak_1515	2.68893	2.14355	1.58704	GRMZM2G153722	62563963	62575749	+
chr4	64203597	64204259	B_Peak_1516	1.668	2.09091	1.08167	GRMZM2G045854	64202478	64218430	+
chr4	64208055	64208487	B_Peak_1517	1.36222	1.37615	2.08667	GRMZM2G045854	64202478	64218430	+
chr4	65004050	65005026	B_Peak_1518	1.83647	0.629565	0.198571
chr4	65821207	65822125	B_Peak_1519	-0.0133333	1.10357	1.86286	GRMZM2G365423	65819198	65826285	+
chr4	66898902	66899680	B_Peak_1520	1.44263	1.49458	1.488
chr4	71538896	71539638	B_Peak_1521	2.129	-0.105263	0.561
chr4	71632599	71633279	B_Peak_1522	1.5575	1.09467	1.94727	GRMZM2G103721	71631328	71641500	+
chr4	72576723	72577540	B_Peak_1523	0.6165	1.805	2.66	GRMZM2G065908	72572935	72581446	-
chr4	73774131	73775282	B_Peak_1524	0.509	1.51576	0.328148	GRMZM2G059018	73772026	73780351	-
chr4	74207432	74208139	B_Peak_1525	-0.0785	1.9215	0.950714	GRMZM2G023008	74202106	74211066	+
chr4	74567506	74568734	B_Peak_1526	2.51208	2.06905	2.38054	GRMZM2G024192	74567862	74568263	+
chr4	77874149	77875934	B_Peak_1527	0.923871	1.55765	1.54829	GRMZM2G132857	77872714	77879289	+
chr4	79064530	79065003	B_Peak_1528	-0.679286	2.37071	1.37125	GRMZM5G851815	79061536	79107336	+
chr4	79160590	79161562	B_Peak_1529	1.00318	1.13464	2.08846	GRMZM2G702490	79156649	79162538	-
chr4	81605393	81607626	B_Peak_1530	1.35167	2.05371	1.37698	GRMZM2G140500	81603074	81608992	-
chr4	82152439	82154380	B_Peak_1531	0.833387	1.88919	1.40356	GRMZM2G510127	82151600	82151965	-
chr4	82157334	82158463	B_Peak_1532	2.08357	2.35607	1.56387	GRMZM2G510127	82151600	82151965	-
chr4	82161211	82162327	B_Peak_1533	0.848966	0.514615	1.57321	GRMZM2G384706	82169359	82174884	+
chr4	82181075	82182466	B_Peak_1534	1.13148	1.22333	0.211667
chr4	82777033	82777762	B_Peak_1535	0.498824	2.02727	0.0866667	GRMZM2G095552	82775881	82780830	-
chr4	83028549	83030965	B_Peak_1536	1.75857	1.40806	1.94242	GRMZM2G178169	83027751	83034046	+
chr4	83575027	83576099	B_Peak_1537	1.42778	1.94143	1.25364	GRMZM5G820996	83574518	83576640	-
chr4	85738039	85738617	B_Peak_1538	2.34	0.9544	1.33577
chr4	89409479	89410313	B_Peak_1539	1.98639	1.84722	1.68028
chr4	92336944	92337556	B_Peak_1540	1.91679	2.09107	2.71393	GRMZM5G838352	92346222	92346821	+
chr4	93244717	93246135	B_Peak_1541	1.63324	1.39872	1.693	GRMZM2G451443	93237748	93253880	+
chr4	94432838	94435134	B_Peak_1542	1.38645	1.69115	1.50544
chr4	105349579	105350276	B_Peak_1543	0.412667	-0.0973333	-0.248966
chr4	108548716	108549597	B_Peak_1544	2.0087	0.97375	0.455833	GRMZM2G069762	108547797	108550605	-
chr4	111627244	111628586	B_Peak_1545	1.70585	1.68122	1.15455	GRMZM2G575038	111628928	111631114	+
chr4	111629640	111630138	B_Peak_1546	2.08	1.79727	1.30182	GRMZM2G575038	111628928	111631114	+
chr4	111630777	111631673	B_Peak_1547	2.13441	1.58	1.31034	GRMZM2G575016	111641552	111642235	+
chr4	111659565	111660262	B_Peak_1548	1.3275	1.5835	1.435	GRMZM2G155238	111657121	111661039	+
chr4	111701604	111702301	B_Peak_1549	1.46857	1.42636	-0.3375	GRMZM2G356639	111698275	111702957	-
chr4	111706673	111707656	B_Peak_1550	2.30049	2.06872	1.7985	GRMZM2G516488	111705961	111707881	+
chr4	111708674	111709868	B_Peak_1551	1.95804	1.74548	1.53405	GRMZM2G054229	111705331	111705534	-
chr4	111773384	111774768	B_Peak_1552	2.3619	1.20225	1.21895	GRMZM2G022969	111768196	111770531	-
chr4	111780107	111780742	B_Peak_1553	2.18556	1.92909	2.543	GRMZM2G478934	111776910	111780853	+
chr4	115438104	115438703	B_Peak_1554	2.07353	1.655	1.79158	GRMZM2G139968	115438070	115438813	+
chr4	120881410	120882184	B_Peak_1555	0.265833	0.466842	2.39944	GRMZM2G050186	120881212	120887339	+
chr4	120882920	120884111	B_Peak_1556	1.39588	2.08625	1.21594	GRMZM2G050186	120881212	120887339	+
chr4	122190397	122191319	B_Peak_1557	1.4815	1.79417	0.525	GRMZM2G013079	122185595	122192142	-
chr4	123486499	123487783	B_Peak_1558	-0.633158	-0.184706	0.7988
chr4	128295844	128296408	B_Peak_1559	1.08	2.18174	1.115	GRMZM2G024647	128294648	128297033	-
chr4	128986179	128987087	B_Peak_1560	1.05714	1.48619	0.9412	GRMZM2G476652	128984139	128992259	+
chr4	131252660	131253798	B_Peak_1561	2.19184	0.684545	1.47517	GRMZM2G063792	131251380	131254923	-
chr4	131770988	131772052	B_Peak_1562	0.595882	1.4696	0.57	GRMZM2G122983	131769429	131772958	-
chr4	133456040	133457168	B_Peak_1563	0.673913	0.9215	2.16211	GRMZM2G072690	133452852	133457980	+
chr4	136063289	136064385	B_Peak_1564	2.255	1.04348	1.08824	GRMZM2G067417	136058258	136066294	-
chr4	136081643	136082203	B_Peak_1565	-0.271429	0.867143	1.76923	GRMZM2G067019	136070311	136101261	-
chr4	138153919	138154818	B_Peak_1566	1.05963	1.2125	1.4275	GRMZM2G133226	138152965	138158411	+
chr4	139906577	139907127	B_Peak_1567	0.955	1.15688	1.446	GRMZM2G430509	139906057	139907282	+
chr4	142156471	142157840	B_Peak_1568	1.1325	2.07727	1.33407	GRMZM2G162637	142153473	142160815	+
chr4	144474759	144476384	B_Peak_1569	0.914146	0.717812	1.60705
chr4	144497590	144498219	B_Peak_1570	2.10111	-0.406667	0.596875	GRMZM2G038820	144500075	144524397	+
chr4	145371996	145373599	B_Peak_1571	0.447419	2.16395	1.1629	GRMZM5G850355	145360141	145376885	+
chr4	146004075	146004760	B_Peak_1572	0.0421053	1.84455	1.63875	GRMZM2G111923	146002503	146007996	+
chr4	146532895	146533648	B_Peak_1573	0.648636	1.64333	2.21737	GRMZM2G071448	146531494	146537027	+
chr4	147109274	147110099	B_Peak_1574	-0.306667	-0.0833333	1.33692
chr4	148600944	148602635	B_Peak_1575	1.26385	1.44294	2.07048	GRMZM2G101635	148596613	148602688	-
chr4	150466160	150467788	B_Peak_1576	1.50727	0.548529	1.52462	GRMZM2G100716	150464178	150469660	-
chr4	150573232	150574030	B_Peak_1577	1.42708	2.6668	1.16059	GRMZM2G163193	150570889	150577321	+
chr4	150574452	150575772	B_Peak_1578	2.30212	0.581818	0.356	GRMZM2G163193	150570889	150577321	+
chr4	151535455	151537263	B_Peak_1579	2.03917	1.37725	0.965556	GRMZM2G037204	151534065	151538889	+
chr4	151649372	151650327	B_Peak_1580	1.15789	1.4555	1.3555	GRMZM2G145226	151648685	151655399	+
chr4	153023559	153024462	B_Peak_1581	0.208235	1.23714	0.346471
chr4	153411008	153412201	B_Peak_1582	1.6466	1.6906	1.207	GRMZM2G135995	153411570	153412158	+
chr4	153616102	153616570	B_Peak_1583	2.20692	0.304286	1.92083
chr4	153616727	153617197	B_Peak_1584	0.607273	2.37083	-0.0371429
chr4	153635206	153636322	B_Peak_1585	2.21357	0.757368	1.17533	GRMZM2G093316	153631537	153641128	-
chr4	154625619	154626876	B_Peak_1586	0.851714	1.91788	1.31	GRMZM2G156785	154624996	154627067	+
chr4	154781275	154783499	B_Peak_1587	0.986	0.798857	0.684923
chr4	154850794	154851559	B_Peak_1588	0.145238	1.83846	0.48625	GRMZM2G084791	154848429	154853532	-
chr4	155224038	155224525	B_Peak_1589	2.00154	1.71077	0.331538
chr4	155227168	155228748	B_Peak_1590	2.061	1.59969	1.4784	GRMZM2G081829	155224624	155229873	-
chr4	156042459	156043132	B_Peak_1591	0.642222	0.568333	1.31286
chr4	156725668	156726778	B_Peak_1592	1.96174	1.90087	1.48957	GRMZM2G357527	156724457	156727906	-
chr4	156727301	156727854	B_Peak_1593	1.27333	1.60913	0.89	GRMZM2G357527	156724457	156727906	-
chr4	156756971	156759118	B_Peak_1594	2.19695	2.14458	1.87329	GRMZM2G112956	156756845	156760798	+
chr4	156759564	156760558	B_Peak_1595	1.302	1.276	1.68128	GRMZM2G112956	156756845	156760798	+
chr4	156770479	156774476	B_Peak_1596	2.04278	1.63014	1.54801	GRMZM2G112174	156783109	156783769	+
chr4	156803173	156804158	B_Peak_1597	1.45561	1.52049	1.43357	GRMZM2G111747	156800524	156801553	-
chr4	156951053	156951417	B_Peak_1598	2.92857	3.18562	3.64467	GRMZM2G081037	156953772	156958300	+
chr4	156994456	156996055	B_Peak_1599	0.176552	1.64	0.433333	GRMZM2G081310	156993018	156999006	-
chr4	156997156	156997825	B_Peak_1600	0.742	2.24053	0.674545	GRMZM2G081310	156993018	156999006	-
chr4	157214233	157215089	B_Peak_1601	0.945909	1.98778	0.265	GRMZM2G081429	157213083	157220091	-
chr4	157219321	157220013	B_Peak_1602	1.9305	1.75667	1.8945	GRMZM2G081429	157213083	157220091	-
chr4	157220700	157221322	B_Peak_1603	-0.2475	1.70294	0.272667	GRMZM2G081429	157213083	157220091	-
chr4	158597219	158599797	B_Peak_1604	2.14922	1.08759	1.3808	GRMZM2G106931	158594871	158606154	-
chr4	158600514	158601512	B_Peak_1605	0.837	2.041	1.72455	GRMZM2G106931	158594871	158606154	-
chr4	158601542	158603034	B_Peak_1606	1.85775	1.35324	1.12577	GRMZM2G106931	158594871	158606154	-
chr4	159195892	159197240	B_Peak_1607	1.69758	0.920606	1.83154	GRMZM2G178822	159193416	159201506	+
chr4	160344448	160345245	B_Peak_1608	1.85312	2.43632	0.529	GRMZM2G119258	160339330	160346758	-
chr4	160923408	160925413	B_Peak_1609	0.837321	1.96847	1.52455	GRMZM2G172427	160924313	160939504	+
chr4	161029966	161031547	B_Peak_1610	0.997429	1.85857	0.4205	GRMZM2G156068	161027635	161031592	-
chr4	161050477	161051819	B_Peak_1611	0.689688	1.74121	1.238	GRMZM2G156320	161049394	161067009	-
chr4	161063467	161066755	B_Peak_1612	1.37628	1.81859	1.01937	GRMZM2G156320	161049394	161067009	-
chr4	161073860	161074672	B_Peak_1613	1.812	1.76292	2.33	GRMZM2G015875	161070624	161077204	-
chr4	161074972	161076819	B_Peak_1614	2.29455	0.689762	1.86889	GRMZM2G015875	161070624	161077204	-
chr4	162682388	162683136	B_Peak_1615	1.20588	1.86476	1.46	GRMZM2G020775	162677644	162687691	+
chr4	163086149	163089511	B_Peak_1616	1.18699	1.63256	1.26096	GRMZM2G092085	163083725	163093842	+
chr4	163308724	163309265	B_Peak_1617	0.552308	2.23421	0.82	GRMZM2G048045	163306755	163317197	+
chr4	165648319	165649275	B_Peak_1618	1.70125	0.0452941	1.525	GRMZM2G122843	165639394	165662761	-
chr4	165944196	165945433	B_Peak_1619	0.812	1.35611	0.92875
chr4	166011247	166012264	B_Peak_1620	1.01917	0.3252	1.34652	GRMZM2G125544	166009200	166014070	-
chr4	166973982	166975773	B_Peak_1621	1.14795	1.96543	1.23345	GRMZM2G063316	166972665	166978462	+
chr4	167659052	167659664	B_Peak_1622	1.9125	-0.5	0.22
chr4	168853470	168854514	B_Peak_1623	0.765	1.77844	0.4772	GRMZM2G344967	168837557	168855939	-
chr4	169507813	169508807	B_Peak_1624	1.93	1.40474	0.996667	GRMZM2G025671	169505982	169512726	-
chr4	169510037	169510736	B_Peak_1625	0.735	1.68789	0.826667	GRMZM2G025671	169505982	169512726	-
chr4	169511052	169511743	B_Peak_1626	-0.667143	2.33391	0.855294	GRMZM2G025671	169505982	169512726	-
chr4	169796800	169797532	B_Peak_1627	1.30955	1.01562	2.24875	GRMZM2G417682	169795930	169801411	-
chr4	170245295	170246218	B_Peak_1628	1.48097	2.1668	1.9308	GRMZM2G113950	170244250	170248670	-
chr4	170466227	170467437	B_Peak_1629	1.68788	1.72235	1.38629	GRMZM2G143854	170463650	170468009	-
chr4	171363819	171364954	B_Peak_1630	0.93913	2.15813	1.20652	GRMZM2G142806	171362826	171367336	+
chr4	171442454	171443293	B_Peak_1631	1.42913	2.0325	1.00571	GRMZM2G178801	171441139	171448329	+
chr4	171542943	171544799	B_Peak_1632	1.87333	1.47904	1.35959	GRMZM2G157369	171541017	171545903	+
chr4	171666375	171667337	B_Peak_1633	-0.2635	1.58381	0.4388	GRMZM2G102163	171665330	171672226	+
chr4	172080921	172081772	B_Peak_1634	1.43238	1.61115	1.58087	GRMZM2G075336	172080242	172084381	+
chr4	172312089	172312588	B_Peak_1635	2.18562	1.59467	1.95533	GRMZM2G140524	172309385	172318450	+
chr4	172378047	172382863	B_Peak_1636	0.596856	0.492371	0.904433
chr4	172385928	172386883	B_Peak_1637	0.9545	0.689	0.728378
chr4	172387265	172388124	B_Peak_1638	0.771667	0.108611	0.837778
chr4	172391214	172391968	B_Peak_1639	0.680312	0.320937	0.735937
chr4	172392585	172393381	B_Peak_1640	0.550882	0.342941	0.828529
chr4	172394743	172398282	B_Peak_1641	0.770972	0.189236	0.654225
chr4	172398824	172401521	B_Peak_1642	0.851818	0.340636	0.732364
chr4	172405134	172408006	B_Peak_1643	1.02913	0.420427	0.768376
chr4	172409889	172410972	B_Peak_1644	0.511522	0.0995652	0.401087
chr4	172413555	172414564	B_Peak_1645	1.1569	0.69381	0.556667
chr4	172414757	172418049	B_Peak_1646	0.808636	0.544351	0.653258
chr4	172418443	172419441	B_Peak_1647	1.31833	0.753333	1.10524
chr4	172423147	172424803	B_Peak_1648	0.759853	0.795147	1.15215	GRMZM2G027075	172430260	172439306	+
chr4	172749645	172751812	B_Peak_1649	2.2866	1.46776	0.844583	GRMZM2G178398	172748163	172754261	+
chr4	172975042	172975722	B_Peak_1650	1.49533	0	0.8525
chr4	173189474	173190953	B_Peak_1651	1.60278	1.03742	1.06731	GRMZM2G054076	173181520	173194277	-
chr4	173192649	173193212	B_Peak_1652	0.401	2.53385	0.98	GRMZM2G054076	173181520	173194277	-
chr4	173217836	173218977	B_Peak_1653	1.03	1.36074	1.415	GRMZM2G054210	173209988	173224508	-
chr4	175500739	175501595	B_Peak_1654	1.49308	1.68448	0.325652	GRMZM2G475867	175497838	175509354	-
chr4	176037737	176038305	B_Peak_1655	2.18941	1.25056	0.707857	GRMZM2G018398	176036953	176039642	+
chr4	176469743	176470221	B_Peak_1656	1.77588	2.03929	0.323636	GRMZM2G091143	176465092	176493976	+
chr4	177050181	177051191	B_Peak_1657	1.30821	2.01655	1.9025	GRMZM2G006297	177041778	177055951	+
chr4	177052595	177053238	B_Peak_1658	2.4525	0.0605556	1.08583	GRMZM2G006297	177041778	177055951	+
chr4	177647878	177650251	B_Peak_1659	2.12955	1.11175	1.10583	GRMZM2G126795	177646925	177653783	+
chr4	178455461	178457468	B_Peak_1660	1.95978	0.681333	1.02585	GRMZM2G170313	178455228	178468482	+
chr4	178576541	178577364	B_Peak_1661	1.87577	1.41227	1.78667	GRMZM2G079353	178575924	178580683	+
chr4	180072415	180073613	B_Peak_1662	1.64103	1.824	1.11806	GRMZM2G079796	180054926	180075018	-
chr4	180789486	180790381	B_Peak_1663	1.44409	1.62792	1.43	GRMZM2G087137	180787865	180791225	-
chr4	181421839	181424011	B_Peak_1664	1.29632	2.06206	1.06894	GRMZM2G025470	181420387	181424633	+
chr4	181786682	181788101	B_Peak_1665	1.01553	1.96657	1.37182	GRMZM2G702725	181792074	181809838	+
chr4	182178858	182179752	B_Peak_1666	0.4696	1.3975	2.46333	GRMZM2G144501	182178273	182184989	+
chr4	182567939	182568974	B_Peak_1667	0.912121	1.674	1.7412	GRMZM2G439339	182566741	182604817	+
chr4	182582797	182584136	B_Peak_1668	1.78447	1.47875	0.849444	GRMZM2G439339	182566741	182604817	+
chr4	183452470	183453389	B_Peak_1669	0.834706	1.67462	2.09	GRMZM2G111818	183449044	183455471	-
chr4	183454029	183454884	B_Peak_1670	1.41571	1.28167	2.64483	GRMZM2G111818	183449044	183455471	-
chr4	184397108	184398249	B_Peak_1671	0.883684	-0.150952	0.5375	GRMZM2G422269	184394834	184399633	+
chr4	185524240	185525318	B_Peak_1672	1.003	1.87586	1.6763	GRMZM2G179737	185522417	185526026	-
chr4	185652553	185653430	B_Peak_1673	1.642	0.961667	1.174	GRMZM2G580260	185645945	185646474	-
chr4	187600525	187601379	B_Peak_1674	1.15259	2.1655	1.74273	GRMZM2G059381	187594513	187604906	-
chr4	188748871	188749310	B_Peak_1675	0.806429	2.53563	0.575556	GRMZM2G127230	188741022	188751089	-
chr4	189156312	189157403	B_Peak_1676	1.83067	1.44964	1.17	GRMZM2G055643	189151150	189158507	-
chr4	190859584	190861402	B_Peak_1677	1.81154	1.77698	1.07804	GRMZM2G091258	190858872	190863366	-
chr4	190862018	190863177	B_Peak_1678	1.93333	0.804545	1.34862	GRMZM2G091258	190858872	190863366	-
chr4	190968283	190970075	B_Peak_1679	1.99171	0.766552	1.32455	GRMZM2G134313	190963778	190970447	-
chr4	191219113	191220487	B_Peak_1680	0.939655	1.384	2.41733	GRMZM2G098674	191223963	191239796	+
chr4	191768102	191768878	B_Peak_1681	1.92071	1.279	1.30579	GRMZM2G142344	191766835	191770806	-
chr4	193998863	193999948	B_Peak_1682	2.29057	1.42762	1.46	GRMZM2G100913	193995208	194011403	+
chr4	194493744	194494493	B_Peak_1683	2.31895	0.0406667	2.188	GRMZM2G020660	194492079	194496561	-
chr4	194515274	194516210	B_Peak_1684	0.647619	0.516667	1.46	GRMZM2G077253	194515220	194519164	+
chr4	194605971	194608288	B_Peak_1685	1.99431	2.13982	1.56846	GRMZM2G097043	194605171	194610906	-
chr4	194762708	194763538	B_Peak_1686	1.06417	1.72333	1.0572	GRMZM2G149150	194761789	194765861	+
chr4	195381704	195382872	B_Peak_1687	2.13711	0.660606	0.638	GRMZM2G125596	195381313	195385012	+
chr4	195626036	195627242	B_Peak_1688	1.17861	1.39351	0.783448	GRMZM2G451366	195622404	195628001	-
chr4	196461618	196463269	B_Peak_1689	0.904062	1.63222	1.3	GRMZM2G488465	196461012	196464975	+
chr4	197055171	197055923	B_Peak_1690	1.003	1.8295	0.4025	GRMZM2G315931	197051975	197061374	+
chr4	197429471	197430069	B_Peak_1691	2.177	1.032	0.534
chr4	198294434	198295173	B_Peak_1692	0.876429	2.10368	0.690714	GRMZM2G115855	198277468	198298162	+
chr4	199171622	199173584	B_Peak_1693	1.32691	1.9363	0.705227	GRMZM2G083309	199166805	199183379	+
chr4	199176519	199177228	B_Peak_1694	1.01933	2.04643	1.61765	GRMZM2G083309	199166805	199183379	+
chr4	200828282	200829119	B_Peak_1695	0.548333	1.52368	2.12783	GRMZM2G080519	200825995	200830222	+
chr4	200842762	200844459	B_Peak_1696	1.4816	2.27935	1.25476	GRMZM2G119930	200841934	200846602	-
chr4	201237077	201238705	B_Peak_1697	0.93275	1.4925	0.560278	GRMZM2G551402	201236114	201242311	+
chr4	201239775	201241616	B_Peak_1698	2.23055	0.925217	1.44755	GRMZM2G551402	201236114	201242311	+
chr4	201461064	201462246	B_Peak_1699	1.20167	0.731905	1.20818	GRMZM2G017578	201459942	201463633	+
chr4	202518408	202519710	B_Peak_1700	0.771333	1.72064	1.84972	GRMZM2G118082	202517821	202522562	+
chr4	202700920	202701636	B_Peak_1701	2.05789	0.989048	0.734667	GRMZM2G049055	202700331	202703783	+
chr4	203553097	203554690	B_Peak_1702	1.45633	1.21537	0.995652	GRMZM2G006838	203552893	203557366	-
chr4	204059306	204060446	B_Peak_1703	0.688333	1.89034	0.655517	GRMZM2G012416	204054112	204064316	+
chr4	204346664	204347124	B_Peak_1704	1.41316	1.398	1.77263	GRMZM5G867785	204346805	204347080	-
chr4	205196816	205198557	B_Peak_1705	1.6024	1.55649	1.87585	GRMZM2G317652	205190690	205206885	-
chr4	205200246	205201678	B_Peak_1706	1.98979	1.72057	1.76971	GRMZM2G317652	205190690	205206885	-
chr4	205255120	205257314	B_Peak_1707	2.505	1.73643	2.0894	GRMZM2G493027	205257027	205257675	+
chr4	205258131	205259129	B_Peak_1708	2.09189	1.71341	1.77079
chr4	205269569	205270226	B_Peak_1709	2.165	1.56963	1.85704	GRMZM2G014635	205273544	205274476	+
chr4	205669211	205669732	B_Peak_1710	0.572857	1.7725	0.7165	GRMZM5G828139	205672949	205675235	+
chr4	207021891	207023947	B_Peak_1711	2.11655	2.00617	1.90768
chr4	207856525	207857665	B_Peak_1712	1.60828	2.46529	1.39867	GRMZM2G139760	207855066	207860447	-
chr4	208240551	208241631	B_Peak_1713	1.83795	1.99773	2.30341	GRMZM2G060898	208240395	208243917	+
chr4	208242517	208243319	B_Peak_1714	1.38586	1.733	2.064	GRMZM2G060898	208240395	208243917	+
chr4	209117474	209118814	B_Peak_1715	2.06214	0.532353	1.33925	GRMZM2G106119	209116072	209120891	+
chr4	209508843	209510795	B_Peak_1716	1.39895	0.712857	0.274348
chr4	211147747	211148229	B_Peak_1717	2.14056	0.305882	0.58	GRMZM2G071478	211155543	211157910	+
chr4	212935470	212936234	B_Peak_1718	1.4475	-0.48125	-0.386667
chr4	212977635	212978411	B_Peak_1719	0.687333	0.0723529	0.936429
chr4	213345362	213346591	B_Peak_1720	1.92867	0.514167	0.866087	GRMZM2G079365	213331457	213347631	+
chr4	215213561	215214124	B_Peak_1721	1.13214	0.434375	2.29385	GRMZM2G094123	215212969	215240759	+
chr4	215214385	215215238	B_Peak_1722	1.75714	2.36364	1.25062	GRMZM2G094123	215212969	215240759	+
chr4	215266188	215267825	B_Peak_1723	0.692162	1.99139	0.952286	GRMZM2G591412	215270008	215271179	+
chr4	215390921	215392647	B_Peak_1724	1.15415	1.72	2.165	GRMZM2G096622	215389514	215407223	+
chr4	217521881	217523596	B_Peak_1725	0.304762	0.892917	1.68	GRMZM2G066222	217521316	217523853	+
chr4	217592114	217593197	B_Peak_1726	0.787857	1.72276	0.712143	GRMZM2G132403	217591500	217594779	+
chr4	218153807	218155348	B_Peak_1727	1.816	1.15805	1.82298	GRMZM2G422464	218137641	218155614	-
chr4	218155486	218156798	B_Peak_1728	2.29308	1.91682	1.97655	GRMZM2G422464	218137641	218155614	-
chr4	220087236	220088722	B_Peak_1729	1.54341	1.6	0.746	GRMZM5G824336	220086444	220093328	+
chr4	220490114	220491475	B_Peak_1730	1.09913	1.8103	0.756	GRMZM2G071010	220489249	220492239	+
chr4	220652959	220654459	B_Peak_1731	1.53229	2.46025	1.26862	GRMZM2G125342	220650736	220661454	-
chr4	222231425	222232318	B_Peak_1732	1.07238	1.78318	2.32304	GRMZM2G412899	222229798	222237123	-
chr4	222233145	222234489	B_Peak_1733	0.811333	1.71371	1.54778	GRMZM2G412899	222229798	222237123	-
chr4	223764788	223765815	B_Peak_1734	1.609	1.86037	1.79	GRMZM2G132653	223763563	223772524	+
chr4	223838251	223838848	B_Peak_1735	2.00875	0.00777778	-0.13	GRMZM2G379374	223838380	223838847	+
chr4	225088135	225089682	B_Peak_1736	0.647258	0.651964	1.34614
chr4	225093257	225093970	B_Peak_1737	0.85	-0.270769	1.23261
chr4	225104075	225106298	B_Peak_1738	1.17191	0.483068	0.283908
chr4	225109127	225110709	B_Peak_1739	1.28441	0.477	0.496491
chr4	225141687	225145636	B_Peak_1740	1.10239	0.968235	1.20059
chr4	225146751	225149866	B_Peak_1741	0.7568	0.338374	0.74896
chr4	225151033	225151991	B_Peak_1742	1.31316	0.584595	0.383784
chr4	225157136	225158005	B_Peak_1743	0.753333	-0.0989474	0.965882
chr4	225163402	225164367	B_Peak_1744	1.13225	0.82025	0.571538
chr4	225169916	225171219	B_Peak_1745	0.956939	-0.120577	1.31887
chr4	225260596	225261142	B_Peak_1746	0.715	2.305	1.08471	GRMZM2G148118	225259158	225269632	+
chr4	225886473	225887016	B_Peak_1747	1.656	2.20812	1.11467
chr4	227102263	227102860	B_Peak_1748	0.601905	2.55471	1.60789	GRMZM2G116314	227106453	227111297	+
chr4	227105307	227106144	B_Peak_1749	1.79391	1.0636	1.7375	GRMZM2G116314	227106453	227111297	+
chr4	227108942	227109824	B_Peak_1750	1.08458	1.42769	2.09783	GRMZM2G116314	227106453	227111297	+
chr4	227749696	227750707	B_Peak_1751	1.89522	1.14417	0.243846	GRMZM2G007854	227701107	227751136	-
chr4	228664066	228664669	B_Peak_1752	2.22381	1.642	1.75231	GRMZM2G121790	228661698	228666923	-
chr4	228802802	228804319	B_Peak_1753	0.758537	0.748372	1.66881	GRMZM2G475504	228789080	228805618	-
chr4	228819995	228820930	B_Peak_1754	1.05036	1.45909	1.3356	GRMZM2G175510	228814550	228825532	-
chr4	228923663	228924590	B_Peak_1755	1.7895	1.48222	0.916667	GRMZM2G109731	228921290	228929102	-
chr4	229031015	229033225	B_Peak_1756	1.85368	0.976944	1.67447	GRMZM2G049329	229030050	229036852	+
chr4	229501271	229503976	B_Peak_1757	1.69019	1.95394	1.53678	GRMZM2G069631	229500502	229510053	+
chr4	229505287	229505892	B_Peak_1758	0.488667	0.793077	2.21833	GRMZM2G069631	229500502	229510053	+
chr4	229899832	229900819	B_Peak_1759	1.74931	1.38684	0.330588	GRMZM2G139643	229898346	229903473	+
chr4	229967349	229968479	B_Peak_1760	1.32458	1.8715	1.67826	GRMZM2G413069	229965250	229975416	+
chr4	229969348	229970675	B_Peak_1761	2.34081	1.74034	1.35481	GRMZM2G413069	229965250	229975416	+
chr4	229971476	229972763	B_Peak_1762	1.30406	1.25483	2.10625	GRMZM2G413069	229965250	229975416	+
chr4	230192564	230193550	B_Peak_1763	0.9516	1.70429	0.650625	GRMZM2G161969	230189571	230193924	-
chr4	230563821	230564594	B_Peak_1764	2.11435	1.20684	0.712143	GRMZM2G038195	230556470	230569470	+
chr4	230802738	230803338	B_Peak_1765	0.837647	2.22667	0.0868421	GRMZM2G172883	230797987	230804969	-
chr4	231207541	231208855	B_Peak_1766	1.52028	1.39625	1.17759	GRMZM2G141587	231204874	231214867	+
chr4	231802422	231802905	B_Peak_1767	2.02136	1.68727	1.624	GRMZM2G393925	231804965	231806378	+
chr4	231968553	231969177	B_Peak_1768	1.9608	1.1113	0.901304	GRMZM2G171520	231966010	231975532	+
chr4	232155254	232156215	B_Peak_1769	2.105	0.781379	1.36962	GRMZM5G876003	232139682	232157778	-
chr4	232608712	232609449	B_Peak_1770	2.04381	1.22429	2.22737	GRMZM2G142039	232605737	232610237	-
chr4	232942247	232943017	B_Peak_1771	1.03417	0.591765	1.97909	GRMZM2G090935	232940477	232944216	-
chr4	233003335	233003992	B_Peak_1772	2.12625	1.36091	2.4685	GRMZM5G876160	232999858	233005287	-
chr4	233028991	233030135	B_Peak_1773	1.90172	2.32187	1.30029	GRMZM2G165817	233024312	233031203	+
chr4	234215192	234215774	B_Peak_1774	2.00818	0.8775	0.80625	GRMZM2G084296	234210660	234211638	-
chr4	234448422	234449234	B_Peak_1775	1.15059	0.834286	2.54118
chr4	234884045	234884778	B_Peak_1776	0.24	2.00222	1.57579	GRMZM2G062716	234873379	234874456	-
chr4	235075070	235076387	B_Peak_1777	0.761379	1.89357	1.08722	GRMZM2G150190	235073936	235078009	+
chr4	235161792	235163012	B_Peak_1778	1.62278	0.3944	1.65696	GRMZM2G037185	235163242	235166429	+
chr4	235444536	235445240	B_Peak_1779	1.44929	1.695	0.17875	GRMZM2G421857	235439768	235449150	-
chr4	235570662	235571330	B_Peak_1780	-0.953077	1.194	-0.630526	GRMZM2G052902	235569651	235572656	+
chr4	236172027	236173864	B_Peak_1781	1.903	1.63041	1.09529	GRMZM2G041159	236170883	236175159	-
chr4	236365344	236365936	B_Peak_1782	2.37333	1.63417	0.685	GRMZM2G168629	236362229	236373144	+
chr4	236415212	236415784	B_Peak_1783	2.0545	2.25071	0.732143	GRMZM2G169020	236412858	236415822	-
chr4	236651418	236651994	B_Peak_1784	1.21538	2.01	1.76083	GRMZM2G401831	236650603	236674110	+
chr4	236660517	236661464	B_Peak_1785	2.24773	1.43034	1.3065	GRMZM2G401831	236650603	236674110	+
chr4	236668854	236669779	B_Peak_1786	1.07529	2.12958	1.45944	GRMZM2G401831	236650603	236674110	+
chr4	236857734	236858661	B_Peak_1787	1.95034	0.908182	0.696207	GRMZM2G118637	236857988	236861173	+
chr4	236858702	236859857	B_Peak_1788	1.54	1.16323	1.41971	GRMZM2G118637	236857988	236861173	+
chr4	237258898	237260916	B_Peak_1789	2.10755	1.6434	1.6	GRMZM2G003157	237258367	237268360	+
chr4	237261643	237263357	B_Peak_1790	0.824	2.40333	1.56073	GRMZM2G003157	237258367	237268360	+
chr4	237450615	237452201	B_Peak_1791	1.75833	1.10488	2.145	GRMZM2G166162	237448325	237453989	+
chr4	237613800	237614566	B_Peak_1792	0.847895	1.28	2.22261	GRMZM2G155384	237610321	237618971	-
chr4	237873894	237874633	B_Peak_1793	1.50091	1.46087	1.05	GRMZM2G092627	237868446	237932504	+
chr4	238318759	238320304	B_Peak_1794	0.274643	2.08706	1.16611	GRMZM2G060669	238316846	238320934	-
chr4	238467389	238469146	B_Peak_1795	1.03515	1.28884	1.68842	GRMZM2G133937	238461937	238472107	+
chr4	238765666	238766594	B_Peak_1796	2.21571	1.62667	0.723478	GRMZM2G027043	238763087	238768268	-
chr4	238955990	238956735	B_Peak_1797	1.08583	0.957647	1.65182	GRMZM2G019597	238953951	238958482	-
chr4	238998812	238999493	B_Peak_1798	0.593125	1.98333	0.935	GRMZM2G018697	238995115	239001513	-
chr4	239005487	239006543	B_Peak_1799	1.2496	0.3065	2.03727	GRMZM2G324863	239003444	239010011	-
chr4	239153343	239154592	B_Peak_1800	2.0469	0.875789	2.26435	GRMZM2G024310	239151749	239155715	-
chr4	239324213	239325075	B_Peak_1801	0.851111	2.75222	0.96125	GRMZM2G391413	239318755	239331611	+
chr4	239363194	239363577	B_Peak_1802	1.94118	2.30647	2.22375	GRMZM2G057265	239370222	239371625	+
chr4	239511960	239512851	B_Peak_1803	1.055	2.3364	0.978148	GRMZM2G470556	239509240	239521807	-
chr4	239513278	239513936	B_Peak_1804	1.84294	2.19095	1.12	GRMZM2G470556	239509240	239521807	-
chr4	239516567	239521918	B_Peak_1805	1.76026	1.90033	1.53547	GRMZM2G169998	239503168	239506770	-
chr4	239801317	239801761	B_Peak_1806	0.781111	1.33875	2.10455	GRMZM2G150193	239799212	239803910	-
chr4	241464666	241465848	B_Peak_1807	0.597632	-0.0630769	0.6365
chr5	651037	653143	B_Peak_1808	1.70098	2.02196	1.18152	GRMZM5G861064	650407	656828	+
chr5	747539	748792	B_Peak_1809	0.318095	1.94448	0.886333	GRMZM2G022258	741455	752529	+
chr5	807262	808359	B_Peak_1810	1.5192	1.91048	1.9712	GRMZM2G014170	802775	809859	-
chr5	1023434	1024225	B_Peak_1811	1.22313	2.03	1.70588	GRMZM2G013750	1022558	1027176	+
chr5	1258000	1258762	B_Peak_1812	0.0877778	1.7625	-0.0176923	GRMZM2G099160	1252370	1259150	-
chr5	1317539	1318321	B_Peak_1813	1.80286	1.94115	1.8875	GRMZM2G069916	1314710	1322472	+
chr5	1579499	1580891	B_Peak_1814	1.53737	0.957037	1.59714	GRMZM2G125784	1578552	1582765	-
chr5	1622360	1623414	B_Peak_1815	0.389032	0.833667	1.35179	GRMZM2G326272	1621055	1624641	-
chr5	1683926	1685169	B_Peak_1816	0.715926	1.15371	1.18034	GRMZM2G004140	1681775	1686570	-
chr5	2354258	2355191	B_Peak_1817	0.185	1.41818	0.156875	GRMZM2G003108	2350263	2356801	+
chr5	2412827	2413352	B_Peak_1818	0.657273	2.4	0.194
chr5	2588766	2589442	B_Peak_1819	-0.231875	0.924118	2.38706	GRMZM2G110952	2575977	2594875	+
chr5	3056446	3057112	B_Peak_1820	0.91381	1.93364	1.35222	GRMZM2G395844	3054946	3058478	-
chr5	3201837	3204967	B_Peak_1821	0.994189	0.707778	1.49421	GRMZM2G071071	3195909	3207226	+
chr5	3394986	3395837	B_Peak_1822	0.995652	1.221	2.34458	GRMZM2G701286	3392062	3392782	-
chr5	3554384	3555136	B_Peak_1823	1.81706	2.04937	2.20294	GRMZM2G025248	3552885	3555608	-
chr5	3843064	3843784	B_Peak_1824	1.47368	2.499	1.32647	GRMZM5G844195	3841476	3850000	+
chr5	3844768	3846105	B_Peak_1825	0.243158	1.71367	0.704706	GRMZM5G844195	3841476	3850000	+
chr5	4018291	4019565	B_Peak_1826	1.24839	1.58606	1.19852	GRMZM2G121176	4014905	4020063	-
chr5	4363707	4365195	B_Peak_1827	1.96758	2.05886	2.22216	GRMZM2G099630	4350847	4366107	-
chr5	4496793	4497770	B_Peak_1828	0.963	1.94125	0.467	GRMZM2G007260	4495054	4499934	-
chr5	4498429	4499009	B_Peak_1829	1.36714	2.53105	1.72824	GRMZM2G007260	4495054	4499934	-
chr5	4506244	4507174	B_Peak_1830	1.89724	2.43138	1.7835	GRMZM2G007907	4502664	4517703	+
chr5	4785369	4786245	B_Peak_1831	1.89536	2.46148	0.902917
chr5	5929310	5930624	B_Peak_1832	1.83306	2.23111	1.59889	GRMZM2G114634	5927711	5931494	-
chr5	7147418	7148690	B_Peak_1833	1.38447	1.532	2.101	GRMZM2G129817	7141233	7153467	-
chr5	7281465	7282177	B_Peak_1834	0.327	2.295	1.08867	GRMZM2G171987	7278796	7283346	-
chr5	8134896	8135991	B_Peak_1835	2.42485	1.202	1.41955	GRMZM2G057129	8134208	8137108	+
chr5	8280505	8281551	B_Peak_1836	1.67429	2.14957	1.45542	GRMZM2G010801	8268247	8282976	-
chr5	9190408	9191397	B_Peak_1837	1.27943	1.29258	1.2108	GRMZM2G129700	9187635	9192085	-
chr5	9798585	9799800	B_Peak_1838	1.675	1.79875	0.735	GRMZM2G104313	9798626	9798781	+
chr5	10085784	10086507	B_Peak_1839	0.652273	1.19773	0.3125	GRMZM2G181002	10084841	10092444	-
chr5	10090085	10090889	B_Peak_1840	1.10045	1.99	1.73267	GRMZM2G181002	10084841	10092444	-
chr5	10585420	10586434	B_Peak_1841	0.342414	2.34818	0.174667	GRMZM2G131324	10583922	10588381	+
chr5	10679742	10681159	B_Peak_1842	0.210714	1.79632	1.02853	GRMZM2G347645	10674215	10681795	+
chr5	10976461	10977262	B_Peak_1843	2.26706	1.18143	0.428421	GRMZM2G113771	10971717	10991464	+
chr5	11054067	11054848	B_Peak_1844	1.56211	1.96615	0.8652	GRMZM2G149289	11053080	11066335	+
chr5	11058706	11060047	B_Peak_1845	1.37333	1.04917	1.85515	GRMZM2G149289	11053080	11066335	+
chr5	11060156	11061526	B_Peak_1846	2.02548	0.878077	1.2008	GRMZM2G149289	11053080	11066335	+
chr5	11089534	11090229	B_Peak_1847	1.20474	1.731	0.760455	GRMZM2G149406	11086731	11092433	-
chr5	11345699	11346759	B_Peak_1848	1.46759	1.13448	1.73871	GRMZM2G114162	11344235	11371742	+
chr5	11692856	11693561	B_Peak_1849	2.32905	1.45588	0.057	GRMZM2G068984	11690784	11695508	-
chr5	12036366	12037041	B_Peak_1850	1.90182	0.64	0.992667	GRMZM2G130927	12032678	12038315	+
chr5	12389780	12391134	B_Peak_1851	1.05233	1.09571	1.92862	GRMZM2G300944	12386695	12391746	-
chr5	12558959	12561089	B_Peak_1852	0.237407	1.09524	1.75245	GRMZM2G111679	12558693	12561960	-
chr5	12574690	12575489	B_Peak_1853	1.83852	0.814211	0.51	GRMZM2G412229	12569937	12576054	-
chr5	12924522	12925933	B_Peak_1854	0.413158	1.55219	0.470741	GRMZM5G813092	12920656	12927483	+
chr5	13282064	13283380	B_Peak_1855	1.19368	1.01577	1.87174	GRMZM2G076676	13280268	13284484	-
chr5	13588707	13589540	B_Peak_1856	1.51714	1.01278	0.858235	GRMZM2G461948	13576263	13591781	+
chr5	13617006	13618541	B_Peak_1857	0.491786	2.44465	0.483235	GRMZM2G161222	13615570	13622123	+
chr5	14206038	14207111	B_Peak_1858	0.464706	1.0335	0.27	GRMZM5G871131	14208157	14209230	+
chr5	14341606	14342731	B_Peak_1859	1.97967	0.43875	1.45034	GRMZM2G015159	14340045	14345081	-
chr5	14469302	14470130	B_Peak_1860	1.67273	2.14773	0.5535	GRMZM2G006329	14468011	14472001	+
chr5	15134430	15135811	B_Peak_1861	0.715667	1.67839	0.1384	GRMZM2G420745	15144688	15145026	+
chr5	15464278	15465373	B_Peak_1862	1.81917	0.6175	0.277333
chr5	15653524	15654496	B_Peak_1863	1.14333	0.973571	1.50588	GRMZM2G065194	15650410	15655937	+
chr5	15804007	15805010	B_Peak_1864	2.0864	0.86	1.4888	GRMZM2G136889	15802446	15807420	-
chr5	15805268	15806603	B_Peak_1865	1.68879	0.362727	0.762593	GRMZM2G136889	15802446	15807420	-
chr5	16691977	16692940	B_Peak_1866	1.19917	2.0337	0.398	GRMZM5G895064	16681750	16683911	-
chr5	17059257	17061563	B_Peak_1867	1.51789	2.09638	1.65804	GRMZM2G018943	17058108	17064678	+
chr5	17106902	17108185	B_Peak_1868	1.30171	1.39686	1.77107	GRMZM2G095239	17104261	17119670	+
chr5	17351324	17352795	B_Peak_1869	0.720571	1.49929	0.331081	GRMZM2G128454	17350695	17353052	-
chr5	17975944	17977135	B_Peak_1870	1.39038	1.53778	1.12952	GRMZM2G097364	17965846	17977924	-
chr5	18068157	18068683	B_Peak_1871	2.39692	1.32846	0.752727	GRMZM2G146599	18066548	18069926	-
chr5	18631279	18633459	B_Peak_1872	1.88	1.42082	1.60652	GRMZM2G044900	18628893	18635533	-
chr5	19050368	19051736	B_Peak_1873	1.76913	0.0717391	0.887647	GRMZM2G375984	19048283	19055775	+
chr5	19669499	19670089	B_Peak_1874	2.15231	1.68444	0.919375	GRMZM2G124791	19668872	19672408	+
chr5	20763589	20765328	B_Peak_1875	2.08981	1.63268	1.7231	GRMZM2G002874	20762998	20774066	+
chr5	21030660	21031298	B_Peak_1876	1.32	2.36214	2.01	GRMZM2G146041	21027392	21046589	+
chr5	21297755	21298596	B_Peak_1877	1.96652	0.660417	2.03	GRMZM2G312974	21301722	21314201	+
chr5	21501766	21503423	B_Peak_1878	1.85712	1.79373	2.32031	GRMZM2G463640	21501641	21503463	-
chr5	22749144	22750263	B_Peak_1879	1.95794	1.52692	0.764375	GRMZM2G078379	22737810	22750836	-
chr5	23460390	23461230	B_Peak_1880	1.69926	0.902308	1.26111	GRMZM2G122199	23457105	23466639	+
chr5	23892361	23893139	B_Peak_1881	2.51	1.7876	2.44619	GRMZM2G086116	23891310	23896229	+
chr5	23899088	23900578	B_Peak_1882	1.48947	1.92244	1.10828	GRMZM2G085747	23896374	23903276	-
chr5	24098731	24099311	B_Peak_1883	-0.0391667	1.48929	-0.327059
chr5	24155005	24155997	B_Peak_1884	0.206667	1.47036	0.222759	GRMZM2G107402	24159948	24163516	+
chr5	24715285	24722696	B_Peak_1885	1.87079	1.9733	1.04715	GRMZM2G034276	24714130	24723815	-
chr5	25793165	25793747	B_Peak_1886	2.41889	1.3255	1.135	GRMZM2G120933	25791688	25795830	+
chr5	25798729	25800520	B_Peak_1887	1.00737	1.94975	0.665	GRMZM2G120973	25798429	25806047	+
chr5	26075727	26076377	B_Peak_1888	2.195	0.301538	0.759167	GRMZM2G022244	26077238	26081758	+
chr5	26315549	26316604	B_Peak_1889	-0.469474	0.13	1.13348	GRMZM2G006246	26313160	26317660	-
chr5	26981198	26982677	B_Peak_1890	0.884333	1.62655	1.93242	GRMZM2G477694	26978431	26993281	-
chr5	26988347	26989246	B_Peak_1891	2.02071	1.01879	0.768095	GRMZM2G477694	26978431	26993281	-
chr5	26991926	26992938	B_Peak_1892	1.64034	1.59586	1.97586	GRMZM2G477694	26978431	26993281	-
chr5	27393667	27395771	B_Peak_1893	1.37397	1.99545	1.56767	GRMZM2G001887	27393255	27396313	+
chr5	28675371	28676524	B_Peak_1894	1.80485	1.24045	1.604	GRMZM2G104254	28674682	28681161	+
chr5	28680533	28681599	B_Peak_1895	0.703667	0.118	1.18714	GRMZM5G853401	28680694	28681083	-
chr5	28936153	28937203	B_Peak_1896	1.6056	1.85185	0.653889	GRMZM2G311883	28934694	28941478	+
chr5	29371153	29372083	B_Peak_1897	2.22667	1.29357	0.788421	GRMZM2G154447	29370553	29376021	+
chr5	29993131	29994477	B_Peak_1898	1.70654	1.49062	1.28176	GRMZM2G167505	29990567	29996687	+
chr5	30299218	30299867	B_Peak_1899	2.09	0.632667	0.982667	GRMZM2G022019	30298480	30304150	-
chr5	31684383	31685193	B_Peak_1900	0.360588	0.744375	1.98533	GRMZM2G146446	31655251	31688004	-
chr5	31686080	31686823	B_Peak_1901	1.36667	2.11421	0.854545	GRMZM2G146446	31655251	31688004	-
chr5	31825527	31826332	B_Peak_1902	1.8525	0.887895	0.87	GRMZM2G015861	31818815	31828131	+
chr5	32662582	32663914	B_Peak_1903	2.37687	1.11154	1.19231	GRMZM2G071589	32658760	32668791	-
chr5	36523189	36524480	B_Peak_1904	1.14187	1.22646	1.68396	GRMZM2G110976	36513549	36530714	+
chr5	37099071	37100361	B_Peak_1905	0.652903	1.23563	1.807	GRMZM2G064370	37100725	37101796	+
chr5	37837613	37839080	B_Peak_1906	1.50439	1.18216	1.80267	GRMZM2G122805	37836454	37846968	+
chr5	37946047	37946646	B_Peak_1907	0.507647	2.16056	0.0025
chr5	37948812	37950512	B_Peak_1908	1.78636	1.16082	1.48462
chr5	38261315	38262442	B_Peak_1909	0.4076	1.696	0.947097	GRMZM2G341747	38258524	38268547	-
chr5	38263067	38266532	B_Peak_1910	1.65392	1.82761	1.17033	GRMZM2G341747	38258524	38268547	-
chr5	38641592	38642160	B_Peak_1911	2.32615	1.13929	1.11182	GRMZM2G155477	38640248	38640419	-
chr5	39179852	39180352	B_Peak_1912	2.47214	0.458	1.68857	GRMZM2G111238	39178757	39192767	+
chr5	39194430	39195747	B_Peak_1913	2.14837	1.46298	0.753125
chr5	39671780	39673010	B_Peak_1914	0.70129	1.12097	2.0013	GRMZM2G001191	39667255	39674989	-
chr5	39896185	39896772	B_Peak_1915	1.398	2.45091	1.68538	GRMZM2G012958	39892530	39898421	-
chr5	40081831	40082658	B_Peak_1916	2.00655	0.80913	1.5975	GRMZM2G014180	40079587	40104344	+
chr5	40150086	40150777	B_Peak_1917	1.16818	0.0957143	0.24
chr5	40228614	40229703	B_Peak_1918	1.695	1.36522	2.042	GRMZM2G016878	40226680	40230974	-
chr5	40347359	40351493	B_Peak_1919	1.36765	1.4553	1.7344	GRMZM2G151195	40337997	40357520	-
chr5	40766355	40767159	B_Peak_1920	1.74824	2.37111	2.15261	GRMZM2G113592	40763414	40768615	-
chr5	40838872	40839654	B_Peak_1921	-0.135	2.06929	0.7376	GRMZM2G350626	40829866	40853070	-
chr5	40845065	40846155	B_Peak_1922	1.9325	1.19321	2.03879	GRMZM2G350626	40829866	40853070	-
chr5	40846504	40847133	B_Peak_1923	1.72316	1.70571	1.21111	GRMZM2G350626	40829866	40853070	-
chr5	40851131	40852189	B_Peak_1924	1.5944	1.57833	1.44516	GRMZM2G350626	40829866	40853070	-
chr5	42461542	42462147	B_Peak_1925	2.5025	1.15158	1.38364	GRMZM2G370015	42451735	42452414	-
chr5	44716883	44719544	B_Peak_1926	1.72901	1.59873	1.53156	GRMZM2G145236	44715794	44720391	-
chr5	46503540	46504264	B_Peak_1927	2.02154	2.27714	3.07462	GRMZM2G057495	46493638	46505079	+
chr5	46769097	46769681	B_Peak_1928	0.506667	2.004	0.656667
chr5	46825456	46826675	B_Peak_1929	2.43884	1.79912	2.10757
chr5	48760315	48761142	B_Peak_1930	1.4613	1.31391	2.098	GRMZM2G161514	48759525	48764155	+
chr5	50094994	50097237	B_Peak_1931	0.750606	1.63	0.839767	GRMZM2G113613	50092687	50097671	-
chr5	50553337	50554516	B_Peak_1932	1.42852	1.57529	1.1992	GRMZM2G064330	50552265	50557504	-
chr5	51158147	51160004	B_Peak_1933	1.56128	0.998077	1.15821
chr5	51212458	51213434	B_Peak_1934	1.56174	0.346667	1.33053	GRMZM2G134156	51211288	51215293	+
chr5	52118351	52120972	B_Peak_1935	1.74254	1.61095	1.08021	GRMZM2G067853	52117376	52139003	+
chr5	52122182	52122906	B_Peak_1936	1.80826	1.30722	1.55857	GRMZM2G067853	52117376	52139003	+
chr5	52139339	52139824	B_Peak_1937	1.95182	2.10227	2.32591	GRMZM2G067883	52139261	52140042	+
chr5	52389681	52391027	B_Peak_1938	1.35216	1.86718	1.42282	GRMZM2G415846	52386526	52395736	-
chr5	52506641	52507730	B_Peak_1939	1.70613	0.903158	1.38125
chr5	53575380	53576304	B_Peak_1940	1.84444	1.55806	2.32868	GRMZM2G064356	53572529	53576349	+
chr5	55216642	55218794	B_Peak_1941	1.99526	2.20436	1.71214	GRMZM2G162184	55215117	55232888	+
chr5	55782483	55783405	B_Peak_1942	0.964737	2.20292	0.4985	GRMZM2G105428	55781394	55784962	-
chr5	55792172	55794048	B_Peak_1943	0.541143	1.72811	0.994	GRMZM5G817439	55786210	55794362	-
chr5	55930431	55931992	B_Peak_1944	1.918	1.69263	1.67974	GRMZM2G058479	55927935	55932709	-
chr5	58206007	58207109	B_Peak_1945	1.78567	1.075	0.976	GRMZM2G089050	58204627	58209201	+
chr5	58532192	58532795	B_Peak_1946	2.23529	0.8725	1.53231	GRMZM2G397247	58525626	58535056	-
chr5	59348756	59350232	B_Peak_1947	2.15026	0.947	1.18921	GRMZM2G017933	59347869	59351164	+
chr5	60032125	60032936	B_Peak_1948	1.34941	1.55739	2.3036	GRMZM2G053500	60029026	60035483	-
chr5	60992004	60992689	B_Peak_1949	1.22643	2.10111	0.986	GRMZM2G158136	60989868	60995817	+
chr5	61213493	61214483	B_Peak_1950	1.87958	1.36467	1.41767	GRMZM2G075844	61210979	61215122	+
chr5	61402430	61403790	B_Peak_1951	1.85024	0.98	0.869655	GRMZM2G461791	61401586	61404098	-
chr5	64104777	64105424	B_Peak_1952	2.02636	0.88	0.644286	GRMZM2G145112	64103672	64105577	+
chr5	64120902	64121636	B_Peak_1953	2.393	2.46524	0.695417	GRMZM2G145041	64117509	64120689	-
chr5	64251161	64252768	B_Peak_1954	1.36911	1.21286	1.61857	GRMZM2G359333	64248522	64254166	+
chr5	65427903	65429179	B_Peak_1955	1.21471	1.61654	1.108	GRMZM2G466292	65425225	65434544	+
chr5	65936162	65937156	B_Peak_1956	0.985714	2.19385	1.36364	GRMZM2G387485	65935027	65940803	+
chr5	66023965	66025581	B_Peak_1957	0.764667	1.84486	1.60455	GRMZM2G034143	66021901	66031994	-
chr5	66029898	66031570	B_Peak_1958	1.08585	2.29955	1.64406	GRMZM2G034143	66021901	66031994	-
chr5	66437233	66438072	B_Peak_1959	2.01304	1.57583	0.778947	GRMZM2G374574	66431525	66441796	-
chr5	66438938	66440072	B_Peak_1960	2.26656	1.85276	1.04125	GRMZM2G374574	66431525	66441796	-
chr5	68861507	68863124	B_Peak_1961	0.866957	2.1669	1.16625	GRMZM2G111390	68860640	68868325	+
chr5	68879319	68880725	B_Peak_1962	1.57486	1.84882	0.0423077	GRMZM2G163849	68873692	68884654	-
chr5	69974712	69975711	B_Peak_1963	0.51	1.65944	0.628333	GRMZM2G169699	69973784	69977486	+
chr5	70025275	70025930	B_Peak_1964	2.13471	1.66591	1.66824	GRMZM2G044348	70023297	70028854	+
chr5	70926868	70928119	B_Peak_1965	1.778	1.01765	1.08185
chr5	71696070	71697883	B_Peak_1966	1.65395	0.744545	0.796341	GRMZM2G065154	71693999	71701839	-
chr5	71699228	71700070	B_Peak_1967	0.874286	1.2	2.40571	GRMZM2G065154	71693999	71701839	-
chr5	74038714	74039704	B_Peak_1968	1.422	1.30217	0.753929	GRMZM2G039254	74036393	74040852	+
chr5	74634259	74634918	B_Peak_1969	1.56611	2.23895	2.57765
chr5	75936527	75937096	B_Peak_1970	2.26143	1.67429	1.41625	GRMZM2G019121	75935116	75939320	-
chr5	76109380	76110471	B_Peak_1971	1.09481	1.94176	1.24138	GRMZM2G171354	76108356	76113097	+
chr5	76221457	76222135	B_Peak_1972	1.42188	2.06067	0.881429
chr5	76678226	76679450	B_Peak_1973	1.79857	0.755789	0.637	GRMZM2G042245	76677057	76682688	+
chr5	76916794	76917772	B_Peak_1974	1.60917	2.34846	0.744783	GRMZM2G399858	76914715	76936884	+
chr5	76950886	76952365	B_Peak_1975	1.28468	1.88702	1.39981	GRMZM2G109070	76950190	76960276	+
chr5	76952983	76953551	B_Peak_1976	1.44286	2.45875	1.08375	GRMZM2G109070	76950190	76960276	+
chr5	77199919	77202837	B_Peak_1977	1.98026	1.91607	1.85441	GRMZM2G139977	77198944	77211067	+
chr5	77204912	77206192	B_Peak_1978	2.26333	1.37552	1.63519	GRMZM2G139977	77198944	77211067	+
chr5	77208045	77208939	B_Peak_1979	0.682105	2.02158	-0.368	GRMZM2G139977	77198944	77211067	+
chr5	77754799	77755475	B_Peak_1980	0.707857	1.72632	2.04429	GRMZM2G010944	77753934	77757260	-
chr5	77867411	77868378	B_Peak_1981	1.399	0.858333	-0.45
chr5	77943629	77944661	B_Peak_1982	1.15387	1.36269	0.896296	GRMZM2G097275	77940666	77945714	+
chr5	78905593	78907084	B_Peak_1983	1.67179	1.60941	0.686786	GRMZM2G133048	78904639	78918850	+
chr5	79505404	79506202	B_Peak_1984	1.97714	2.2775	0.848636	GRMZM5G816609	79505757	79510072	+
chr5	79531945	79533208	B_Peak_1985	1.06167	1.25429	1.95618	GRMZM2G063942	79531009	79538048	+
chr5	80716096	80716555	B_Peak_1986	2.50294	1.97357	2.34	GRMZM2G147800	80715081	80720509	+
chr5	80716945	80717967	B_Peak_1987	1.77129	1.1412	1.98241	GRMZM2G147800	80715081	80720509	+
chr5	80830623	80831940	B_Peak_1988	0.459	1.855	0.747619	GRMZM2G425774	80828457	80835734	-
chr5	80972300	80972855	B_Peak_1989	0.296429	1.944	0.38	GRMZM2G165945	80969412	80974450	+
chr5	81321825	81323122	B_Peak_1990	0.184167	1.37571	-0.611429
chr5	83861156	83862133	B_Peak_1991	1.23278	0.272	1.08727	GRMZM2G088235	83860797	83865920	-
chr5	84102776	84103923	B_Peak_1992	0.853333	1.44111	1.43	GRMZM2G074634	84101452	84105175	-
chr5	84822473	84823273	B_Peak_1993	2.37111	0.600588	1.892	GRMZM2G382914	84821810	84825942	+
chr5	87312418	87313534	B_Peak_1994	1.41966	1.78559	1.92741	GRMZM2G128877	87310299	87322555	+
chr5	88662070	88663613	B_Peak_1995	1.30444	2.40045	1.21489	GRMZM2G109818	88658384	88664543	-
chr5	91583590	91584452	B_Peak_1996	1.29409	2.46579	0.191818	GRMZM2G174785	91582816	91615388	+
chr5	91815182	91816153	B_Peak_1997	1.39063	1.18303	1.90594	GRMZM2G059363	91814832	91832010	+
chr5	91816292	91817655	B_Peak_1998	1.24241	1.59583	0.811111	GRMZM2G059363	91814832	91832010	+
[truncated: 1,366 more rows]

## Sheet: BM_peaks
S2 Table. Location and gene annotation of ZmCCA1-binding peaks.
Chromosome	Peak_start	Peak_stop	Peak name	ZT3 log2(ChIP/Input)	ZT9 log2(ChIP/Input)	ZT15 log2(ChIP/Input)	Genes	Gene_start	Gene_stop	Gene_strand
chr1	1654	2331	BM_Peak_1	2.25	0.4275	0.776154	GRMZM2G059856	9856	10388	+
chr1	234663	236797	BM_Peak_2	2.47726	2.34833	2.17274	GRMZM2G104572	234779	235890	+
chr1	242214	242819	BM_Peak_3	2.549	-0.1225	1.47444	GRMZM2G023647	250166	253890	+
chr1	258183	259512	BM_Peak_4	1.50105	1.16261	0.2832
chr1	362750	363944	BM_Peak_5	2.10884	1.63667	1.04806	GRMZM2G137697	372538	374866	+
chr1	407441	407879	BM_Peak_6	1.91437	0.580769	0.0284615
chr1	419411	420198	BM_Peak_7	-0.39375	0.393478	-0.00125
chr1	518301	518846	BM_Peak_8	-0.202308	2.25364	0.889231	GRMZM2G330436	515997	526846	-
chr1	998365	999523	BM_Peak_9	0.320909	1.98774	0.90375	GRMZM2G073979	997214	999824	+
chr1	1481481	1483068	BM_Peak_10	1.42561	1.02412	0.821111	GRMZM2G065130	1463587	1491446	+
chr1	1965741	1968294	BM_Peak_11	2.04127	0.803922	0.905217	GRMZM2G060296	1962962	1970150	-
chr1	2098968	2099954	BM_Peak_12	2.34857	0.693077	1.20952	GRMZM2G114459	2090701	2104441	-
chr1	2101746	2102800	BM_Peak_13	1.30778	1.83267	0.814194	GRMZM2G114459	2090701	2104441	-
chr1	2538538	2542733	BM_Peak_14	2.01179	1.26222	0.699545	GRMZM2G052546	2538102	2544683	-
chr1	2748964	2749842	BM_Peak_15	1.27161	1.35522	0.0790476	GRMZM2G085885	2741608	2750630	+
chr1	2888785	2890243	BM_Peak_16	0.960345	1.97282	0.138214	GRMZM2G015384	2876246	2896381	-
chr1	2893295	2894240	BM_Peak_17	1.87259	0.932308	1.12389	GRMZM2G015384	2876246	2896381	-
chr1	4121149	4121650	BM_Peak_18	0.822381	2.52211	1.14727	GRMZM2G442324	4122834	4163292	+
chr1	4311259	4311896	BM_Peak_19	0.799167	1.80538	0.0733333	GRMZM2G049031	4306166	4313744	-
chr1	4982586	4983348	BM_Peak_20	1.17905	2.06429	0.108235	GRMZM2G070047	4981301	4984643	+
chr1	5326945	5328626	BM_Peak_21	2.48472	2.03302	1.165	GRMZM2G552966	5336849	5337598	+
chr1	5730810	5731995	BM_Peak_22	2.045	0.994348	0.2164	GRMZM2G319022	5719544	5740638	+
chr1	6194968	6197561	BM_Peak_23	1.65652	1.78014	0.984412	GRMZM2G032852	6193683	6198903	+
chr1	6244259	6244790	BM_Peak_24	1.453	1.926	0.851111	GRMZM2G031859	6242982	6252588	-
chr1	6247052	6248156	BM_Peak_25	2.55314	0.675588	1.65419	GRMZM2G031859	6242982	6252588	-
chr1	6249048	6251015	BM_Peak_26	1.79689	1.55961	0.154211	GRMZM2G031859	6242982	6252588	-
chr1	8185909	8192193	BM_Peak_27	2.83292	2.51565	2.03468	GRMZM2G176155	8185854	8192317	-
chr1	8292615	8293259	BM_Peak_28	-0.6075	1.90304	0.519333
chr1	8515275	8517153	BM_Peak_29	1.86178	1.175	0.892791	GRMZM2G009014	8514829	8519625	+
chr1	8975250	8976124	BM_Peak_30	0.511154	1.4652	2.00889	GRMZM2G046932	8972308	8976833	-
chr1	10693786	10695359	BM_Peak_31	2.04431	1.12071	0.484571	GRMZM2G329159	10693415	10696796	-
chr1	11240601	11241590	BM_Peak_32	1.4235	0.647647	-0.15	GRMZM2G100707	11239173	11245581	-
chr1	11947356	11949829	BM_Peak_33	1.7325	0.566212	1.0277	GRMZM2G141636	11946513	11952310	-
chr1	12145286	12145699	BM_Peak_34	2.37188	3.07692	1.38857	GRMZM2G000823	12146189	12150797	+
chr1	12310323	12312005	BM_Peak_35	1.98593	1.57679	1.26849	GRMZM2G038982	12309303	12316794	+
chr1	13157056	13158436	BM_Peak_36	2.01386	2.11676	0.7125	GRMZM2G061817	13155492	13163447	+
chr1	13357602	13362218	BM_Peak_37	2.19183	1.98508	1.11385	GRMZM2G377311	13357632	13372635	+
chr1	13802067	13804068	BM_Peak_38	1.49182	1.52687	0.791591	GRMZM2G314133	13787557	13805454	-
chr1	14097616	14098546	BM_Peak_39	1.794	1.39304	0.845833	GRMZM2G124051	14095041	14101632	+
chr1	14411947	14412913	BM_Peak_40	0.842963	2.17097	0.606	GRMZM2G412674	14409462	14413333	+
chr1	14550447	14551048	BM_Peak_41	-0.38	1.785	0.486471
chr1	14924244	14925355	BM_Peak_42	1.67241	1.52889	1.38556	GRMZM2G162800	14922354	14927646	-
chr1	16338808	16340125	BM_Peak_43	1.83694	0.4524	0.32931	GRMZM2G064663	16347572	16349061	+
chr1	16355613	16356119	BM_Peak_44	0.223	2.34	1.14818	GRMZM2G064732	16349086	16357022	-
chr1	16596286	16597867	BM_Peak_45	1.94432	1.37371	0.980286	GRMZM2G017254	16595443	16603430	+
chr1	17664287	17665920	BM_Peak_46	1.415	1.41357	0.653846	GRMZM2G410515	17660941	17667054	+
chr1	17736510	17737472	BM_Peak_47	1.9136	1.42043	-0.313684	GRMZM2G113351	17734993	17742969	+
chr1	18279006	18279917	BM_Peak_48	0.6	1.94917	0.2008	GRMZM2G385605	18273993	18294566	+
chr1	20215529	20216243	BM_Peak_49	2.03529	0.808667	-0.0915	GRMZM2G432566	20213131	20219312	+
chr1	20282325	20283359	BM_Peak_50	1.35353	0.771905	0.578889	GRMZM2G002002	20282072	20292395	-
chr1	20288619	20289339	BM_Peak_51	2.06824	1.17125	0.454167	GRMZM2G002002	20282072	20292395	-
chr1	20290295	20291159	BM_Peak_52	2.298	1.00952	0.4585	GRMZM2G002002	20282072	20292395	-
chr1	20639660	20642834	BM_Peak_53	1.97138	1.64708	1.39325	GRMZM2G444376	20644724	20650975	+
chr1	20997177	20997862	BM_Peak_54	1.31765	1.38786	0	GRMZM2G111214	20996718	20999948	-
chr1	21467358	21468596	BM_Peak_55	1.66906	0.806452	0.564333	GRMZM2G004397	21465383	21468805	+
chr1	21683735	21684464	BM_Peak_56	0.998125	2.26667	0.8615	GRMZM2G114234	21683013	21685949	+
chr1	21706434	21707183	BM_Peak_57	2.13647	0.686667	0.8875	GRMZM2G114190	21702392	21710565	+
chr1	21986477	21987355	BM_Peak_58	0.235263	1.76591	0.6275	GRMZM2G388915	21983737	21994162	-
chr1	22511287	22512088	BM_Peak_59	1.94786	1.485	-0.0933333	GRMZM2G457201	22509373	22512968	+
chr1	23799161	23801283	BM_Peak_60	1.16857	0.315256	-0.262267	GRMZM2G046620	23795561	23796524	-
chr1	25169172	25169944	BM_Peak_61	1.97	2.04833	0.881176	GRMZM2G376074	25150275	25171105	-
chr1	25691333	25692333	BM_Peak_62	2.47108	1.03946	1.0197	GRMZM2G015741	25690700	25692699	+
chr1	25693129	25693595	BM_Peak_63	1.80875	2.18812	0.9075	GRMZM2G015795	25695585	25695771	+
chr1	25694621	25695244	BM_Peak_64	2.475	2.4864	1.4748	GRMZM2G015795	25695585	25695771	+
chr1	25695933	25697036	BM_Peak_65	2.08784	1.71282	1.11184	GRMZM5G870116	25691848	25692236	-
chr1	27641311	27642293	BM_Peak_66	1.99815	0.9904	0.806	GRMZM2G411653	27639162	27648749	-
chr1	27646330	27647143	BM_Peak_67	2.47875	1.585	-0.105	GRMZM2G411653	27639162	27648749	-
chr1	28070362	28073144	BM_Peak_68	1.89138	1.38565	0.779773	GRMZM2G128613	28069504	28078372	-
chr1	28076582	28078380	BM_Peak_69	2.0434	0.338333	-0.160732	GRMZM2G128613	28069504	28078372	-
chr1	28604369	28605090	BM_Peak_70	0.362353	1.998	0.419167	GRMZM2G025123	28596565	28606486	+
chr1	29356766	29357981	BM_Peak_71	2.05806	1.59719	1.19645	GRMZM2G012126	29354792	29360968	+
chr1	31375621	31378091	BM_Peak_72	1.78394	0.895088	0.823393	GRMZM2G096877	31374397	31378813	+
chr1	31440302	31440941	BM_Peak_73	-0.16375	-0.0207692	1.30412	GRMZM2G079889	31426972	31432084	-
chr1	32163701	32166553	BM_Peak_74	1.33588	1.93	1.19582	GRMZM2G157177	32158872	32167717	-
chr1	32997689	32999097	BM_Peak_75	1.09839	1.83897	0.314444	GRMZM2G165926	32992225	32999501	-
chr1	33112545	33113765	BM_Peak_76	1.18219	1.9105	0.476207	GRMZM2G108138	33111217	33118409	+
chr1	33720722	33723634	BM_Peak_77	2.06027	1.11964	0.976167	GRMZM2G165944	33717963	33725898	+
chr1	33888359	33889554	BM_Peak_78	2.29968	1.72486	1.26042	GRMZM2G035461	33883145	33890486	-
chr1	34665622	34666530	BM_Peak_79	2.227	1.59074	1.73346	GRMZM2G058870	34664608	34673432	+
chr1	34669654	34670789	BM_Peak_80	1.98033	1.27654	1.48577	GRMZM2G058870	34664608	34673432	+
chr1	34940887	34941860	BM_Peak_81	1.38036	1.80619	0.170952	GRMZM2G019260	34936120	34946016	-
chr1	35247605	35248897	BM_Peak_82	2.13703	0.697436	0.75697	GRMZM2G030422	35239930	35250929	-
chr1	35463766	35464797	BM_Peak_83	2.09767	1.84182	1.34727	GRMZM2G164562	35455268	35465683	-
chr1	36498313	36499102	BM_Peak_84	0.498077	2.22192	0.704348	GRMZM2G372398	36497245	36514437	+
chr1	37469333	37470111	BM_Peak_85	1.84545	1.40962	0.801111	GRMZM2G066120	37466206	37471599	-
chr1	38127434	38128490	BM_Peak_86	2.05938	1.3572	0.328947	GRMZM2G161337	38124980	38130704	-
chr1	38258228	38260051	BM_Peak_87	1.01857	-0.0746939	0.0566	GRMZM2G049041	38249830	38252655	-
chr1	38263732	38264988	BM_Peak_88	1.47773	0.416486	0.256757
chr1	38876771	38877695	BM_Peak_89	1.61107	0.734091	0.0309524	GRMZM2G306806	38874508	38880083	-
chr1	39063302	39065811	BM_Peak_90	1.53391	1.86889	0.851961	GRMZM2G160428	39059859	39066480	-
chr1	39070784	39072167	BM_Peak_91	1.72639	0.940667	0.32	GRMZM2G160452	39067581	39073248	-
chr1	39403523	39404442	BM_Peak_92	1.83053	0.945	1.13217	GRMZM2G057646	39402471	39410090	-
chr1	39405285	39406864	BM_Peak_93	1.97056	0.734091	1.465	GRMZM2G057646	39402471	39410090	-
chr1	42187963	42189287	BM_Peak_94	1.69615	1.28459	0.674615	GRMZM2G401769	42186629	42192907	-
chr1	42191305	42192229	BM_Peak_95	2.13273	1.13471	0.30375	GRMZM2G401769	42186629	42192907	-
chr1	43061847	43063414	BM_Peak_96	2.13673	1.04365	1.46587	GRMZM2G352883	43059254	43061315	-
chr1	43134254	43134712	BM_Peak_97	2.56077	0.449	0.53125	GRMZM2G042032	43133287	43136676	+
chr1	43679771	43680620	BM_Peak_98	0.894737	2.20316	0.100556	GRMZM2G137839	43678296	43681497	+
chr1	43752037	43754291	BM_Peak_99	1.75211	1.40536	1.06182	GRMZM2G141273	43750382	43758181	+
chr1	45114055	45114650	BM_Peak_100	0.995455	2.3675	0.916429
chr1	45977920	45978719	BM_Peak_101	0.384615	1.62143	0.233636
chr1	47316523	47317715	BM_Peak_102	1.58379	1.056	0.525185	GRMZM2G321753	47291535	47321106	+
chr1	49615262	49615846	BM_Peak_103	2.27467	0.921818	1.034	GRMZM5G824629	49614813	49617825	+
chr1	49779039	49779478	BM_Peak_104	2.82462	1.38071	1.09846	GRMZM2G121960	49772908	49794735	-
chr1	50629174	50631675	BM_Peak_105	2.29066	1.26342	1.16288	GRMZM2G329040	50628408	50653355	+
chr1	50684685	50685662	BM_Peak_106	1.30483	1.84765	0.786154
chr1	51286765	51287766	BM_Peak_107	2.2369	1.25069	0.828182	GRMZM2G385931	51285616	51289996	+
chr1	51299321	51299838	BM_Peak_108	-0.83	-0.558571	1.42333	GRMZM5G833991	51294187	51294944	-
chr1	52080900	52082127	BM_Peak_109	2.06409	0.825385	0.264444	GRMZM2G138814	52075523	52085564	+
chr1	52097552	52098098	BM_Peak_110	2.30429	2.045	0.9	GRMZM2G152891	52095395	52099196	+
chr1	52772394	52774177	BM_Peak_111	2.01957	0.655625	1.22935	GRMZM2G145024	52771688	52775458	-
chr1	53342937	53345649	BM_Peak_112	1.92253	1.03559	0.813333	GRMZM2G042615	53340165	53346116	-
chr1	54348266	54349439	BM_Peak_113	0.411111	1.25409	0.258182	GRMZM2G006477	54343607	54350368	+
chr1	54599435	54601463	BM_Peak_114	1.80817	1.792	0.876735	GRMZM2G010196	54598727	54601782	+
chr1	55074266	55075209	BM_Peak_115	2.4484	1.65556	0.6015	GRMZM2G320325	55070838	55075644	-
chr1	55289248	55290279	BM_Peak_116	2.42848	0.365714	0.267727	GRMZM2G109121	55288852	55297235	+
chr1	55754719	55756076	BM_Peak_117	1.84194	0.838519	0.633333	GRMZM2G028132	55752464	55761122	-
chr1	55757646	55758951	BM_Peak_118	2.00778	0.5568	0.442273	GRMZM2G028132	55752464	55761122	-
chr1	56224583	56225394	BM_Peak_119	2.20267	2.00818	2.13	GRMZM2G062425	56223520	56226018	+
chr1	56284549	56285452	BM_Peak_120	2.11226	0.773333	0.172609	GRMZM2G063657	56283126	56290244	+
chr1	56286631	56287923	BM_Peak_121	2.05303	1.06125	0.625714	GRMZM2G063657	56283126	56290244	+
chr1	56289168	56289913	BM_Peak_122	1.26579	0.744783	0.228571	GRMZM2G063657	56283126	56290244	+
chr1	56971051	56972033	BM_Peak_123	0.935	1.65667	1.12833	GRMZM2G353147	56944972	56983764	+
chr1	56980560	56981609	BM_Peak_124	0.481111	1.82188	0.706087	GRMZM2G353147	56944972	56983764	+
chr1	57350701	57351244	BM_Peak_125	0.242308	2.35385	0.305455	GRMZM5G838433	57355274	57356321	+
chr1	58055252	58056597	BM_Peak_126	1.41366	1.99595	1.13921	GRMZM2G042074	58048571	58059807	-
chr1	60098937	60099448	BM_Peak_127	2.24684	1.81684	1.90769	GRMZM2G378907	60092678	60101657	-
chr1	60397688	60398403	BM_Peak_128	2.07696	1.57643	0.858261	GRMZM2G469162	60395572	60406353	+
chr1	60863521	60864458	BM_Peak_129	1.84308	-0.0347059	0.567667	GRMZM2G101689	60861638	60865926	+
chr1	61702500	61703377	BM_Peak_130	1.10136	1.98154	1.03056	GRMZM2G115975	61698114	61711005	-
chr1	61715585	61717520	BM_Peak_131	1.64189	0.932	0.185	GRMZM2G115921	61714309	61719903	-
chr1	61718186	61719614	BM_Peak_132	1.12174	0.406875	0.196875	GRMZM2G115921	61714309	61719903	-
chr1	62232720	62235186	BM_Peak_133	1.76776	1.81732	1.17471	GRMZM2G062969	62227752	62230119	-
chr1	62237742	62239329	BM_Peak_134	2.16077	1.01438	1.16054	GRMZM2G156827	62234387	62243455	-
chr1	62340375	62341630	BM_Peak_135	2.55366	1.20194	1.44179	GRMZM2G057674	62333454	62344679	-
chr1	62342335	62343125	BM_Peak_136	2.088	2.14458	0.342632	GRMZM2G057674	62333454	62344679	-
chr1	62370845	62371897	BM_Peak_137	8.40136	6.39095	4.63875
chr1	63354643	63355480	BM_Peak_138	2.26889	0.0783333	0.282308	GRMZM2G040954	63353287	63361555	+
chr1	64496342	64496723	BM_Peak_139	1.72714	-0.282222	-0.875
chr1	64714916	64715313	BM_Peak_140	2.436	0.685455	1.545	GRMZM2G001288	64710881	64720688	+
chr1	65342752	65344463	BM_Peak_141	1.84744	1.28615	1.03231	GRMZM5G883601	65341336	65347135	+
chr1	65485362	65485880	BM_Peak_142	2.49063	0.82	1.41667	GRMZM2G121996	65484700	65488831	+
chr1	65486408	65487389	BM_Peak_143	1.76577	0.704118	-0.411667	GRMZM2G121996	65484700	65488831	+
chr1	66959024	66960776	BM_Peak_144	1.332	1.85872	0.313929	GRMZM2G152877	66955645	66961361	-
chr1	67408056	67410371	BM_Peak_145	2.31316	0.67129	0.966739	GRMZM2G107499	67406855	67413447	-
chr1	67725876	67726585	BM_Peak_146	0.7525	1.78526	0.26	GRMZM2G090018	67725752	67728371	+
chr1	68563079	68563657	BM_Peak_147	2.245	0.796429	0.710909	GRMZM2G077897	68561209	68565155	-
chr1	71335249	71335969	BM_Peak_148	0.568667	2.05056	1.06643	GRMZM2G149383	71332736	71337389	-
chr1	72483258	72483976	BM_Peak_149	0.81375	2.16909	0.868
chr1	72803764	72804853	BM_Peak_150	-0.191818	1.24	0.699677
chr1	74487278	74488227	BM_Peak_151	2.20773	0.195909	-0.4275	GRMZM2G464575	74484424	74488354	+
chr1	75657800	75658803	BM_Peak_152	1.88667	0.87	1.34487
chr1	77561081	77561639	BM_Peak_153	3.29588	1.23154	0.950833	GRMZM2G028914	77560003	77583193	-
chr1	77576267	77578784	BM_Peak_154	2.10645	1.59581	1.55393	GRMZM2G028914	77560003	77583193	-
chr1	77581357	77582423	BM_Peak_155	1.7144	1.96367	0.947333	GRMZM2G028914	77560003	77583193	-
chr1	82012660	82014167	BM_Peak_156	1.62022	2.06106	1.11316	GRMZM2G030529	82010853	82020375	+
chr1	83177800	83178871	BM_Peak_157	1.51824	0.457619	1.50522	GRMZM2G312693	83176776	83179023	-
chr1	83281943	83282542	BM_Peak_158	1.84762	1.11333	2.00429	GRMZM2G093001	83281923	83282546	+
chr1	84415152	84415898	BM_Peak_159	0.293478	2.19045	-0.126	GRMZM2G083173	84413344	84417967	+
chr1	84416262	84416955	BM_Peak_160	1.92708	1.88778	1.01857	GRMZM2G083173	84413344	84417967	+
chr1	86171121	86172277	BM_Peak_161	1.1285	1.90773	0.975455	GRMZM2G127168	86168160	86176332	-
chr1	86173410	86175786	BM_Peak_162	1.64662	1.51415	1.82381	GRMZM2G127168	86168160	86176332	-
chr1	86586563	86587941	BM_Peak_163	0.897778	1.6068	0.2664	GRMZM2G424595	86585488	86592715	+
chr1	87985206	87986578	BM_Peak_164	1.60692	0.359333	0.974828	GRMZM2G071208	87983379	87989408	+
chr1	88897540	88898229	BM_Peak_165	1.41733	1.10214	0.13375	GRMZM2G107741	88887234	88899782	-
chr1	90552679	90553315	BM_Peak_166	2.57105	1.67375	0.44	GRMZM2G033478	90545192	90557101	-
chr1	93318354	93319032	BM_Peak_167	1.52692	-0.368	0.418889
chr1	93494512	93495189	BM_Peak_168	2.102	2.62579	0.357647	GRMZM2G079031	93491345	93506165	+
chr1	93982075	93982745	BM_Peak_169	3.36867	2.14375	1.81214
chr1	93983585	93984241	BM_Peak_170	2.69679	2.03929	1.79429
chr1	96325921	96326351	BM_Peak_171	-0.213846	1.55833	1.83444	GRMZM2G070899	96314345	96329078	-
chr1	98201844	98202680	BM_Peak_172	1.70727	0.6525	0.76
chr1	99147877	99148297	BM_Peak_173	1.73444	1.61889	1.56471
chr1	99148994	99149541	BM_Peak_174	2.03957	1.06227	1.20818
chr1	99844237	99845509	BM_Peak_175	2.23955	1.01075	0.90027	GRMZM2G033876	99846343	99850825	+
chr1	99846195	99847507	BM_Peak_176	2.48921	1.42846	0.0910811	GRMZM2G033876	99846343	99850825	+
chr1	99848427	99849938	BM_Peak_177	0.644444	1.665	1.05824	GRMZM2G033876	99846343	99850825	+
chr1	102888852	102889795	BM_Peak_178	-0.803889	-0.781538	1.15917	GRMZM2G437683	102891202	102894211	+
chr1	103617292	103618314	BM_Peak_179	0.99913	1.95667	0.488621	GRMZM2G057466	103615815	103621968	+
chr1	103618937	103619977	BM_Peak_180	0.946087	1.52522	1.33529	GRMZM2G057466	103615815	103621968	+
chr1	104520208	104520882	BM_Peak_181	1.59917	0.399	1.06688	GRMZM2G072427	104515531	104518377	-
chr1	105673039	105674999	BM_Peak_182	1.95625	1.26791	0.0627273	GRMZM2G132898	105671918	105675900	-
chr1	105765336	105765766	BM_Peak_183	0.864615	2.65357	0.0476923	GRMZM2G128641	105760826	105766937	-
chr1	107892635	107893410	BM_Peak_184	1.98529	2.32	1.18143	GRMZM2G159992	107883428	107894223	-
chr1	110025724	110026380	BM_Peak_185	1.62933	0.643	0.663846
chr1	111203834	111204592	BM_Peak_186	2.69385	2.1104	1.03105	GRMZM2G343916	111201502	111223745	+
chr1	111205055	111205842	BM_Peak_187	1.29792	1.69048	0.683571	GRMZM2G343916	111201502	111223745	+
chr1	111214575	111215488	BM_Peak_188	1.48524	1.59654	0.29381	GRMZM2G343916	111201502	111223745	+
chr1	111221305	111223215	BM_Peak_189	1.56065	1.59039	0.72617	GRMZM2G343916	111201502	111223745	+
chr1	113885891	113887799	BM_Peak_190	1.35983	1.20824	0.545357	GRMZM5G896257	113879923	113881998	-
chr1	114295350	114295806	BM_Peak_191	2.62	1.03857	1.48	GRMZM2G481337	114295732	114295904	+
chr1	115405790	115406846	BM_Peak_192	1.586	1.37278	-0.235455	GRMZM2G110198	115405246	115408968	+
chr1	116016556	116020395	BM_Peak_193	2.22414	1.38549	1.05526	GRMZM2G326643	116015318	116090359	+
chr1	116021935	116022669	BM_Peak_194	1.866	2.1365	1.63471	GRMZM2G326643	116015318	116090359	+
chr1	116047426	116047877	BM_Peak_195	1.549	2.524	0.417778	GRMZM2G326643	116015318	116090359	+
chr1	116749385	116750713	BM_Peak_196	1.57623	1.56453	0.62
chr1	118606731	118607963	BM_Peak_197	-0.18	0.0582609	1.36267
chr1	123756702	123757272	BM_Peak_198	1.60571	0.550526	1.91357	GRMZM2G009655	123753257	123772766	-
chr1	123769511	123771531	BM_Peak_199	2.14654	1.52841	1.73474	GRMZM2G009655	123753257	123772766	-
chr1	128363714	128364422	BM_Peak_200	1.4725	0.245455	0.614615
chr1	130329956	130330708	BM_Peak_201	2.717	2.052	1.54952	GRMZM2G378047	130329832	130330263	-
chr1	130609504	130609992	BM_Peak_202	1.864	1.7275	1.536
chr1	130611163	130611726	BM_Peak_203	2.74111	1.43533	1.47333	GRMZM2G041456	130611115	130611588	-
chr1	130679747	130680253	BM_Peak_204	1.5975	1.09077	1.14692
chr1	130686792	130688362	BM_Peak_205	2.17586	1.1287	1.13034
chr1	130696599	130698078	BM_Peak_206	2.49625	1.51891	1.48702	GRMZM2G070685	130696500	130698849	-
chr1	130728692	130730266	BM_Peak_207	1.50295	1.47113	1.26078	GRMZM5G825536	130732300	130732584	+
chr1	130747216	130748189	BM_Peak_208	2.20444	1.82457	1.56152	GRMZM2G127382	130746985	130748298	+
chr1	130756178	130757233	BM_Peak_209	1.97073	1.973	1.50641
chr1	130789223	130790560	BM_Peak_210	2.14075	1.9098	1.57352	GRMZM5G896514	130780502	130780963	-
chr1	130877470	130878311	BM_Peak_211	2.69344	2.0925	1.89138	GRMZM2G175383	130877050	130878676	-
chr1	130880141	130881066	BM_Peak_212	2.45943	2.41939	1.60625	GRMZM2G475437	130879221	130881288	-
chr1	130911233	130911978	BM_Peak_213	2.23571	1.58762	1.88182
chr1	131302857	131303488	BM_Peak_214	-0.58125	-0.204444	1.49364	GRMZM2G115310	131310411	131310833	+
chr1	131314561	131315952	BM_Peak_215	1.895	1.62769	1.29692	GRMZM2G115168	131325136	131327527	+
chr1	131353941	131355642	BM_Peak_216	1.64529	1.48848	1.85647	GRMZM2G025396	131354629	131355268	-
chr1	133135053	133135725	BM_Peak_217	-0.245455	-0.295	1.768
chr1	134948867	134949546	BM_Peak_218	-1.0476	-1.02565	1.2764
chr1	136507304	136508597	BM_Peak_219	0.919643	1.83375	0.631818	GRMZM2G072415	136503057	136511785	+
chr1	138647235	138648101	BM_Peak_220	2.12929	1.50391	0.844762	GRMZM2G153594	138637289	138645028	-
chr1	145288371	145289545	BM_Peak_221	2.11444	1.59958	0.577187	GRMZM2G118743	145286823	145312707	+
chr1	146822897	146824158	BM_Peak_222	1.74321	1.56237	0.634783	GRMZM2G159009	146823648	146824436	+
chr1	151259328	151260334	BM_Peak_223	1.58414	1.44393	-0.0675	GRMZM2G376727	151257885	151261441	+
chr1	154912367	154913746	BM_Peak_224	0.942037	0.246964	0.0763636
chr1	156531867	156533376	BM_Peak_225	2.17442	2.06559	0.872857	GRMZM2G119248	156529980	156543121	-
chr1	157130039	157130665	BM_Peak_226	0.94	2.0995	1.11158	GRMZM2G077024	157128287	157132964	+
chr1	157232156	157233573	BM_Peak_227	0.696857	1.74974	1.20179	GRMZM2G086887	157223914	157238707	+
chr1	162591141	162591658	BM_Peak_228	2.33529	0.717857	0.783636	GRMZM2G041041	162590813	162595672	-
chr1	164944763	164945173	BM_Peak_229	1.54231	1.46583	1.105	GRMZM2G034690	164950888	164954513	+
chr1	165752193	165753084	BM_Peak_230	2.04739	0.9824	1.01833
chr1	165759185	165760545	BM_Peak_231	1.8425	2.15639	1.31067
chr1	165943226	165944224	BM_Peak_232	1.956	1.12353	0.600435	GRMZM2G003595	165814484	165965196	+
chr1	165946221	165946804	BM_Peak_233	1.53111	2.64187	1.21941	GRMZM2G003595	165814484	165965196	+
chr1	166325722	166326879	BM_Peak_234	1.02571	2.01821	0.620714
chr1	166668435	166668906	BM_Peak_235	0.997647	1.24417	1.86	GRMZM2G012932	166668466	166671212	+
chr1	166709757	166710850	BM_Peak_236	1.42042	-0.24931	0.0292308	GRMZM2G142649	166709156	166711023	+
chr1	167002128	167003691	BM_Peak_237	0.639	0.394878	1.97094	GRMZM2G099328	167000860	167006559	+
chr1	167198704	167199919	BM_Peak_238	1.66967	1.63133	0.585417	GRMZM2G007555	167197487	167207198	+
chr1	167855176	167856511	BM_Peak_239	0.0934615	1.66	0.72125	GRMZM2G130034	167851430	167863929	-
chr1	167866021	167867022	BM_Peak_240	1.86	2.72033	1.37227	GRMZM2G130095	167864280	167870604	+
chr1	171492768	171494380	BM_Peak_241	1.70682	1.92111	0.8025	GRMZM2G019926	171489898	171496335	+
chr1	172281783	172282539	BM_Peak_242	1.31158	2.03286	0.543529	GRMZM2G116714	172278959	172284568	-
chr1	172812361	172813087	BM_Peak_243	1.93708	1.42938	1.28375	GRMZM2G049088	172807258	172815353	-
chr1	173318346	173319590	BM_Peak_244	1.68333	0.921429	0.838846	GRMZM2G361842	173316803	173321819	-
chr1	174283152	174284500	BM_Peak_245	0.747436	1.5795	0.935385	GRMZM2G118646	174280250	174284909	+
chr1	174637199	174637868	BM_Peak_246	2.53818	-0.8385	0.195789	GRMZM2G028700	174634733	174645383	-
chr1	174672372	174673041	BM_Peak_247	2.19333	2.077	-0.038125	GRMZM2G028900	174669610	174673449	-
chr1	175490377	175491173	BM_Peak_248	0.061875	0.107857	1.83739	GRMZM2G024927	175493111	175494231	+
chr1	177128293	177128850	BM_Peak_249	2.359	0.350909	0.20375
chr1	180831614	180832605	BM_Peak_250	2.13088	0.897143	0.613	GRMZM2G151236	180827397	180837800	-
chr1	182076526	182077344	BM_Peak_251	2.28037	1.87577	0.894167	GRMZM2G023906	182075296	182094029	+
chr1	182079874	182081035	BM_Peak_252	1.64095	0.680526	0.263529	GRMZM2G023906	182075296	182094029	+
chr1	184003724	184004206	BM_Peak_253	2.00857	1.48545	1.34	GRMZM2G080775	183993561	184006197	+
chr1	184544215	184544619	BM_Peak_254	2.88833	2.58667	2.19917	GRMZM5G878073	184544212	184550375	-
chr1	187389306	187390439	BM_Peak_255	2.3975	0.467368	1.2375	GRMZM2G142597	187387273	187397432	+
chr1	189147387	189148120	BM_Peak_256	1.5425	-0.641667	0.6375	GRMZM2G088627	189145769	189150346	-
chr1	190696143	190697481	BM_Peak_257	1.84282	1.87161	1.19576	GRMZM2G166355	190695372	190700795	+
chr1	190746259	190746889	BM_Peak_258	1.084	2.15333	0.408462	GRMZM2G149480	190743911	190748466	+
chr1	191503061	191503656	BM_Peak_259	1.17111	2.27786	1.03	GRMZM2G132780	191500373	191513742	+
chr1	195911507	195912595	BM_Peak_260	2.25833	1.40632	1.04	GRMZM2G317770	195910142	195923328	+
chr1	196210461	196211712	BM_Peak_261	1.47462	2.00917	1.11208	GRMZM2G053027	196203304	196214408	+
chr1	197057036	197058408	BM_Peak_262	2.19367	1.16314	0.628182	GRMZM2G175280	197055807	197059608	+
chr1	197695604	197696791	BM_Peak_263	-0.288182	0.881579	0.321667
chr1	200477119	200478899	BM_Peak_264	1.41159	1.89432	1.38653	GRMZM2G157010	200470494	200479736	-
chr1	200480756	200483289	BM_Peak_265	1.90397	0.981636	0.492115	GRMZM2G157018	200480447	200483616	-
chr1	200627036	200627627	BM_Peak_266	2.445	1.43789	-0.0844444	GRMZM2G136443	200619695	200629154	-
chr1	201468522	201470146	BM_Peak_267	1.34475	2.26844	1.34095	GRMZM2G416069	201478112	201483421	+
chr1	202753699	202754694	BM_Peak_268	2.38839	1.61571	0.925556	GRMZM2G389233	202752380	202764350	+
chr1	202756986	202757658	BM_Peak_269	1.75813	2.43261	0.724667	GRMZM2G389233	202752380	202764350	+
chr1	203882555	203882942	BM_Peak_270	3.03125	2.9575	2.61562	GRMZM2G090126	203878206	203880656	-
chr1	203884804	203885568	BM_Peak_271	1.20839	0.921667	0.837667	GRMZM2G090126	203878206	203880656	-
chr1	203886418	203887955	BM_Peak_272	1.98672	1.70344	1.55953	GRMZM2G090126	203878206	203880656	-
chr1	203894040	203895247	BM_Peak_273	1.13653	0.875682	0.964565
chr1	203900369	203905369	BM_Peak_274	2.61445	2.1708	1.7707	GRMZM2G448151	203905970	203907361	+
chr1	203906259	203907357	BM_Peak_275	2.03717	2.09761	1.60933	GRMZM2G448142	203901792	203910810	-
chr1	203910871	203913279	BM_Peak_276	1.58589	1.53516	1.29021	GRMZM2G448142	203901792	203910810	-
chr1	203914380	203915983	BM_Peak_277	1.7103	1.76818	1.50682	GRMZM2G448161	203913752	203918178	+
chr1	203917135	203918086	BM_Peak_278	2.64818	1.92818	1.70719	GRMZM2G448161	203913752	203918178	+
chr1	203924087	203924676	BM_Peak_279	1.78714	1.592	1.6325	GRMZM2G448174	203916279	203925824	-
chr1	203927679	203928194	BM_Peak_280	2.84833	2.55545	2.079	GRMZM2G448344	203925927	203931405	-
chr1	203929628	203931320	BM_Peak_281	1.33101	1.15088	1.06397	GRMZM2G448344	203925927	203931405	-
chr1	204436810	204437644	BM_Peak_282	1.82455	0.85619	0.628667	GRMZM2G103258	204435281	204440299	+
chr1	205686075	205686617	BM_Peak_283	1.982	1.62077	-0.544286	GRMZM2G025488	205683612	205693720	+
chr1	206265637	206266455	BM_Peak_284	1.43353	1.792	1.03765	GRMZM2G143878	206259536	206263691	-
chr1	209229224	209229958	BM_Peak_285	0.559333	2.01955	-0.75625	GRMZM2G400126	209226768	209231025	-
chr1	209807772	209808711	BM_Peak_286	2.0796	1.33722	0.306	GRMZM2G043530	209790879	209825574	-
chr1	209823629	209824489	BM_Peak_287	1.88941	0.785333	0.922105	GRMZM2G043530	209790879	209825574	-
chr1	210843403	210843873	BM_Peak_288	1.4	0.874545	2.415	GRMZM2G155753	210841573	210847241	+
chr1	211879738	211882140	BM_Peak_289	1.70304	1.29754	0.414107	GRMZM2G043819	211879253	211896231	+
chr1	212980768	212982024	BM_Peak_290	1.19217	2.34909	0.3524	GRMZM2G152485	212977758	212982384	-
chr1	213662300	213663442	BM_Peak_291	1.55333	1.2845	1.38963	GRMZM2G082174	213655166	213664129	-
chr1	216683101	216684203	BM_Peak_292	0.886	1.27414	0.249333	GRMZM2G167651	216682505	216689176	+
chr1	216696424	216697365	BM_Peak_293	1.47923	1.39185	1.31083	GRMZM2G167694	216695395	216698039	-
chr1	217525455	217526016	BM_Peak_294	1.91278	1.80474	2.13889	GRMZM2G144547	217520817	217532534	+
chr1	218984774	218986541	BM_Peak_295	1.62095	0.6215	0.228235	GRMZM5G895175	218981641	218987465	-
chr1	219608366	219611873	BM_Peak_296	2.03683	1.73835	0.791818	GRMZM2G127396	219595090	219608769	-
chr1	220096840	220098361	BM_Peak_297	2.1386	1.55034	0.882069	GRMZM2G136439	220095821	220098832	+
chr1	220203866	220204871	BM_Peak_298	1.12762	1.82864	0.515909	GRMZM2G045688	220201261	220204350	-
chr1	220708068	220709142	BM_Peak_299	1.26385	0.815	1.84346	GRMZM2G327174	220707908	220715307	+
chr1	220710826	220711649	BM_Peak_300	2.0956	1.66611	0.841176	GRMZM2G327174	220707908	220715307	+
chr1	221192471	221193663	BM_Peak_301	2.06143	0.677083	0.283125	GRMZM2G179063	221186384	221188091	-
chr1	223043401	223044144	BM_Peak_302	1.16375	2.05812	0.344286	GRMZM2G073399	223034220	223045239	-
chr1	223325022	223326158	BM_Peak_303	1.48571	1.86906	1.16391	GRMZM2G345725	223320791	223329098	-
chr1	224099399	224100428	BM_Peak_304	1.69083	1.262	1.7584
chr1	224240148	224241011	BM_Peak_305	2.01269	0.457647	0.166471	GRMZM2G031572	224236124	224244611	-
chr1	224781686	224782876	BM_Peak_306	1.08727	1.97727	0.905417	GRMZM2G414848	224771078	224783687	-
chr1	224807971	224809582	BM_Peak_307	0.627308	1.46649	1.55913	GRMZM2G113062	224797505	224812080	-
chr1	227116720	227117629	BM_Peak_308	1.77821	1.36828	-0.2044	GRMZM2G119657	227115421	227123371	-
chr1	227251101	227252434	BM_Peak_309	1.77759	0.960811	0.666	GRMZM2G449083	227250144	227255278	-
chr1	227444961	227446327	BM_Peak_310	2.14419	1.38167	0.359355
chr1	228396888	228398014	BM_Peak_311	1.292	1.19412	0.823103	GRMZM2G104012	228395721	228400984	+
chr1	228556708	228557943	BM_Peak_312	1.72323	1.84176	1.54548	GRMZM2G305926	228549987	228552527	-
chr1	229200343	229201374	BM_Peak_313	2.18471	1.02875	0.217	GRMZM2G113202	229190070	229205919	-
chr1	229201727	229203291	BM_Peak_314	1.6914	1.83714	1.26289	GRMZM2G113202	229190070	229205919	-
chr1	229862101	229863292	BM_Peak_315	2.27079	1.04971	0.819091	GRMZM2G079428	229849325	229865626	-
chr1	229863986	229865012	BM_Peak_316	2.17108	1.56973	0.382941	GRMZM2G079428	229849325	229865626	-
chr1	230808910	230809575	BM_Peak_317	0.8025	1.93529	1.29278	GRMZM2G069976	230799370	230812104	-
chr1	231340295	231341198	BM_Peak_318	2.00045	0.347273	0.927619	GRMZM2G415359	231336185	231341950	-
chr1	231601615	231603051	BM_Peak_319	2.14667	1.7802	1.29362	GRMZM2G009141	231600691	231601984	-
chr1	231726153	231727462	BM_Peak_320	1.06056	2.07297	0.574444	GRMZM2G406043	231725442	231728979	-
chr1	232043138	232043699	BM_Peak_321	0.916667	2.248	0.195833	GRMZM2G148323	232041908	232053896	-
chr1	232046254	232047836	BM_Peak_322	2.00049	1.51132	0.3508	GRMZM2G148323	232041908	232053896	-
chr1	232467076	232467828	BM_Peak_323	1.32625	-0.830556	-0.614444
chr1	234256211	234256990	BM_Peak_324	2.45929	0.638889	1.7281	GRMZM2G445905	234254283	234264784	+
chr1	234462243	234463599	BM_Peak_325	0.736071	0.589091	0.493214	GRMZM2G386294	234454134	234454840	-
chr1	234464585	234471691	BM_Peak_326	0.943147	0.50583	0.457158	GRMZM2G386294	234454134	234454840	-
chr1	234474179	234475346	BM_Peak_327	0.0470833	0.0427083	0.158125
chr1	234476208	234477811	BM_Peak_328	1.09561	0.818333	0.60697
chr1	234479304	234481559	BM_Peak_329	1.07674	0.611667	0.786522
chr1	234484390	234488834	BM_Peak_330	1.14994	0.615537	0.529153
chr1	234489866	234493122	BM_Peak_331	1.01485	0.739538	0.479924
chr1	234505645	234509678	BM_Peak_332	0.753902	0.598415	0.443841
chr1	234512082	234513703	BM_Peak_333	0.875	0.718507	0.635075
chr1	234515332	234516487	BM_Peak_334	0.76	0.222708	0.0497917
chr1	234517268	234518546	BM_Peak_335	0.960385	0.525098	0.0234615
chr1	234519990	234521984	BM_Peak_336	1.20913	0.561899	0.787342
chr1	234524837	234527611	BM_Peak_337	1.00316	0.452807	0.442301
chr1	234528397	234529925	BM_Peak_338	0.785312	0.233016	0.114375
chr1	234531079	234533844	BM_Peak_339	1.08188	0.622477	0.512273
chr1	234552618	234554341	BM_Peak_340	1.87258	1.71955	1.42803	GRMZM2G069775	234551295	234552251	-
chr1	234557378	234558801	BM_Peak_341	2.16695	1.83946	1.5293	GRMZM2G069775	234551295	234552251	-
chr1	234574002	234574830	BM_Peak_342	2.27687	2.14719	2.03933	GRMZM2G069427	234562147	234565049	-
chr1	234577792	234578264	BM_Peak_343	3.01059	2.0855	1.165	GRMZM2G069284	234585783	234586274	+
chr1	234578824	234588501	BM_Peak_344	2.23566	1.85202	1.59926	GRMZM2G069284	234585783	234586274	+
chr1	234589346	234590450	BM_Peak_345	2.34761	2.0775	1.67415	GRMZM2G523904	234589719	234590620	+
chr1	234591098	234594479	BM_Peak_346	2.03104	1.62792	1.12288	GRMZM2G523897	234590775	234591462	-
chr1	234596977	234598408	BM_Peak_347	1.51169	1.14	0.825172	GRMZM2G523897	234590775	234591462	-
chr1	234599040	234609665	BM_Peak_348	2.08887	1.83512	1.48652	GRMZM2G121654	234608960	234610454	+
chr1	234611227	234615720	BM_Peak_349	2.42657	2.06458	1.63525	GRMZM2G121624	234620462	234621602	+
chr1	234616543	234620555	BM_Peak_350	2.22774	1.8775	1.65601	GRMZM2G121624	234620462	234621602	+
chr1	234621033	234623239	BM_Peak_351	1.77697	1.64602	1.4967	GRMZM2G121647	234612181	234614060	-
chr1	234624068	234625626	BM_Peak_352	0.393438	0.346349	0.267778	GRMZM2G155706	234633725	234634048	+
chr1	234626126	234627696	BM_Peak_353	1.0373	0.644687	0.582063	GRMZM2G155706	234633725	234634048	+
chr1	234631231	234639868	BM_Peak_354	2.36101	2.03149	1.57653	GRMZM2G155602	234645133	234646391	+
chr1	234640440	234653283	BM_Peak_355	2.64294	2.19294	1.72793	GRMZM2G155602	234645133	234646391	+
chr1	234653735	234654290	BM_Peak_356	2.36375	1.47	1.38458	GRMZM2G573054	234652952	234654903	+
chr1	234654828	234655687	BM_Peak_357	2.46343	1.65361	0.815833	GRMZM2G154746	234663566	234663964	+
chr1	234656062	234656555	BM_Peak_358	2.90045	2.38864	1.601	GRMZM2G154746	234663566	234663964	+
chr1	234657121	234659233	BM_Peak_359	2.4735	2.3039	1.74407	GRMZM2G154746	234663566	234663964	+
chr1	234660075	234668961	BM_Peak_360	2.41801	1.87885	1.62036	GRMZM2G154737	234666786	234667142	-
chr1	234680671	234682367	BM_Peak_361	2.79926	2.42841	2.01029	GRMZM2G450700	234683384	234684170	+
chr1	234692431	234693048	BM_Peak_362	2.4952	1.31115	0.97913	GRMZM2G013655	234690949	234691489	-
chr1	234694023	234694468	BM_Peak_363	1.83667	1.01111	0.946667	GRMZM2G013655	234690949	234691489	-
chr1	234708419	234709043	BM_Peak_364	1.64538	2.02038	1.68462	GRMZM2G314378	234717615	234718440	+
chr1	234712512	234713128	BM_Peak_365	2.43211	0.712	0.437778	GRMZM2G012877	234711297	234711614	-
chr1	234713864	234714649	BM_Peak_366	2.495	1.89931	1.54448	GRMZM2G012877	234711297	234711614	-
chr1	234719105	234739418	BM_Peak_367	2.26055	1.94877	1.66558	GRMZM2G012877	234711297	234711614	-
chr1	234789531	234790686	BM_Peak_368	2.09233	0.4035	1.06643	GRMZM2G416120	234775005	234780894	-
chr1	235194499	235195478	BM_Peak_369	2.181	0.632353	1.46476	GRMZM2G435541	235195019	235195346	-
chr1	236091122	236091585	BM_Peak_370	2.304	0.091	0.2225	GRMZM2G053764	236088923	236128384	-
chr1	236442812	236443867	BM_Peak_371	1.31826	1.48304	1.21211	GRMZM2G094988	236445331	236451453	+
chr1	236447625	236449972	BM_Peak_372	2.12986	2.06151	1.17656	GRMZM2G094988	236445331	236451453	+
chr1	237747872	237748884	BM_Peak_373	-0.311176	0.624286	1.63688	GRMZM2G076597	237741444	237749566	+
chr1	238825127	238826522	BM_Peak_374	1.68667	1.67425	1.56844	GRMZM2G000540	238818481	238827230	-
chr1	240092311	240092952	BM_Peak_375	1.0375	0.463529	1.78526	GRMZM2G324390	240090670	240096412	-
chr1	240998308	240999257	BM_Peak_376	1.4508	1.09864	1.20091	GRMZM2G071268	240997699	241001751	-
chr1	243022445	243023249	BM_Peak_377	0.94625	1.98043	0.383	GRMZM2G125762	243019744	243025046	-
chr1	244171679	244172393	BM_Peak_378	1.33857	1.655	0.68125
chr1	244509585	244510389	BM_Peak_379	2.11192	1.23208	0.587368	GRMZM2G150169	244506185	244521272	+
chr1	244518945	244519499	BM_Peak_380	0.806667	2.28846	0.694	GRMZM2G150169	244506185	244521272	+
chr1	244749221	244750512	BM_Peak_381	1.80088	1.8071	1.13094	GRMZM2G146994	244748663	244758524	+
chr1	244855240	244855676	BM_Peak_382	1.5825	1.10353	1.68176
chr1	245034495	245036415	BM_Peak_383	1.82186	1.38875	1.35027	GRMZM2G174549	245032159	245037328	-
chr1	246465526	246466347	BM_Peak_384	0.211304	2.11897	0.7575	GRMZM2G011269	246463972	246468478	+
chr1	246710713	246711525	BM_Peak_385	2.3392	1.29913	0.294615	GRMZM2G146486	246710302	246723700	+
chr1	248120628	248121222	BM_Peak_386	1.81812	0.541111	1.04429	GRMZM2G110328	248119614	248122255	+
chr1	248592038	248593083	BM_Peak_387	2.08621	1.146	0.3005	GRMZM5G830403	248590498	248595567	-
chr1	248854328	248855511	BM_Peak_388	2.04325	1.09625	1.28067	GRMZM2G074024	248853576	248860904	+
chr1	250190038	250190870	BM_Peak_389	1.06059	0.628889	0.758571	GRMZM2G038988	250184562	250200261	+
chr1	252927846	252928956	BM_Peak_390	2.27886	1.35828	1.12	GRMZM2G111269	252926380	252931075	+
chr1	253894252	253896318	BM_Peak_391	2.00554	1.48475	0.521957	GRMZM2G099056	253893686	253906936	+
chr1	253902231	253903862	BM_Peak_392	1.60194	1.36912	0.5435	GRMZM2G099056	253893686	253906936	+
chr1	254101133	254104331	BM_Peak_393	2.01603	1.53356	1.66611	GRMZM2G017089	254094619	254104550	-
chr1	255989605	255990827	BM_Peak_394	1.73258	1.53586	1.58167	GRMZM2G025731	255987539	255993875	-
chr1	256137756	256138609	BM_Peak_395	1.35452	0.764333	0.101379
chr1	256297055	256297821	BM_Peak_396	1.50133	1.59783	0.950667	GRMZM2G003640	256296778	256306481	-
chr1	256303426	256305556	BM_Peak_397	2.08426	1.55369	0.935	GRMZM2G003640	256296778	256306481	-
chr1	256485896	256487323	BM_Peak_398	1.07439	2.371	0.542286	GRMZM2G011588	256483251	256489486	+
chr1	256571022	256571776	BM_Peak_399	1.88714	2.3225	1.26538	GRMZM2G027663	256566872	256573278	-
chr1	257947006	257947583	BM_Peak_400	1.39529	2.22562	1.12313	GRMZM2G107120	257940723	257954471	+
chr1	259015908	259017236	BM_Peak_401	1.26281	1.28821	0.8595	GRMZM2G134398	259011991	259017931	-
chr1	260965897	260966591	BM_Peak_402	0.48	0.778125	2.055	GRMZM2G104501	260958268	260973532	-
chr1	261228120	261229177	BM_Peak_403	1.64103	1.69074	1.1628	GRMZM2G412150	261220007	261232117	-
chr1	261488868	261489699	BM_Peak_404	1.53187	0.0581818	0.559286	GRMZM2G031501	261486889	261491063	+
chr1	261713775	261715384	BM_Peak_405	1.84377	1.68465	0.744118	GRMZM2G072898	261713271	261716419	-
chr1	264089047	264089719	BM_Peak_406	2.01389	0.858	0.170833	GRMZM2G068471	264084662	264091736	+
chr1	264500052	264500835	BM_Peak_407	1.83471	2.22526	0.0319048	GRMZM2G033619	264497788	264511128	+
chr1	264502540	264502968	BM_Peak_408	2.46077	1.17636	1.43182	GRMZM2G033619	264497788	264511128	+
chr1	264503740	264504744	BM_Peak_409	1.78179	0.15619	1.37394	GRMZM2G033619	264497788	264511128	+
chr1	264709064	264709949	BM_Peak_410	1.828	1.16905	1.83125	GRMZM2G002499	264718751	264720393	+
chr1	264755728	264756493	BM_Peak_411	1.78524	1.14864	1.17409	GRMZM2G002699	264753718	264760016	+
chr1	264857372	264858690	BM_Peak_412	1.98282	1.55471	1.21192
chr1	264866693	264867621	BM_Peak_413	0.5725	1.66346	0.848947
chr1	265911933	265912783	BM_Peak_414	2.298	1.69579	0.783333	GRMZM2G704032	265906205	265914156	-
chr1	266170824	266171634	BM_Peak_415	2.18214	0.243636	0.393684	GRMZM5G819320	266165416	266171953	-
chr1	267537605	267539373	BM_Peak_416	0.823333	1.5841	0.967143	GRMZM5G865999	267537661	267547936	+
chr1	267611203	267613203	BM_Peak_417	1.66833	0.727091	0.390377	GRMZM2G010054	267609498	267614894	-
chr1	269110416	269110910	BM_Peak_418	1.90667	0.773636	0.391667	GRMZM2G059981	269108810	269114561	-
chr1	271195851	271196288	BM_Peak_419	0.278889	-1.18667	2.01154
chr1	273867842	273868825	BM_Peak_420	1.64208	0.73	-0.34	GRMZM2G416388	273865741	273870957	-
chr1	274765044	274765786	BM_Peak_421	1.90571	0.553333	0.0857143
chr1	274989325	274990118	BM_Peak_422	1.59348	2.07654	-0.104167	GRMZM2G159295	274985380	274991947	-
chr1	275142392	275143671	BM_Peak_423	0.953846	2.0348	0.449167	GRMZM2G155312	275140650	275150229	-
chr1	275144836	275146552	BM_Peak_424	2.6125	0.910638	1.09561	GRMZM2G155312	275140650	275150229	-
chr1	275254967	275256821	BM_Peak_425	1.30895	0.481522	0.47675	GRMZM2G056645	275248687	275263922	-
chr1	275980464	275981516	BM_Peak_426	1.6008	1.8656	0.130417	GRMZM2G173852	275974954	275984429	+
chr1	276422021	276422614	BM_Peak_427	2.08905	1.03692	0.474545	GRMZM2G099907	276416908	276423415	+
chr1	276696554	276697337	BM_Peak_428	1.57273	1.20111	0.71	GRMZM2G177974	276691853	276698575	-
chr1	276812835	276813849	BM_Peak_429	0.761	1.08125	2.03042	GRMZM2G421500	276811364	276815964	+
chr1	276976062	276976877	BM_Peak_430	0.316087	0.858621	1.489	GRMZM2G058158	276974723	276984988	+
chr1	276993425	276994080	BM_Peak_431	0.695	1.95778	0.795556	GRMZM2G057935	276992819	276997822	-
chr1	277499585	277500765	BM_Peak_432	2.02	0.922258	0.813636	GRMZM2G128016	277492650	277501355	+
chr1	277930839	277931736	BM_Peak_433	1.24458	1.12955	0.3215	GRMZM2G023833	277929803	277936049	+
chr1	278511032	278513032	BM_Peak_434	1.73836	1.59177	0.370196	GRMZM2G330218	278508905	278514947	+
chr1	280191323	280192000	BM_Peak_435	0.205556	1.77	-0.931	GRMZM2G124636	280186713	280195185	+
chr1	281002440	281003866	BM_Peak_436	1.89245	1.39136	0.818095
chr1	281004329	281005018	BM_Peak_437	1.65733	1.65889	1.14379	GRMZM5G896085	281002870	281004333	-
chr1	281107218	281109150	BM_Peak_438	1.62123	0.628704	0.612222
chr1	281205197	281206209	BM_Peak_439	1.23464	1.51913	0.855625	GRMZM2G038301	281204207	281207219	-
chr1	282683715	282684583	BM_Peak_440	1.24038	1.6208	-0.181111	GRMZM2G122139	282667704	282685087	-
chr1	285214904	285216405	BM_Peak_441	1.21231	1.93854	0.667632	GRMZM2G040145	285209336	285219002	-
chr1	285645080	285645937	BM_Peak_442	-0.116875	1.90579	0.133077	GRMZM2G704093	285635807	285647196	+
chr1	285967864	285968778	BM_Peak_443	1.94727	0.987037	0.744667	GRMZM2G329300	285963476	285972528	+
chr1	286666498	286668734	BM_Peak_444	1.84574	0.507273	0.620189	GRMZM2G060765	286666084	286670395	-
chr1	286847197	286848512	BM_Peak_445	1.568	1.8775	0.427407	GRMZM2G120674	286845415	286850582	+
chr1	288081112	288082407	BM_Peak_446	1.7	1.04919	0.543529	GRMZM2G019446	288079085	288103526	-
chr1	288101720	288102426	BM_Peak_447	2.05727	0.963333	1.7395	GRMZM2G019446	288079085	288103526	-
chr1	288740127	288742001	BM_Peak_448	2.01857	1.086	0.627778	GRMZM2G163912	288737549	288742643	+
chr1	289236883	289237794	BM_Peak_449	2.52357	0.854	0.5496	GRMZM2G049912	289235264	289239083	+
chr1	289570388	289571128	BM_Peak_450	1.7605	0.627895	1.2	GRMZM2G176662	289566227	289572628	-
chr1	289597727	289598464	BM_Peak_451	1.2715	2.01727	1.47182	GRMZM2G474798	289575586	289599131	-
chr1	290004130	290005537	BM_Peak_452	2.13068	1.23341	0.961538	GRMZM2G029396	290003284	290012109	+
chr1	290597486	290598627	BM_Peak_453	2.44185	0.101333	0.677931	GRMZM2G111642	290593939	290599907	-
chr1	291522814	291524331	BM_Peak_454	1.7193	2.02125	1.44378	GRMZM2G116908	291521884	291530265	+
chr1	291524876	291527056	BM_Peak_455	1.81517	1.71541	0.623962	GRMZM2G116908	291521884	291530265	+
chr1	291659026	291659709	BM_Peak_456	1.9915	1.23308	0.336875	GRMZM2G179133	291652426	291669429	-
chr1	292223698	292224375	BM_Peak_457	1.81389	2.20409	0.906818	GRMZM2G072584	292222429	292226388	-
chr1	292238297	292239126	BM_Peak_458	2.5456	0.49	0.5225	GRMZM2G129015	292237691	292240994	+
chr1	292341815	292342278	BM_Peak_459	0.375714	2.315	0.829167	GRMZM2G450920	292340667	292353571	+
chr1	292343578	292344299	BM_Peak_460	2.0456	1.174	0.817	GRMZM2G450920	292340667	292353571	+
chr1	295111805	295112660	BM_Peak_461	2.46375	1.67192	1.03167
chr1	295454380	295455126	BM_Peak_462	1.66048	1.56133	0.3	GRMZM2G458549	295450010	295457140	-
chr1	295889736	295890583	BM_Peak_463	1.9264	0.0857143	1.44783	GRMZM2G058089	295887044	295891611	+
chr1	296257734	296259073	BM_Peak_464	1.62474	0.531579	0.513415	GRMZM2G113137	296254082	296259864	+
chr1	297175115	297176722	BM_Peak_465	0.228276	1.72326	0.208065	GRMZM2G304638	297169418	297180338	+
chr1	297373278	297374501	BM_Peak_466	1.6419	1.95795	0.694444	GRMZM2G369912	297372423	297377679	+
chr1	297767519	297769124	BM_Peak_467	1.046	0.466	0.248	GRMZM2G016738	297755800	297758091	-
chr1	297912169	297914975	BM_Peak_468	2.31831	1.38354	1.34431	GRMZM2G301805	297910795	297916145	+
chr1	298432637	298434164	BM_Peak_469	1.75955	1.63857	0.640645	GRMZM2G021742	298431972	298436349	+
chr1	298786305	298787286	BM_Peak_470	1.29957	0.119524	-0.05	GRMZM2G115372	298776825	298788274	-
chr1	298828787	298829633	BM_Peak_471	2.07333	1.35696	0.161818	GRMZM2G112609	298825642	298832598	-
chr1	299463501	299464820	BM_Peak_472	1.66622	0.549545	1.46462	GRMZM2G047774	299461477	299469668	+
chr1	299640444	299641445	BM_Peak_473	1.12682	2.15571	1.23357
chr1	299676333	299676942	BM_Peak_474	2.35409	0.979167	-0.2655	GRMZM2G302613	299686787	299690006	+
chr1	299751054	299752473	BM_Peak_475	1.49585	1.98067	1.18457	GRMZM2G167031	299744781	299755202	-
chr1	300430505	300431474	BM_Peak_476	0.865909	1.80774	0.103226	GRMZM2G077596	300422454	300435350	+
chr1	300434575	300436234	BM_Peak_477	1.31464	0.254286	0.700909	GRMZM5G864606	300433376	300434133	-
chr1	300880110	300881214	BM_Peak_478	0.884737	1.82077	-0.04625	GRMZM2G131939	300872153	300884599	-
chr10	5355	6635	BM_Peak_479	0.176538	-0.0371154	1.03577
chr10	40739	42168	BM_Peak_480	0.0861667	0.205833	0.126833
chr10	1155214	1156249	BM_Peak_481	2.2488	0.814074	0.778846	GRMZM2G057441	1152679	1158648	-
chr10	1420935	1422142	BM_Peak_482	1.27771	1.97875	0.79697	GRMZM2G048067	1411449	1423284	-
chr10	2028760	2031180	BM_Peak_483	2.24682	0.98931	0.972787	GRMZM2G180155	2036199	2038768	+
chr10	2053083	2054280	BM_Peak_484	1.29778	0.526944	0.956207	GRMZM2G180244	2049440	2055121	-
chr10	2651126	2652645	BM_Peak_485	1.94043	1.50081	0.9345	GRMZM2G127416	2650257	2653597	+
chr10	4016001	4016733	BM_Peak_486	1.76895	0.980714	0.709375	GRMZM2G473138	4015808	4020018	-
chr10	4072595	4073428	BM_Peak_487	1.91708	1.0105	0.484091	GRMZM2G129804	4071331	4073937	-
chr10	4160063	4160690	BM_Peak_488	1.68545	0.631	0.6675	GRMZM2G101928	4158289	4162150	-
chr10	4559390	4563322	BM_Peak_489	1.9125	1.08563	0.86913	GRMZM2G036685	4558225	4565057	-
chr10	4695561	4696967	BM_Peak_490	2.58676	0.525	0.767037	GRMZM2G004534	4694280	4699187	-
chr10	5738459	5739711	BM_Peak_491	0.769286	1.40217	0.112143	GRMZM2G113093	5737001	5744526	-
chr10	5758070	5759344	BM_Peak_492	1.25059	1.80438	1.20676	GRMZM2G113073	5756326	5761182	-
chr10	6352955	6353777	BM_Peak_493	2.62043	1.25556	0.98381	GRMZM2G148411	6350519	6354821	-
chr10	7773024	7773555	BM_Peak_494	-0.245	-0.163333	1.18
chr10	8087193	8088775	BM_Peak_495	1.29	1.79029	0.577692	GRMZM2G465833	8084588	8097266	+
chr10	8707221	8710087	BM_Peak_496	1.88253	1.5631	0.858261	GRMZM2G167999	8704585	8712648	+
chr10	9137064	9137907	BM_Peak_497	1.80429	1.95233	0.557895	GRMZM2G001904	9138392	9143326	+
chr10	9138129	9139084	BM_Peak_498	2.48423	1.58321	1.47542	GRMZM2G001904	9138392	9143326	+
chr10	10883668	10884572	BM_Peak_499	2.03231	1.15192	0.664	GRMZM5G813470	10882206	10886475	-
chr10	12752431	12753635	BM_Peak_500	0.856207	1.54125	-0.210741	GRMZM2G063394	12744140	12754513	-
chr10	13011857	13013016	BM_Peak_501	0.692609	1.73292	0.835769	GRMZM2G006493	13001588	13020516	-
chr10	13645732	13646435	BM_Peak_502	2.503	0.988889	1.37846	GRMZM2G011136	13641253	13647898	+
chr10	15716860	15718279	BM_Peak_503	2.1765	1.86282	1.36	GRMZM2G152757	15716134	15720543	+
chr10	16208984	16210827	BM_Peak_504	1.89705	0.649444	0.824688	GRMZM2G181251	16205399	16212911	+
chr10	16656533	16657947	BM_Peak_505	2.12667	1.71545	0.694412	GRMZM2G130127	16655144	16659692	-
chr10	17836500	17837435	BM_Peak_506	2.29667	1.03583	1.423	GRMZM2G140737	17832709	17837521	-
chr10	18136238	18136942	BM_Peak_507	2.19391	0.528947	0.0388889	GRMZM2G082271	18124892	18142878	-
chr10	18139213	18141153	BM_Peak_508	1.39508	1.44912	0.663333	GRMZM2G082271	18124892	18142878	-
chr10	18661645	18662458	BM_Peak_509	0.613333	2.10952	1.51933	GRMZM2G068382	18659240	18670587	+
chr10	18862318	18862929	BM_Peak_510	-0.103333	0.996	0.715	GRMZM2G115579	18859164	18863215	-
chr10	21724865	21726168	BM_Peak_511	0.94	1.94625	0.635833	GRMZM2G001500	21722658	21727770	+
chr10	22129605	22130227	BM_Peak_512	1.95	0.937727	1.262	GRMZM2G103909	22125127	22132488	-
chr10	22130839	22132207	BM_Peak_513	1.59275	0.855366	-0.112368	GRMZM2G103909	22125127	22132488	-
chr10	25778445	25779055	BM_Peak_514	1.19	2.25062	0.85	GRMZM2G149534	25777514	25780758	+
chr10	33606594	33607840	BM_Peak_515	0.257368	1.64318	0.773913	GRMZM2G171518	33605591	33617797	+
chr10	33612069	33612938	BM_Peak_516	0.310556	1.50696	0.961765	GRMZM2G171518	33605591	33617797	+
chr10	34501378	34502630	BM_Peak_517	1.9031	1.74516	0.777059	GRMZM2G325643	34499330	34506565	-
chr10	40580294	40581102	BM_Peak_518	-0.118	0.728421	-0.808889
chr10	41689380	41689792	BM_Peak_519	-0.525714	2.121	-0.153333
chr10	41857343	41858122	BM_Peak_520	0.48625	0.404444	2.021
chr10	51470192	51470790	BM_Peak_521	1.19875	-0.163333	-0.385714	GRMZM2G038950	51453197	51460654	-
chr10	51478860	51479559	BM_Peak_522	1.64286	0.516	-0.311
chr10	51619154	51620379	BM_Peak_523	0.681471	1.07097	0.159032
chr10	51782614	51783358	BM_Peak_524	2.16636	0.994762	1.55
chr10	57293021	57293899	BM_Peak_525	2.21704	1.62524	0.669091	GRMZM5G812144	57296442	57298962	+
chr10	58185062	58186167	BM_Peak_526	1.83219	2.06846	0.171724	GRMZM2G012761	58184278	58198684	+
chr10	58682813	58683538	BM_Peak_527	0.0107692	0.956	0.381667
chr10	61798701	61799811	BM_Peak_528	1.58267	0.766	0.8925	GRMZM2G146115	61794133	61802175	-
chr10	63048810	63049222	BM_Peak_529	-1.15	2.04273	0.5225	GRMZM2G151580	63048229	63051628	-
chr10	63756617	63757718	BM_Peak_530	1.9676	1.4487	0.5395
chr10	63800494	63801385	BM_Peak_531	1.4156	1.79286	1.23071	GRMZM2G478382	63801925	63803594	+
chr10	63833437	63835297	BM_Peak_532	1.98355	0.818684	1.20263
chr10	64267489	64267956	BM_Peak_533	1.34692	1.66875	1.028	GRMZM2G029307	64264079	64268175	-
chr10	66307627	66308487	BM_Peak_534	2.07034	-0.3516	0.512917	GRMZM2G140612	66306861	66316881	+
chr10	66634812	66636129	BM_Peak_535	2.24806	0.686429	1.43833	GRMZM2G155357	66633118	66638541	+
chr10	66636817	66637971	BM_Peak_536	2.03531	1.045	1.34697	GRMZM2G155357	66633118	66638541	+
chr10	66721518	66721936	BM_Peak_537	0.656	2.39667	1.00727	GRMZM2G149894	66720179	66724182	-
chr10	72981637	72982324	BM_Peak_538	1.96619	1.18	0.967222	GRMZM2G027750	72979380	72986276	-
chr10	75149423	75150149	BM_Peak_539	2.475	1.47941	0.724167	GRMZM2G113682	75145548	75147356	-
chr10	78025758	78026655	BM_Peak_540	1.35444	-0.081	-0.517273
chr10	78714593	78715702	BM_Peak_541	2.5605	1.44667	0.915	GRMZM2G033862	78706230	78707655	-
chr10	79272073	79273056	BM_Peak_542	0.817059	1.724	0.827222	GRMZM2G032564	79271116	79273839	-
chr10	79745723	79746584	BM_Peak_543	1.86231	1.9652	1.42385	GRMZM2G044306	79744869	79753713	+
chr10	80407105	80408973	BM_Peak_544	1.21231	2.11283	1.01261	GRMZM2G077486	80405919	80409657	-
chr10	82046894	82050470	BM_Peak_545	1.63681	1.40543	1.06892	GRMZM5G856084	82046176	82050508	-
chr10	82158161	82159199	BM_Peak_546	2.00966	0.353793	0.520476	GRMZM2G032684	82156623	82166653	+
chr10	84242527	84244828	BM_Peak_547	1.66971	1.159	0.715	GRMZM2G005126	84238750	84246224	-
chr10	88192587	88193391	BM_Peak_548	1.2716	1.54043	0.986667	GRMZM5G803275	88191606	88197105	+
chr10	88682623	88683895	BM_Peak_549	1.92857	1.95486	0.746667	GRMZM2G089484	88681122	88686973	+
chr10	89102298	89103331	BM_Peak_550	-0.45	-0.65625	0.993125
chr10	89922415	89923654	BM_Peak_551	2.24421	0.755185	0.434545	GRMZM2G017419	89922124	89924191	+
chr10	89994148	89996125	BM_Peak_552	2.00979	1.20889	0.0620513	GRMZM2G063592	89988812	90000754	-
chr10	90220728	90221827	BM_Peak_553	0.903667	2.31485	0.819048	GRMZM2G000896	90219869	90222552	-
chr10	90314836	90315877	BM_Peak_554	2.44818	2.17349	1.56326	GRMZM2G108467	90314158	90316333	-
chr10	90486856	90487800	BM_Peak_555	1.06462	1.101	1.29	GRMZM2G166694	90481742	90492880	-
chr10	90488398	90489776	BM_Peak_556	1.99936	1.65279	0.880833	GRMZM2G166694	90481742	90492880	-
chr10	90491597	90492418	BM_Peak_557	1.32778	2.39917	0.817083	GRMZM2G166694	90481742	90492880	-
chr10	91781607	91782077	BM_Peak_558	1.50437	2.61875	2.08182	GRMZM2G347623	91780983	91788482	-
chr10	92780573	92782242	BM_Peak_559	2.02467	0.950513	0.675581	GRMZM2G149698	92780255	92795025	+
chr10	95605545	95606152	BM_Peak_560	1.72278	2.18125	-0.323333	GRMZM2G000710	95604485	95620161	+
chr10	98853846	98854252	BM_Peak_561	1.40846	0.585385	0.965714	GRMZM2G461598	98853841	98854263	+
chr10	99893450	99895538	BM_Peak_562	1.7905	1.654	1.37982
chr10	99938363	99942475	BM_Peak_563	1.93632	1.92598	1.073	GRMZM2G050973	99938268	99946218	+
chr10	99943607	99944791	BM_Peak_564	2.54229	1.61895	1.16226	GRMZM2G050973	99938268	99946218	+
chr10	100011709	100013192	BM_Peak_565	2.10241	2.1131	1.69793	GRMZM2G154667	100011659	100013586	+
chr10	100015625	100016296	BM_Peak_566	2.91565	2.646	1.92053	GRMZM2G455403	100015394	100017186	+
chr10	100017880	100019103	BM_Peak_567	1.7425	1.23167	1.26364	GRMZM5G817004	100012151	100013244	-
chr10	102236330	102237655	BM_Peak_568	1.69167	1.5492	0.930278	GRMZM2G134044	102234290	102238464	-
chr10	102290003	102293073	BM_Peak_569	0.396286	1.53925	0.808689	GRMZM2G035899	102285650	102293029	-
chr10	103504579	103505407	BM_Peak_570	0.236111	1.7392	0.443125
chr10	104272791	104274224	BM_Peak_571	1.48788	1.12429	1.13	GRMZM2G007229	104265160	104277285	-
chr10	105045831	105046527	BM_Peak_572	-0.0506667	1.8155	1.206	GRMZM2G126545	105040589	105051505	-
chr10	105224853	105225489	BM_Peak_573	1.98571	0.970625	0.683529	GRMZM2G323754	105210165	105238921	+
chr10	105230941	105232314	BM_Peak_574	1.82721	1.21711	1.06286	GRMZM2G323754	105210165	105238921	+
chr10	105754968	105756172	BM_Peak_575	1.76414	1.71281	0.9212	GRMZM2G167868	105754778	105757710	-
chr10	107816821	107817558	BM_Peak_576	1.99333	-0.385294	0.718462	GRMZM2G029641	107810525	107818824	+
chr10	109134908	109135974	BM_Peak_577	2.25394	1.12875	0.571154	GRMZM2G034313	109132739	109137022	+
chr10	109466489	109468696	BM_Peak_578	1.14966	-0.0875862	0.591628
chr10	109471290	109473191	BM_Peak_579	0.515616	0.14973	-0.157857
chr10	109800864	109802877	BM_Peak_580	2.01804	1.90018	0.14	GRMZM2G151041	109798193	109804587	+
chr10	111145146	111145756	BM_Peak_581	1.59833	1.17063	-0.291176	GRMZM2G123807	111144117	111150837	+
chr10	111243507	111245578	BM_Peak_582	2.06638	1.25321	1.07956	GRMZM2G123922	111239151	111246665	-
chr10	112395473	112397075	BM_Peak_583	1.70853	1.01057	0.900625	GRMZM5G845175	112394528	112402120	-
chr10	112400030	112401607	BM_Peak_584	1.98708	1.36923	0.8852	GRMZM5G845175	112394528	112402120	-
chr10	115925818	115927376	BM_Peak_585	2.7596	1.92784	0.694242	GRMZM2G050647	115924786	115935046	+
chr10	115931639	115933878	BM_Peak_586	2.06644	1.17734	0.624808	GRMZM2G050647	115924786	115935046	+
chr10	117997586	117999881	BM_Peak_587	1.63931	1.71453	1.28096	GRMZM2G353213	117993529	118000841	-
chr10	119975390	119976879	BM_Peak_588	1.65622	0.541667	0.359	GRMZM2G092429	119959043	119979590	+
chr10	120647444	120648176	BM_Peak_589	1.6615	2.55292	0.199286	GRMZM2G097499	120645583	120653004	+
chr10	120649120	120650768	BM_Peak_590	2.01708	2.24706	0.901613	GRMZM2G097499	120645583	120653004	+
chr10	120652136	120652852	BM_Peak_591	2.32294	-0.235333	1.54	GRMZM2G097499	120645583	120653004	+
chr10	121002278	121007248	BM_Peak_592	0.88215	0.589797	0.247374
chr10	123106795	123107568	BM_Peak_593	2.05519	2.34143	0.995	GRMZM2G078641	123105640	123116261	+
chr10	123677561	123680545	BM_Peak_594	1.67507	1.88923	1.27859	GRMZM2G057437	123676043	123684290	+
chr10	124061216	124062961	BM_Peak_595	1.76634	1.96609	0.161667	GRMZM2G169516	124059224	124064134	-
chr10	125430014	125430832	BM_Peak_596	2.42643	1.28318	1.9	GRMZM2G066815	125428223	125432495	+
chr10	125904465	125905186	BM_Peak_597	1.95048	1.51727	-0.942353	GRMZM2G058573	125902600	125924721	-
chr10	125916523	125917491	BM_Peak_598	1.85577	1.084	0.762727	GRMZM2G058573	125902600	125924721	-
chr10	126282671	126283403	BM_Peak_599	1.13762	1.68684	0.290667	GRMZM2G461557	126281609	126286592	+
chr10	126881585	126882181	BM_Peak_600	2.12	0.404667	0.710909	GRMZM5G813055	126886515	126893668	+
chr10	126982316	126984351	BM_Peak_601	1.74489	1.65455	1.03277	GRMZM2G179097	126980725	126986608	-
chr10	127621673	127622381	BM_Peak_602	2.34944	1.28563	-0.011	GRMZM2G070111	127616648	127622993	-
chr10	128024450	128025558	BM_Peak_603	1.67613	0.9224	0.823043	GRMZM2G149994	128021884	128027423	+
chr10	128109248	128110623	BM_Peak_604	2.66757	1.33977	1.51333	GRMZM2G098577	128106169	128112118	-
chr10	128865830	128866430	BM_Peak_605	1.714	-0.286154	0.325714	GRMZM2G013619	128864859	128868237	-
chr10	129348398	129349389	BM_Peak_606	2.05	1.3036	0.9072
chr10	129942072	129943060	BM_Peak_607	1.56033	0.11625	-0.387368	GRMZM5G846838	129940902	129941477	-
chr10	130811663	130813082	BM_Peak_608	1.59257	1.23103	1.58381	GRMZM2G166903	130810579	130824471	+
chr10	132000204	132002839	BM_Peak_609	1.76378	1.3728	0.536304	GRMZM2G164649	131998916	132004674	+
chr10	132012957	132013983	BM_Peak_610	2.04857	1.9	1.15727	GRMZM2G164743	132010587	132030784	+
chr10	132025036	132025987	BM_Peak_611	0.512222	1.164	1.14313	GRMZM2G164743	132010587	132030784	+
chr10	132508900	132509644	BM_Peak_612	1.48	1.77286	0.514667	GRMZM2G040902	132507829	132511210	+
chr10	132537797	132538597	BM_Peak_613	1.69808	1.76333	0.6875	GRMZM2G468693	132534205	132541075	+
chr10	133274879	133276206	BM_Peak_614	1.32757	1.05706	0.338824	GRMZM2G123719	133273071	133276580	-
chr10	134032743	134033685	BM_Peak_615	1.96968	1.31	1.10577	GRMZM2G126665	134032517	134034788	+
chr10	134034023	134035004	BM_Peak_616	1.987	0.826	0.877037	GRMZM2G427087	134039237	134040599	+
chr10	134497480	134498520	BM_Peak_617	-0.2236	1.43091	1.01923	GRMZM2G063972	134495450	134504022	+
chr10	135168332	135168873	BM_Peak_618	0.479231	2.18667	1.015
chr10	138690856	138691801	BM_Peak_619	-0.119474	1.27087	0.646842
chr10	140493848	140495000	BM_Peak_620	2.30278	1.95774	1.28615	GRMZM2G364060	140486168	140496625	-
chr10	141064789	141066064	BM_Peak_621	1.79694	1.15	-0.174828	GRMZM2G311051	141063440	141068193	-
chr10	141071052	141072605	BM_Peak_622	1.16345	1.63875	0.6724	GRMZM2G011324	141071878	141072380	+
chr10	141369604	141371124	BM_Peak_623	1.22857	1.086	0.651176	GRMZM2G128914	141365369	141372247	-
chr10	141376126	141377356	BM_Peak_624	1.15417	0.797391	1.81105	GRMZM2G128934	141375215	141379889	-
chr10	141682012	141683330	BM_Peak_625	1.58514	0.708333	0.32	GRMZM2G073581	141677229	141686518	-
chr10	142359531	142360553	BM_Peak_626	1.58806	0.307778	1.08667	GRMZM2G033724	142356820	142362295	+
chr10	143531999	143533138	BM_Peak_627	1.81788	0.465455	0.800323	GRMZM2G448104	143511980	143538917	-
chr10	143534075	143534972	BM_Peak_628	2.11292	1.58778	0.181667	GRMZM2G448104	143511980	143538917	-
chr10	145190810	145191680	BM_Peak_629	1.2365	2.74211	0.9	GRMZM2G086030	145183272	145197508	+
chr10	145893911	145894879	BM_Peak_630	1.88086	1.5024	1.0875	GRMZM2G143499	145891859	145895272	-
chr10	146057523	146058362	BM_Peak_631	2.97652	0.972727	0.803684	GRMZM2G104294	146054639	146076022	+
chr10	146123869	146125677	BM_Peak_632	1.98423	1.64149	0.351667	GRMZM2G104199	146120113	146127529	-
chr10	146589366	146590082	BM_Peak_633	1.40471	1.81714	0.613684	GRMZM2G084586	146585563	146591971	-
chr10	146593807	146595009	BM_Peak_634	1.67278	0.944194	0.475833	GRMZM2G305321	146593183	146597975	-
chr10	146785192	146785819	BM_Peak_635	1.17917	2.27238	0.8895	GRMZM2G008611	146749163	146802913	-
chr10	146799835	146800352	BM_Peak_636	2.34444	2.36864	0.856	GRMZM2G008611	146749163	146802913	-
chr10	148117708	148118588	BM_Peak_637	2.4512	1.3875	-0.602778	GRMZM5G857930	148114005	148120313	-
chr10	148849757	148851721	BM_Peak_638	1.71649	1.72603	0.955238	GRMZM2G406074	148849233	148855901	+
chr10	149556761	149557545	BM_Peak_639	2.21857	0.853043	0.928333	GRMZM2G038050	149547787	149558325	-
chr10	150011307	150011922	BM_Peak_640	2.03933	-0.093	-0.682
chr2	948898	949890	BM_Peak_641	0.628	1.62944	0.204231
chr2	1332525	1333805	BM_Peak_642	1.22545	0.527143	0.718667	GRMZM2G147854	1317269	1337292	-
chr2	1554836	1555847	BM_Peak_643	1.76348	0.201176	0.281667	GRMZM2G160702	1553287	1562260	+
chr2	1813435	1814937	BM_Peak_644	1.92424	1.12933	0.738235	GRMZM2G084928	1812531	1818697	+
chr2	1823429	1825209	BM_Peak_645	1.57958	0.958444	0.680556	GRMZM2G084819	1819020	1847008	-
chr2	1845687	1846555	BM_Peak_646	1.99167	1.16	0.354783	GRMZM2G084819	1819020	1847008	-
chr2	2042926	2044470	BM_Peak_647	2.07136	0.355429	0.938485	GRMZM2G040247	2040400	2047121	+
chr2	2054068	2054582	BM_Peak_648	2.17778	2.54765	2.06778	GRMZM2G040300	2047920	2051557	-
chr2	2340057	2340805	BM_Peak_649	2.25952	0.874667	-0.272941	GRMZM2G077744	2338643	2346346	-
chr2	2362037	2362906	BM_Peak_650	1.85226	2.17348	0.943636	GRMZM2G078033	2361373	2365085	+
chr2	3572818	3573427	BM_Peak_651	2.4575	1.80238	1.70667	GRMZM2G062354	3569975	3585566	+
chr2	3789628	3791504	BM_Peak_652	2.06407	1.21067	0.7945	GRMZM2G017654	3775744	3804915	+
chr2	4160585	4161516	BM_Peak_653	1.28222	1.30304	0.887619	GRMZM2G039345	4159971	4163217	+
chr2	4633526	4634025	BM_Peak_654	2.50067	2.87333	1.59583	GRMZM2G086489	4624358	4637151	+
chr2	4634795	4635512	BM_Peak_655	2.06952	1.39895	0.797	GRMZM2G086489	4624358	4637151	+
chr2	4694668	4695805	BM_Peak_656	1.61185	1.41414	0.773333	GRMZM2G386525	4693758	4697159	+
chr2	5570887	5571627	BM_Peak_657	1.686	1.94654	1.51375	GRMZM2G174926	5566610	5573059	-
chr2	5842726	5844099	BM_Peak_658	1.17379	2.26029	1.06828	GRMZM2G071206	5853838	5857208	+
chr2	6025430	6026460	BM_Peak_659	1.94655	1.6137	1.34533	GRMZM2G023037	6017746	6030234	-
chr2	6535293	6535915	BM_Peak_660	-0.0633333	1.193	2.10923
chr2	7093317	7094244	BM_Peak_661	1.54211	1.85769	1.86571	GRMZM2G379758	7091727	7098725	-
chr2	7188661	7189975	BM_Peak_662	1.55884	1.80194	1.56292	GRMZM2G115598	7187983	7192016	+
chr2	8553434	8554109	BM_Peak_663	0.454615	1.67143	-0.531	GRMZM2G012088	8548241	8553375	-
chr2	8580216	8581058	BM_Peak_664	0.491429	1.38737	0.725455	GRMZM2G012628	8578099	8582568	-
chr2	8891803	8892569	BM_Peak_665	-0.056	1.40929	-0.0466667	GRMZM2G076826	8897715	8900930	+
chr2	9019265	9021509	BM_Peak_666	2.25729	0.833125	0.491	GRMZM2G000039	9014447	9023644	-
chr2	9120183	9120882	BM_Peak_667	2.63333	2.09304	-0.247778	GRMZM2G084181	9114721	9126810	+
chr2	9500712	9501533	BM_Peak_668	2.18032	1.77926	1.60586	GRMZM2G040858	9500283	9502689	+
chr2	11198347	11200688	BM_Peak_669	2.31943	1.77701	1.03854	GRMZM2G102088	11197500	11203331	+
chr2	12010023	12011613	BM_Peak_670	0.032	1.15778	-0.0116667	GRMZM2G156581	12009771	12011967	-
chr2	16874809	16875650	BM_Peak_671	1.47944	-0.541579	-0.36375	GRMZM2G069525	16870336	16874086	-
chr2	17255024	17255714	BM_Peak_672	1.19421	1.545	-0.0307143	GRMZM2G117060	17250064	17257109	-
chr2	17353957	17355076	BM_Peak_673	2.12214	0.962069	0.44619	GRMZM2G145968	17348097	17355999	-
chr2	18114514	18115457	BM_Peak_674	2.10152	0.832609	0.298261	GRMZM2G175504	18113572	18132251	+
chr2	19038439	19038996	BM_Peak_675	2.29867	0.521765	0.236	GRMZM2G003307	19037250	19041224	-
chr2	19367026	19367524	BM_Peak_676	1.16222	1.55733	-0.0757143	GRMZM2G170522	19365673	19375405	-
chr2	19645130	19646223	BM_Peak_677	1.74382	2.14829	0.325588	GRMZM2G084062	19602388	19648044	+
chr2	19919587	19920625	BM_Peak_678	1.6788	-0.264706	-0.244545	GRMZM2G101181	19917630	19921792	-
chr2	20394498	20395919	BM_Peak_679	0.689333	1.76605	0.663846	GRMZM2G044884	20393500	20397524	+
chr2	20782090	20782870	BM_Peak_680	1.85292	1.85667	0.822143	GRMZM2G086648	20779941	20793710	+
chr2	22033144	22034631	BM_Peak_681	2.0905	0.750667	0.99	GRMZM2G104166	22031910	22036327	+
chr2	23979569	23981032	BM_Peak_682	2.00184	1.04326	1.06468	GRMZM2G314206	23978659	23982159	+
chr2	24255979	24256713	BM_Peak_683	0.738696	2.06375	-0.406667	GRMZM5G839763	24254562	24257913	-
chr2	25921601	25922356	BM_Peak_684	1.87182	0.791538	0.999583	GRMZM2G376731	25913684	25932129	+
chr2	26393720	26394392	BM_Peak_685	2.54391	0.5785	0.860769	GRMZM2G177273	26391864	26395400	-
chr2	28401763	28402278	BM_Peak_686	2.13733	-0.329	0.088	GRMZM2G059365	28394859	28406297	-
chr2	31149817	31150600	BM_Peak_687	2.1265	0.356471	1.12667	GRMZM2G366150	31145669	31154058	+
chr2	32258141	32259515	BM_Peak_688	1.25925	1.87293	1.07	GRMZM2G157061	32257322	32262715	+
chr2	33178563	33180096	BM_Peak_689	1.56	1.92179	0.741	GRMZM2G053557	33177957	33181376	+
chr2	33800585	33801451	BM_Peak_690	0.775	2.03444	0.518462	GRMZM2G052142	33765049	33803595	-
chr2	33838037	33839737	BM_Peak_691	1.99386	1.26289	0.769167	GRMZM2G057113	33834872	33840542	-
chr2	35191992	35192450	BM_Peak_692	-0.01875	2.16286	-0.558333	GRMZM2G139022	35185497	35187955	-
chr2	35192946	35194372	BM_Peak_693	1.84791	1.85612	0.866389	GRMZM2G139038	35192269	35197040	-
chr2	37326521	37329187	BM_Peak_694	1.95181	1.63212	0.867174	GRMZM2G163471	37325095	37329643	+
chr2	41007257	41008624	BM_Peak_695	1.638	1.16686	0.427436
chr2	44177724	44178910	BM_Peak_696	0.190833	0.386	1.13353	GRMZM2G145758	44167696	44170031	-
chr2	44387365	44388021	BM_Peak_697	2.10062	0.803158	-0.511429	GRMZM2G015610	44386603	44391746	+
chr2	44559431	44561171	BM_Peak_698	1.61128	1.82553	0.706944	GRMZM2G046402	44553002	44562139	-
chr2	44857339	44858379	BM_Peak_699	0.8092	2.12036	0.179545	GRMZM2G051355	44854880	44861495	+
chr2	46000378	46001701	BM_Peak_700	-0.0172414	1.75935	1.96138	GRMZM2G028139	45990707	46002305	-
chr2	47509065	47510214	BM_Peak_701	2.48725	1.34588	0.550303	GRMZM2G017187	47506597	47511461	-
chr2	48106188	48108381	BM_Peak_702	0.745098	2.07207	1.01667	GRMZM2G053019	48112888	48133114	+
chr2	49981595	49982917	BM_Peak_703	1.87613	0.98	1.13	GRMZM2G047705	49978830	49984388	-
chr2	51224295	51226103	BM_Peak_704	1.00744	1.7466	0.562778
chr2	51365936	51366718	BM_Peak_705	1.14364	-0.196	-0.306667
chr2	52238434	52239387	BM_Peak_706	2.3388	1.46615	0.0208696	GRMZM2G142111	52236717	52241436	+
chr2	52315974	52317020	BM_Peak_707	1.787	0.720714	0.000416667	GRMZM2G107588	52315420	52318832	-
chr2	59628265	59629752	BM_Peak_708	0.479667	2.0625	1.02763	GRMZM2G180612	59627549	59646001	+
chr2	60630490	60631257	BM_Peak_709	1.37857	2.11292	1.51556	GRMZM2G016749	60629665	60634125	+
chr2	62994732	62997041	BM_Peak_710	1.095	1.82932	0.788387	GRMZM2G171688	62991591	62998602	-
chr2	64605277	64606566	BM_Peak_711	1.74273	0.284545	-0.251379	GRMZM2G079658	64605264	64613540	+
chr2	64992803	64993428	BM_Peak_712	2.23087	2.56304	2.14957	GRMZM2G015024	64992103	64993488	-
chr2	64997351	64998853	BM_Peak_713	3.37034	2.9745	2.64362	GRMZM2G015024	64992103	64993488	-
chr2	65003687	65004197	BM_Peak_714	1.91773	1.76773	1.52545	GRMZM2G309193	65001638	65016255	+
chr2	65037428	65038800	BM_Peak_715	2.14605	1.4997	0.635263	GRMZM5G848945	65035719	65040087	+
chr2	66430026	66432765	BM_Peak_716	1.86027	1.31397	0.985821	GRMZM2G033291	66429054	66432913	-
chr2	68281346	68281755	BM_Peak_717	0.971111	2.27	0.363333
chr2	71786825	71787877	BM_Peak_718	0.991905	0.61	1.412	GRMZM2G000980	71785920	71790206	-
chr2	77797727	77798692	BM_Peak_719	2.12615	1.517	0.867105	GRMZM2G037955	77799414	77800277	+
chr2	77822882	77829253	BM_Peak_720	2.25105	1.86973	1.59702	GRMZM2G000771	77823504	77823755	+
chr2	77841636	77842669	BM_Peak_721	1.60676	0.849677	1.12531
chr2	77865265	77865993	BM_Peak_722	2.64043	1.4913	0.9275	GRMZM2G173833	77864172	77869076	+
chr2	77868118	77881818	BM_Peak_723	2.28263	1.97832	1.66978	GRMZM2G173830	77863729	77863955	-
chr2	77883048	77889746	BM_Peak_724	2.24139	1.73368	1.56764	GRMZM2G174092	77881502	77882743	-
chr2	77890129	77893954	BM_Peak_725	2.10212	1.89458	1.14135	GRMZM2G174092	77881502	77882743	-
chr2	77896292	77896993	BM_Peak_726	2.45133	1.953	1.106	GRMZM2G174094	77882956	77887260	-
chr2	77897487	77901931	BM_Peak_727	2.33018	1.73428	1.47283	GRMZM2G174158	77896069	77896474	-
chr2	77954044	77954917	BM_Peak_728	-0.0918182	-0.48	1.31714
chr2	81816222	81818621	BM_Peak_729	2.06152	1.685	0.5234	GRMZM2G007871	81807295	81819201	-
chr2	82394139	82395249	BM_Peak_730	1.7645	1.68464	1.2044	GRMZM5G858094	82394515	82407013	+
chr2	82404939	82405661	BM_Peak_731	0.938077	1.56143	-0.05	GRMZM5G858094	82394515	82407013	+
chr2	83455395	83456244	BM_Peak_732	1.29	2.15056	1.23421	GRMZM2G084863	83450731	83459936	+
chr2	83553942	83554975	BM_Peak_733	2.37	0.679655	0.0878261	GRMZM2G049141	83539268	83558706	-
chr2	84528989	84529679	BM_Peak_734	1.8425	1.51692	2.13706	GRMZM2G106331	84528717	84536641	+
chr2	85484701	85486160	BM_Peak_735	2.10156	1.32893	0.0140741	GRMZM2G012942	85460933	85487713	-
chr2	86769170	86769881	BM_Peak_736	2.08737	1.33941	0.364286	GRMZM2G028313	86767115	86790673	+
chr2	86914802	86915719	BM_Peak_737	1.65786	1.23077	0.332222	GRMZM2G028730	86887384	86916480	-
chr2	95155706	95158412	BM_Peak_738	2.08443	1.92208	1.79346	GRMZM2G100336	95155709	95157146	-
chr2	98651398	98652826	BM_Peak_739	2.3259	0.818293	0.741818	GRMZM2G000114	98647416	98657842	+
chr2	98663296	98663728	BM_Peak_740	-0.632857	1.895	1.08875
chr2	104735791	104736706	BM_Peak_741	1.78967	1.60103	0.493333	GRMZM2G149708	104729978	104750595	-
chr2	104966818	104967571	BM_Peak_742	1.8925	1.44529	2.3715	GRMZM2G463227	104961688	104969752	+
chr2	108477486	108478242	BM_Peak_743	0.218	2.199	-0.2675
chr2	110824172	110825324	BM_Peak_744	1.64818	1.35312	0.833939	GRMZM2G069773	110822851	110826717	+
chr2	111204161	111205282	BM_Peak_745	2.1724	0.989118	0.414167	GRMZM2G129208	111202666	111206752	-
chr2	113900925	113902731	BM_Peak_746	1.93244	1.53364	0.587692	GRMZM2G479125	113900433	113903729	+
chr2	115066601	115067478	BM_Peak_747	2.09682	0.884783	-0.206	GRMZM2G008524	115072651	115073433	+
chr2	118077475	118078788	BM_Peak_748	2.18974	2	-0.142414	GRMZM2G003692	118062635	118080083	+
chr2	122237224	122237772	BM_Peak_749	2.01083	2.02429	0.310833	GRMZM2G100794	122229182	122253419	-
chr2	125707408	125708086	BM_Peak_750	1.79368	2.61818	1.114	GRMZM5G877316	125696253	125710943	+
chr2	127074655	127075180	BM_Peak_751	1.98556	0.133333	-0.163333
chr2	128074793	128075840	BM_Peak_752	1.66206	2.21032	0.975	GRMZM2G082330	128043496	128078034	-
chr2	128076465	128076940	BM_Peak_753	1.86133	2.68333	0.901538	GRMZM2G082330	128043496	128078034	-
chr2	134839904	134841262	BM_Peak_754	1.49529	1.27783	0.792593	GRMZM2G170452	134832667	134845439	+
chr2	134841792	134843630	BM_Peak_755	1.8452	1.36382	0.934571	GRMZM2G170452	134832667	134845439	+
chr2	134844717	134845224	BM_Peak_756	2.07462	1.0175	-0.606	GRMZM2G170452	134832667	134845439	+
chr2	135379502	135380456	BM_Peak_757	2.74893	2.02346	1.662	GRMZM2G169688	135378389	135394927	+
chr2	136998695	136999472	BM_Peak_758	0.3475	-0.948182	1.634
chr2	137982987	137986539	BM_Peak_759	2.33386	1.5367	1.61552	GRMZM2G146472	137976616	137986759	-
chr2	140324075	140326038	BM_Peak_760	2.23352	0.586061	1.458	GRMZM5G821024	140322684	140326990	-
chr2	143047922	143048949	BM_Peak_761	2.28867	1.28917	1.3092	GRMZM2G348866	143043792	143049896	-
chr2	147268757	147270048	BM_Peak_762	1.36167	0.754839	0.369	GRMZM2G424491	147267787	147300882	+
chr2	147306063	147307490	BM_Peak_763	1.31742	2.26946	0.485455	GRMZM2G123652	147302386	147308828	-
chr2	147647205	147648541	BM_Peak_764	2.35566	2.07481	1.71308	GRMZM2G115566	147647148	147648710	+
chr2	147649957	147651260	BM_Peak_765	1.9942	1.82681	1.43979
chr2	150249068	150250089	BM_Peak_766	1.37769	-0.6175	-0.115263
chr2	151984233	151984623	BM_Peak_767	-0.245	-0.163333	2.142	GRMZM2G455407	151987828	152035478	+
chr2	153144915	153146866	BM_Peak_768	1.86419	1.15356	0.42275	GRMZM5G804382	153140326	153142545	-
chr2	153517904	153519307	BM_Peak_769	2.30732	2.12585	1.61122	GRMZM2G146267	153515932	153524547	-
chr2	153521375	153522443	BM_Peak_770	1.45481	1.31182	1.54	GRMZM2G146267	153515932	153524547	-
chr2	153927828	153928574	BM_Peak_771	1.2044	2.13143	2.0352	GRMZM2G070054	153927069	153942627	+
chr2	153966419	153967300	BM_Peak_772	1.7387	0.969286	-0.283333	GRMZM2G180691	153956036	153967953	-
chr2	155079018	155079975	BM_Peak_773	1.15412	2.39321	-0.124091	GRMZM2G021299	155072701	155102547	+
chr2	155082261	155083592	BM_Peak_774	0.452222	1.58	-0.512778	GRMZM2G021299	155072701	155102547	+
chr2	157294488	157296266	BM_Peak_775	2.18408	1.17098	1.40206	GRMZM2G365035	157290493	157298357	-
chr2	160783391	160786718	BM_Peak_776	1.51883	0.559857	0.495238	GRMZM2G150608	160781682	160789474	-
chr2	161455358	161456770	BM_Peak_777	0.226875	1.43341	0.526591	GRMZM2G068212	161403209	161463883	-
chr2	161597869	161599465	BM_Peak_778	1.4576	1.55636	0.841702	GRMZM2G158575	161597329	161609272	+
chr2	162094482	162095960	BM_Peak_779	0.428095	1.86167	0.616522	GRMZM2G060872	162092660	162098657	-
chr2	162690407	162691715	BM_Peak_780	1.05286	0.14	-0.320588
chr2	163562799	163565080	BM_Peak_781	1.5697	0.792576	0.401148	GRMZM2G083972	163561449	163565277	+
chr2	163938130	163939174	BM_Peak_782	1.85419	2.25703	1.13393
chr2	164884350	164884862	BM_Peak_783	0.449286	2.25588	0.564	GRMZM2G142502	164881008	164886628	-
chr2	165835736	165836457	BM_Peak_784	1.45435	2.43731	0.77913	GRMZM2G466560	165835409	165840972	+
chr2	165836677	165837448	BM_Peak_785	1.4564	2.25905	1.06105	GRMZM2G466560	165835409	165840972	+
chr2	166338771	166339530	BM_Peak_786	2.48947	0.674375	1.13278	GRMZM2G048928	166337129	166343550	+
chr2	171225172	171226083	BM_Peak_787	2.2235	0.540769	0.6735	GRMZM2G029486	171224089	171227788	-
chr2	171825642	171826508	BM_Peak_788	1.56963	0.734231	1.06214	GRMZM2G446872	171821482	171834516	-
chr2	171828956	171830298	BM_Peak_789	1.88882	1.23759	1.1196	GRMZM2G446872	171821482	171834516	-
chr2	171832848	171834138	BM_Peak_790	2.03676	1.68029	1.28375	GRMZM2G446872	171821482	171834516	-
chr2	172081410	172082532	BM_Peak_791	2.28	1.99378	1.78739	GRMZM2G335564	172077360	172082637	+
chr2	172082958	172087455	BM_Peak_792	2.18565	2.14966	1.65337	GRMZM2G072419	172076136	172077144	-
chr2	172111929	172118240	BM_Peak_793	1.9752	1.96376	1.58663	GRMZM2G474459	172109596	172118659	-
chr2	172254695	172255841	BM_Peak_794	0.786538	1.75452	-0.103684	GRMZM2G014106	172248896	172259207	-
chr2	172401092	172402011	BM_Peak_795	1.26333	0.672381	-0.1365	GRMZM2G067514	172399126	172403574	-
chr2	174094993	174095969	BM_Peak_796	2.46833	1.42	1.40345
chr2	176343775	176345701	BM_Peak_797	1.81845	1.93018	1.01373	GRMZM2G055960	176341737	176346424	-
chr2	176443303	176444156	BM_Peak_798	0.113913	2.12115	0.842727	GRMZM2G579432	176442835	176451880	+
chr2	176556039	176556793	BM_Peak_799	1.89346	2.52095	1.19864	GRMZM5G868354	176554729	176558411	+
chr2	182867767	182868178	BM_Peak_800	2.67273	1.39	0.412	GRMZM2G019901	182857392	182874279	+
chr2	183411846	183413090	BM_Peak_801	1.32146	1.68578	0.980952	GRMZM2G140160	183406659	183415371	-
chr2	190828373	190829348	BM_Peak_802	0.312381	1.75625	1.102	GRMZM2G014313	190817519	190830004	+
chr2	191783087	191784023	BM_Peak_803	1.68242	1.9032	0.3592	GRMZM2G014917	191782444	191786168	-
chr2	191784143	191784537	BM_Peak_804	2.79067	1.34118	0.0836364	GRMZM2G014917	191782444	191786168	-
chr2	192123806	192125166	BM_Peak_805	2.07868	0.82325	0.648824	GRMZM2G125688	192123694	192128352	+
chr2	192425632	192426759	BM_Peak_806	1.06294	-0.133077	-0.61	GRMZM2G179002	192420808	192427096	-
chr2	192599797	192600554	BM_Peak_807	2.0996	1.26636	0.932381	GRMZM2G099780	192598650	192605670	+
chr2	192601316	192601808	BM_Peak_808	2.78909	1.497	1.34692	GRMZM2G099780	192598650	192605670	+
chr2	193554961	193556318	BM_Peak_809	0.657333	1.20476	1.80688	GRMZM2G150541	193552497	193557813	+
chr2	194037571	194038864	BM_Peak_810	2.35424	1.13161	0.899643	GRMZM2G079109	194036492	194041722	+
chr2	195170516	195171448	BM_Peak_811	2.28519	0.416	0.484737	GRMZM2G422644	195169921	195177541	+
chr2	196052412	196052904	BM_Peak_812	2.70063	0.971333	0.97625	GRMZM2G058105	196050685	196097541	+
chr2	196053799	196054723	BM_Peak_813	1.78818	2.21323	0.461724	GRMZM2G058105	196050685	196097541	+
chr2	197223443	197225481	BM_Peak_814	1.155	0.988511	0.143256	GRMZM2G049613	197221948	197226964	+
chr2	197829902	197831092	BM_Peak_815	0.645769	2.02771	0.649524
chr2	197991967	197993098	BM_Peak_816	2.24724	1.26115	1.0148	GRMZM2G091558	197990296	197994045	-
chr2	198025124	198026362	BM_Peak_817	1.5913	1.30032	0.319688	GRMZM2G002851	198024252	198030336	-
chr2	198028212	198029241	BM_Peak_818	2.14091	1.22368	1.17667	GRMZM2G002851	198024252	198030336	-
chr2	199138354	199139330	BM_Peak_819	1.95767	1.07238	0.131923	GRMZM2G165949	199137941	199140924	+
chr2	200096274	200097570	BM_Peak_820	2.11388	1.67182	1.36089	GRMZM2G385622	200098864	200103052	+
chr2	200100358	200101358	BM_Peak_821	2.74139	1.98118	1.85941	GRMZM2G385622	200098864	200103052	+
chr2	201128999	201129969	BM_Peak_822	2.40741	0.512727	1.16	GRMZM2G181158	201127832	201131690	+
chr2	201130224	201132378	BM_Peak_823	1.515	1.4992	0.865135
chr2	201151402	201152799	BM_Peak_824	1.176	1.61813	0.8256
chr2	201408277	201409844	BM_Peak_825	2.14227	1.26091	1.48611	GRMZM2G169694	201407717	201417774	+
chr2	201411729	201413960	BM_Peak_826	1.63814	0.352097	0.728039	GRMZM2G169694	201407717	201417774	+
chr2	201593004	201594645	BM_Peak_827	2.37311	2.45904	0.956786	GRMZM2G076730	201592201	201606994	+
chr2	201596604	201597503	BM_Peak_828	0.646364	1.747	1.61056	GRMZM2G076730	201592201	201606994	+
chr2	202639279	202640203	BM_Peak_829	1.12815	2.15	0.0263158	GRMZM2G002879	202635758	202642342	+
chr2	202682141	202682642	BM_Peak_830	1.60667	0.13375	-0.368
chr2	202729899	202732271	BM_Peak_831	2.27278	1.91403	1.462	GRMZM2G336962	202729116	202736554	+
chr2	203595963	203596533	BM_Peak_832	2.07316	1.172	-0.0478947	GRMZM2G426556	203590562	203599960	-
chr2	204026783	204028555	BM_Peak_833	1.0685	1.71231	1.19479	GRMZM2G064069	204023598	204023956	-
chr2	204292546	204293192	BM_Peak_834	1.61	1.90667	1.55833	GRMZM5G821439	204291638	204296230	+
chr2	204692747	204694003	BM_Peak_835	1.637	1.59119	-0.0856	GRMZM5G821988	204696776	204699559	+
chr2	204695263	204696104	BM_Peak_836	1.62967	0.957143	1.55455	GRMZM5G821988	204696776	204699559	+
chr2	204875549	204877102	BM_Peak_837	1.865	2.04763	0.597941	GRMZM2G415012	204872367	204880972	+
chr2	205059796	205061866	BM_Peak_838	1.74596	0.64	1.24667	GRMZM2G448715	205059740	205063183	-
chr2	205923823	205924948	BM_Peak_839	1.9796	0.216	0.5	GRMZM2G099463	205922186	205925554	-
chr2	207961940	207963532	BM_Peak_840	2.12617	2.148	1.06733	GRMZM2G014400	207955688	207967618	+
chr2	207966241	207967725	BM_Peak_841	1.89292	1.86771	1.15226	GRMZM2G112954	207974613	207977249	+
chr2	208198417	208199645	BM_Peak_842	2.56563	1.37556	1.70087	GRMZM2G351417	208195862	208203005	+
chr2	208532422	208533912	BM_Peak_843	1.65162	1.78675	1.214	GRMZM2G090274	208530771	208535295	-
chr2	209015880	209017078	BM_Peak_844	1.94563	1.91091	1.20655	GRMZM2G376432	209010512	209014024	-
chr2	209636284	209637373	BM_Peak_845	2.12455	1.0952	0.406	GRMZM2G457889	209634733	209646238	+
chr2	211499596	211500033	BM_Peak_846	2.58857	1.06	1.31462	GRMZM2G159237	211498044	211501091	-
chr2	211502052	211503419	BM_Peak_847	1.84194	1.64867	0.646563	GRMZM2G125004	211511920	211513910	+
chr2	212530888	212531470	BM_Peak_848	2.36389	1.5925	1.35889	GRMZM2G162781	212528216	212532876	-
chr2	212538870	212539610	BM_Peak_849	2.385	1.93682	0.42625	GRMZM2G044126	212536222	212541141	-
chr2	213399857	213400553	BM_Peak_850	1.94	0.63875	0.174375	GRMZM2G119745	213393045	213413365	+
chr2	213792247	213793365	BM_Peak_851	2.35074	0.4835	0.748636	GRMZM2G049347	213764670	213801408	+
chr2	214238714	214239967	BM_Peak_852	2.71467	0.97	1.41871	GRMZM5G871572	214238117	214243505	+
chr2	214504497	214505160	BM_Peak_853	1.87304	1.302	-0.0425	GRMZM2G059015	214503272	214508911	+
chr2	214528463	214529289	BM_Peak_854	0.508462	2.27867	0.2725	GRMZM2G172210	214527552	214532930	-
chr2	215127432	215128435	BM_Peak_855	2.56815	1.48115	1.01562	GRMZM2G141258	215118775	215135374	-
chr2	215130628	215133348	BM_Peak_856	1.3421	1.60474	0.799655	GRMZM2G141258	215118775	215135374	-
chr2	215480925	215483040	BM_Peak_857	0.764857	1.69896	0.106786
chr2	215645762	215647150	BM_Peak_858	2.35188	0.542143	0.03	GRMZM5G873277	215644198	215648676	+
chr2	216007108	216008731	BM_Peak_859	1.92041	1.78762	1.46195	GRMZM2G171068	216004923	216029369	+
chr2	216010084	216010961	BM_Peak_860	2.04767	1.88565	0.674167	GRMZM2G171068	216004923	216029369	+
chr2	216280580	216282238	BM_Peak_861	0.464054	1.31353	1.12688	GRMZM2G057448	216278090	216285543	+
chr2	216557684	216558245	BM_Peak_862	1.16091	0.939412	2.42313	GRMZM2G010136	216554406	216558932	-
chr2	217222547	217223819	BM_Peak_863	1.84385	1.25958	0.0863636	GRMZM2G151983	217220055	217229120	+
chr2	217336614	217337482	BM_Peak_864	2.6965	0.976667	0.280556	GRMZM2G003331	217335262	217339222	+
chr2	218115823	218117230	BM_Peak_865	2.05933	1.88677	1.25	GRMZM2G095593	218114392	218117604	-
chr2	218349828	218350636	BM_Peak_866	0.826818	1.94529	0.700455	GRMZM2G151905	218348531	218360776	+
chr2	220236513	220237592	BM_Peak_867	1.975	2.1	1.14963	GRMZM2G048680	220232508	220238463	-
chr2	220894507	220896186	BM_Peak_868	1.53432	1.20138	0.700811	GRMZM2G026311	220893695	220896647	-
chr2	221159345	221161400	BM_Peak_869	1.12054	-0.477869	0.105
chr2	221180948	221181948	BM_Peak_870	0.715952	0.475238	0.568
chr2	221183852	221184389	BM_Peak_871	-1.30812	-0.0438889	0.967059
chr2	221196484	221197594	BM_Peak_872	1.06717	1.12773	0.785349
chr2	221201910	221203844	BM_Peak_873	0.916667	0.248429	-0.0711594
chr2	221226658	221227694	BM_Peak_874	0.308	0.827805	0.0258974
chr2	223402469	223403685	BM_Peak_875	2.20314	1.73533	0.82913	GRMZM2G056103	223398926	223410328	+
chr2	224108235	224110054	BM_Peak_876	0.0539394	1.85909	0.851892	GRMZM2G166718	224106079	224122715	+
chr2	224116348	224117446	BM_Peak_877	2.138	1.27346	0.444615	GRMZM2G166718	224106079	224122715	+
chr2	224334247	224336198	BM_Peak_878	0.216176	1.64784	0.104615	GRMZM2G169095	224332394	224344331	+
chr2	224339449	224340035	BM_Peak_879	-1.00692	2.064	0.755789	GRMZM2G169095	224332394	224344331	+
chr2	224550316	224551070	BM_Peak_880	-0.178077	1.94909	0.637222	GRMZM2G023328	224546497	224553514	-
chr2	224832788	224833683	BM_Peak_881	1.76292	-0.56913	1.53632	GRMZM2G064366	224831235	224839536	+
chr2	226701865	226703749	BM_Peak_882	2.47906	1.57241	0.944182	GRMZM2G000936	226699977	226705433	+
chr2	228049423	228050204	BM_Peak_883	2.2275	1.46476	0.323	GRMZM2G436001	228040126	228050468	-
chr2	228860296	228861212	BM_Peak_884	2.62172	0.629286	1.63136	GRMZM2G445163	228869941	228874236	+
chr2	228897722	228898350	BM_Peak_885	1.5915	2.33625	1.63071	GRMZM2G105570	228895588	228899616	-
chr2	229018035	229018493	BM_Peak_886	1.514	1.97067	1.43643	GRMZM2G145635	229017835	229019266	+
chr2	229082465	229083223	BM_Peak_887	2.36893	2.30643	1.94	GRMZM2G525229	229081261	229083105	-
chr2	229083831	229085572	BM_Peak_888	1.95	1.46881	1.14413	GRMZM2G525229	229081261	229083105	-
chr2	229092509	229093253	BM_Peak_889	1.85875	1.18031	1.22156	GRMZM2G072938	229100451	229101553	+
chr2	229094404	229095480	BM_Peak_890	2.17976	1.83154	1.33921	GRMZM2G072938	229100451	229101553	+
chr2	229095973	229096633	BM_Peak_891	1.99571	1.5563	1.34393	GRMZM2G525187	229094879	229096722	-
chr2	229097566	229098040	BM_Peak_892	2.05526	1.954	1.432	GRMZM2G072938	229100451	229101553	+
chr2	229099091	229099613	BM_Peak_893	2.00292	1.44227	0.968333	GRMZM2G072938	229100451	229101553	+
chr2	229101071	229101919	BM_Peak_894	2.07029	1.55438	1.35941	GRMZM2G525187	229094879	229096722	-
chr2	229103914	229104520	BM_Peak_895	2.059	1.9465	1.6995	GRMZM2G100733	229113976	229114165	+
chr2	229109696	229110867	BM_Peak_896	2.4317	1.38065	1.22417	GRMZM2G100634	229108017	229109163	-
chr2	229111757	229113294	BM_Peak_897	2.04525	1.29525	1.02683	GRMZM2G100722	229111306	229113333	-
chr2	229115373	229116398	BM_Peak_898	1.77595	1.26905	0.957436	GRMZM2G100634	229108017	229109163	-
chr2	229479030	229479731	BM_Peak_899	1.87611	0.56	-0.927059	GRMZM2G022403	229477750	229480222	-
chr2	229669497	229672271	BM_Peak_900	1.49329	1.56452	0.663016	GRMZM2G302233	229667778	229675345	+
chr2	230523586	230524581	BM_Peak_901	1.75857	2.32621	0.962083	GRMZM2G158872	230519372	230525332	+
chr2	230613403	230614538	BM_Peak_902	2.2397	0.493793	1.25217	GRMZM2G052403	230608941	230617571	-
chr2	232000688	232001642	BM_Peak_903	1.83731	0.670385	-0.00791667	GRMZM2G092327	231999718	232004980	+
chr2	232051372	232052432	BM_Peak_904	0.574194	0.395385	0.192083	GRMZM2G344183	232056650	232058570	+
chr2	232105388	232106868	BM_Peak_905	1.48235	0.678438	0.869375	GRMZM2G036034	232101270	232109417	-
chr2	232180250	232180678	BM_Peak_906	0.65	2.50667	-0.47	GRMZM2G105652	232165690	232182315	-
chr2	232403317	232405355	BM_Peak_907	2.69629	2.16681	1.33043	GRMZM2G008765	232394065	232405755	-
chr2	232461368	232463072	BM_Peak_908	1.84063	2.09109	0.697083	GRMZM2G144890	232460108	232468467	+
chr2	232465527	232466771	BM_Peak_909	2.54324	1.48513	1.45282	GRMZM2G144890	232460108	232468467	+
chr2	233106954	233107881	BM_Peak_910	1.75484	1.24381	1.27318	GRMZM2G414496	233104245	233127815	-
chr2	233113488	233114168	BM_Peak_911	2.2205	2.40222	-0.1395	GRMZM2G414496	233104245	233127815	-
chr2	233736879	233738382	BM_Peak_912	2.25936	1.39375	0.870606	GRMZM2G037923	233733037	233739306	-
chr2	233915611	233916326	BM_Peak_913	1.02714	1.36444	1.41895	GRMZM2G330772	233913446	233917819	+
chr2	234011880	234013177	BM_Peak_914	2.51758	1.4	0.973333	GRMZM5G864266	234008452	234030261	+
chr2	234024249	234025538	BM_Peak_915	1.98771	0.87375	-0.0684211	GRMZM5G864266	234008452	234030261	+
chr2	234044897	234045846	BM_Peak_916	1.38727	1.67474	0.900476	GRMZM5G871297	234031969	234040756	-
chr2	234048710	234050596	BM_Peak_917	1.55906	2.11318	1.09778	GRMZM5G871297	234031969	234040756	-
chr2	234401891	234402681	BM_Peak_918	2.02048	1.97857	1.17474	GRMZM2G362718	234399643	234409121	+
chr2	235434077	235434762	BM_Peak_919	2.32	1.78437	0.0794118	GRMZM2G083083	235442953	235443165	+
chr2	235482557	235483945	BM_Peak_920	2.17929	0.52931	0.4975	GRMZM2G132468	235478100	235485711	-
chr2	235692808	235693756	BM_Peak_921	1.09452	1.94828	0.901481	GRMZM2G461569	235692212	235711509	+
chr2	236048492	236050060	BM_Peak_922	1.80324	1.57057	0.0393548	GRMZM2G070542	236045970	236051898	-
chr3	202586	203907	BM_Peak_923	0.852143	1.67939	1.34	GRMZM2G163334	201975	204794	+
chr3	1465744	1467252	BM_Peak_924	1.36696	0.555714	0.917	GRMZM2G087804	1464399	1469199	+
chr3	1674999	1676703	BM_Peak_925	1.02825	0.943556	0.974	GRMZM2G011636	1672506	1677401	+
chr3	1770057	1771483	BM_Peak_926	1.09903	1.95044	0.842857	GRMZM2G123499	1767353	1776209	-
chr3	1900284	1900802	BM_Peak_927	1.78938	1.00077	1.082	GRMZM2G156035	1885669	1901782	-
chr3	2075571	2077652	BM_Peak_928	1.64176	2.18865	1.23971	GRMZM2G153138	2070709	2079318	-
chr3	2139272	2140184	BM_Peak_929	1.6187	2.0281	0.197826	GRMZM2G170013	2138269	2142726	-
chr3	2514969	2515939	BM_Peak_930	2.028	1.44407	1.23727	GRMZM2G046355	2503833	2525779	-
chr3	2523689	2524578	BM_Peak_931	2.03042	0.27619	0.119375	GRMZM2G046355	2503833	2525779	-
chr3	2876934	2878752	BM_Peak_932	1.93339	0.970364	1.21764	GRMZM2G068217	2874829	2881374	-
chr3	3109484	3111375	BM_Peak_933	2.07109	0.648205	1.31952	GRMZM2G062076	3107461	3112300	-
chr3	3454833	3455673	BM_Peak_934	1.08	0.302	2.17296	GRMZM2G400907	3448711	3457285	-
chr3	5851858	5852737	BM_Peak_935	2.63696	0.709167	0.577619	GRMZM2G470914	5849215	5853255	+
chr3	6098404	6099242	BM_Peak_936	1.34579	1.854	1.52609
chr3	7405171	7406094	BM_Peak_937	1.245	0.95	0.714583	GRMZM2G093050	7404875	7413183	+
chr3	7415854	7416719	BM_Peak_938	2.27647	1.259	0.671765	GRMZM2G015267	7414871	7418296	-
chr3	7969802	7971021	BM_Peak_939	1.47273	1.838	0.0907692	GRMZM2G008513	7969168	7978484	+
chr3	8369708	8370889	BM_Peak_940	1.87522	0.805909	0.429687	GRMZM2G314954	8354464	8360651	-
chr3	8593552	8595004	BM_Peak_941	1.14158	1.71385	0.371481	GRMZM2G048012	8592952	8598813	+
chr3	9303737	9304651	BM_Peak_942	1.12455	1.89	0.421667	GRMZM5G844173	9303333	9314353	+
chr3	9306137	9306922	BM_Peak_943	0.838462	1.99087	0.632	GRMZM5G844173	9303333	9314353	+
chr3	9587493	9588446	BM_Peak_944	2.10143	1.68107	0.366154	GRMZM2G363535	9581534	9590218	-
chr3	9811815	9813987	BM_Peak_945	2.16407	1.50211	0.758889	GRMZM2G083518	9809507	9814634	-
chr3	10568178	10569439	BM_Peak_946	1.90173	0.847255	1.26154
chr3	10604617	10605769	BM_Peak_947	2.03419	0.756429	1.31864	GRMZM2G113626	10606729	10607418	+
chr3	13769115	13769730	BM_Peak_948	2.5715	0.837647	0.36375	GRMZM2G333623	13758673	13770267	-
chr3	17029278	17030399	BM_Peak_949	1.12364	2.2725	0.443478
chr3	17799729	17800590	BM_Peak_950	0.259444	1.59045	0.751818	GRMZM2G020941	17800115	17800384	+
chr3	18181576	18182441	BM_Peak_951	2.1716	1.01154	0.153889	GRMZM2G037134	18178883	18183227	+
chr3	19256122	19257044	BM_Peak_952	1.7687	0.679167	1.21667	GRMZM2G344655	19256083	19257459	+
chr3	19458236	19460020	BM_Peak_953	1.82122	1.47939	0.972703	GRMZM2G088834	19453334	19462209	+
chr3	19462719	19464114	BM_Peak_954	1.21364	-0.190625	-0.271111
chr3	21982523	21983357	BM_Peak_955	2.66645	1.6544	0.886129	GRMZM2G456895	21982488	21996039	+
chr3	21994774	21995156	BM_Peak_956	1.54778	1.61333	2.14444	GRMZM2G456895	21982488	21996039	+
chr3	23690733	23691185	BM_Peak_957	1.51071	1.06538	0.829091	GRMZM2G162752	23689142	23691440	-
chr3	24150899	24151929	BM_Peak_958	1.51522	0.0877273	1.31759
chr3	26805152	26807340	BM_Peak_959	1.86935	1.99167	0.968039	GRMZM2G373175	26786448	26809989	-
chr3	29366876	29369665	BM_Peak_960	2.10282	1.74664	1.51938	GRMZM2G067262	29367412	29367840	+
chr3	29969856	29970673	BM_Peak_961	1.8104	1.09364	0.607222	GRMZM2G013471	29968941	29973994	+
chr3	30228731	30229492	BM_Peak_962	0.994444	1.78789	1.6	GRMZM2G056975	30226804	30233358	+
chr3	31101393	31101851	BM_Peak_963	2.248	-0.329286	1.12444	GRMZM2G053319	31098512	31105643	-
chr3	31104665	31105407	BM_Peak_964	1.96316	0.397727	1.847	GRMZM2G053319	31098512	31105643	-
chr3	32950257	32951059	BM_Peak_965	1.84364	-0.0790476	0.529048	GRMZM2G132936	32948520	32957454	-
chr3	35500197	35500952	BM_Peak_966	1.90391	0.861053	0.528125	GRMZM2G180065	35495361	35502773	-
chr3	35501083	35502022	BM_Peak_967	0.543846	2.08207	-0.0114815	GRMZM2G180065	35495361	35502773	-
chr3	35796284	35798053	BM_Peak_968	0.495	1.39421	0.8065	GRMZM2G316967	35794313	35803787	-
chr3	36000262	36001251	BM_Peak_969	1.75	2.5296	0.738235	GRMZM2G120115	35994512	36002035	-
chr3	36218159	36219297	BM_Peak_970	1.25192	1.61833	-0.063125	GRMZM2G161658	36217073	36226741	+
chr3	36790894	36791631	BM_Peak_971	-0.45	1.16727	-0.245
chr3	36834229	36836876	BM_Peak_972	2.12893	1.44373	1.16508	GRMZM2G069009	36833167	36838326	-
chr3	37092679	37095278	BM_Peak_973	1.69324	0.811017	0.84129	GRMZM2G074381	37092813	37099056	+
chr3	37673732	37674823	BM_Peak_974	1.00036	1.99786	0.839375	GRMZM2G121404	37666993	37676437	-
chr3	38047667	38048190	BM_Peak_975	2.20125	1.21357	0.294286	GRMZM2G064580	38047307	38053402	+
chr3	38250330	38253382	BM_Peak_976	1.865	1.48962	1.41671	GRMZM5G819807	38240385	38255415	-
chr3	39477853	39479800	BM_Peak_977	1.62792	2.35571	0.987073	GRMZM2G431306	39472712	39476212	-
chr3	40320828	40321760	BM_Peak_978	0.992105	1.93105	0.36	GRMZM2G022088	40318082	40323240	+
chr3	41401749	41403480	BM_Peak_979	2.08089	1.25792	0.452222	GRMZM2G040069	41396922	41403996	-
chr3	42256150	42257597	BM_Peak_980	1.22341	1.6471	0.455417	GRMZM2G428964	42255051	42259561	-
chr3	43227014	43227799	BM_Peak_981	1.64652	1.07391	1.90375	GRMZM2G029219	43223188	43230901	+
chr3	44317958	44318331	BM_Peak_982	-0.54	2.52571	0.77
chr3	49867232	49868120	BM_Peak_983	2.17941	1.20667	0.79	GRMZM5G819302	49863595	49865314	-
chr3	55562481	55562953	BM_Peak_984	-0.241429	0.366154	2.20647
chr3	57146927	57147519	BM_Peak_985	0.957692	1.88471	0.137	GRMZM2G033644	57145425	57150481	+
chr3	57652616	57653777	BM_Peak_986	1.86696	0.85375	0.376429	GRMZM2G151653	57655041	57659479	+
chr3	62606728	62607765	BM_Peak_987	1.1996	1.90297	0.7596	GRMZM2G087749	62597076	62604291	-
chr3	62611755	62614964	BM_Peak_988	1.78772	1.83813	0.994118	GRMZM2G087749	62597076	62604291	-
chr3	62984170	62985258	BM_Peak_989	0.998889	-0.439091	-0.0853846
chr3	66185241	66185966	BM_Peak_990	1.68	1.24	0.529231	GRMZM2G088653	66183121	66187247	-
chr3	74654506	74655451	BM_Peak_991	2.27714	1.82833	1.71294	GRMZM2G508971	74654249	74654566	-
chr3	74659052	74662424	BM_Peak_992	2.20704	2.00956	1.70321	GRMZM2G344311	74658058	74659409	-
chr3	75131702	75133584	BM_Peak_993	2.10615	1.50762	0.456512	GRMZM5G825598	75133696	75133848	+
chr3	75134516	75135804	BM_Peak_994	2.16324	1.81158	1.39914	GRMZM2G173734	75132287	75136332	-
chr3	81170885	81172421	BM_Peak_995	2.08236	1.14978	0.87125	GRMZM2G039626	81176153	81176856	+
chr3	81179908	81181753	BM_Peak_996	2.16197	1.7552	1.13667	GRMZM2G341471	81171497	81172637	-
chr3	81183989	81184801	BM_Peak_997	2.30829	1.61629	1.46389	GRMZM2G560602	81184319	81185024	+
chr3	81185136	81186375	BM_Peak_998	2.275	1.63644	1.314	GRMZM2G430641	81185121	81186405	-
chr3	88528338	88529286	BM_Peak_999	1.69531	0.674545	0.227333	GRMZM2G476933	88528132	88533870	-
chr3	89039147	89041306	BM_Peak_1000	1.92981	1.83524	1.04949	GRMZM2G164418	89037076	89045867	+
chr3	90023726	90025996	BM_Peak_1001	1.53912	1.2672	0.403429	GRMZM2G135599	90023131	90026648	+
chr3	95268583	95269384	BM_Peak_1002	0.974286	1.7084	0.6	GRMZM2G017835	95267586	95273096	+
chr3	95269797	95270606	BM_Peak_1003	0.365909	2.33964	1.61667	GRMZM2G017835	95267586	95273096	+
chr3	95869439	95870458	BM_Peak_1004	2.145	0.977586	0.298667	GRMZM2G147811	95859757	95870872	-
chr3	97877574	97877945	BM_Peak_1005	1.541	1.96818	1.76833
chr3	98804269	98805803	BM_Peak_1006	1.71553	0.738621	0.505	GRMZM2G074373	98802084	98807583	-
chr3	99269898	99271608	BM_Peak_1007	2.055	2.07973	0.489429
chr3	100733005	100733980	BM_Peak_1008	1.25853	1.45433	1.13424
chr3	104045499	104046267	BM_Peak_1009	1.80727	-0.58875	0.787778
chr3	105333283	105333927	BM_Peak_1010	0.659333	1.76158	0.295263	GRMZM2G156844	105332705	105335713	+
chr3	106342701	106343400	BM_Peak_1011	1.22947	2.40643	0.484667	GRMZM2G014805	106336887	106353717	+
chr3	106411725	106412702	BM_Peak_1012	2.3469	1.112	1.48571	GRMZM2G016457	106385610	106413663	-
chr3	111060630	111062259	BM_Peak_1013	1.4313	0.895714	0.411667	GRMZM2G004468	111057348	111082507	+
chr3	111073141	111074523	BM_Peak_1014	1.16568	1.40086	0.185833	GRMZM2G004468	111057348	111082507	+
chr3	111554152	111554771	BM_Peak_1015	1.99154	1.47824	0.476667	GRMZM2G411536	111553578	111570930	+
chr3	111561947	111562966	BM_Peak_1016	1.313	1.19794	0.424615	GRMZM2G411536	111553578	111570930	+
chr3	112757677	112758412	BM_Peak_1017	0.787	2.20353	0.488667
chr3	118168243	118169101	BM_Peak_1018	0.49381	1.80136	0.728125	GRMZM2G075900	118162840	118173350	-
chr3	123406516	123407456	BM_Peak_1019	1.15214	-0.001875	0.045
chr3	126167001	126167722	BM_Peak_1020	1.49545	1.72615	0.166154	GRMZM2G351387	126156098	126172216	+
chr3	128226599	128228113	BM_Peak_1021	1.45778	-0.0285714	0.48	GRMZM2G418515	128229223	128237474	+
chr3	129226897	129227436	BM_Peak_1022	0.730909	2.45231	0.8875	GRMZM2G122999	129222239	129228998	+
chr3	129564109	129564802	BM_Peak_1023	1.9	1.86	0.875263	GRMZM2G005753	129558295	129566667	-
chr3	129565206	129566076	BM_Peak_1024	2.2481	0.56913	1.39357	GRMZM2G005753	129558295	129566667	-
chr3	130095196	130096673	BM_Peak_1025	2.21	1.96077	1.46154	GRMZM2G022298	130092798	130098263	-
chr3	131012483	131013433	BM_Peak_1026	0.0480769	2.53276	0.5264	GRMZM5G839757	131011774	131016661	+
chr3	132462486	132463136	BM_Peak_1027	2.00545	0.532	0.872	GRMZM2G002616	132459978	132464651	+
chr3	132907442	132908285	BM_Peak_1028	2.66778	0.88875	1.23111	GRMZM2G155375	132904785	132917592	+
chr3	134244940	134246668	BM_Peak_1029	1.93	1.87814	0.9696	GRMZM2G081935	134244033	134250611	+
chr3	135505469	135506207	BM_Peak_1030	0.218235	1.96227	0.109412	GRMZM2G084606	135500443	135510945	+
chr3	135510619	135511373	BM_Peak_1031	-0.200556	1.29167	0.0592857
chr3	135531837	135532274	BM_Peak_1032	-0.785	1.664	-0.276667
chr3	138119168	138121438	BM_Peak_1033	2.3061	1.03755	0.87119	GRMZM2G358050	138115737	138123330	+
chr3	138880498	138882283	BM_Peak_1034	2.13082	1.02	1.70976	GRMZM2G024851	138878960	138882994	+
chr3	139735004	139735601	BM_Peak_1035	2.57214	0.769091	0.151818	GRMZM2G340756	139730038	139736635	-
chr3	139902103	139902726	BM_Peak_1036	0.372143	2.63842	1.06	GRMZM2G420310	139900167	139906012	+
chr3	140727594	140728707	BM_Peak_1037	1.48966	1.55536	0.581	GRMZM2G096070	140725960	140732387	-
chr3	141359884	141362003	BM_Peak_1038	2.12911	1.18104	1.01705	GRMZM2G101020	141359346	141362491	+
chr3	144334441	144335549	BM_Peak_1039	1.80292	1.01458	0.503478	GRMZM2G459642	144332995	144344867	+
chr3	144337336	144338639	BM_Peak_1040	1.79037	1.32923	0.496	GRMZM2G459642	144332995	144344867	+
chr3	145738999	145739817	BM_Peak_1041	2.1625	1.39826	0.53625	GRMZM2G174221	145737418	145740276	-
chr3	146437617	146438312	BM_Peak_1042	2.425	1.50429	0.357857	GRMZM5G843368	146437030	146439921	+
chr3	147745851	147746528	BM_Peak_1043	2.0084	0.537727	1.25762	GRMZM2G109284	147745196	147752548	+
chr3	148397143	148397771	BM_Peak_1044	0.184375	1.93789	0.555263	GRMZM2G125642	148394779	148401859	-
chr3	148613759	148614677	BM_Peak_1045	1.23667	0.768077	-0.0485714	GRMZM2G379804	148611100	148614559	-
chr3	149333690	149334507	BM_Peak_1046	0.802143	-0.369	1.69353
chr3	150881780	150882509	BM_Peak_1047	-0.21625	1.71429	0.35	GRMZM5G822970	150875241	150878853	-
chr3	151998531	151999604	BM_Peak_1048	1.91033	1.58839	1.21966	GRMZM2G020563	151999120	151999269	-
chr3	152000366	152001694	BM_Peak_1049	1.76857	1.47676	0.708182	GRMZM2G020563	151999120	151999269	-
chr3	152578790	152579993	BM_Peak_1050	1.99676	0.680588	0.33381	GRMZM2G018022	152578169	152583082	+
chr3	153815641	153816675	BM_Peak_1051	1.55462	0.651429	0.476875
chr3	153931112	153933907	BM_Peak_1052	2.06658	1.39406	0.820154	GRMZM2G145709	153929297	153935149	-
chr3	154096823	154097398	BM_Peak_1053	1.84231	2.09316	-0.286923	GRMZM2G096037	154089911	154091275	-
chr3	154665228	154666369	BM_Peak_1054	1.076	1.74419	0.688421	GRMZM2G106613	154660654	154670278	-
chr3	154729480	154730296	BM_Peak_1055	2.11429	2.10259	1.51222	GRMZM2G124911	154708685	154732588	-
chr3	154731628	154732464	BM_Peak_1056	2.23462	0.755714	0.592759	GRMZM2G124911	154708685	154732588	-
chr3	156484237	156485680	BM_Peak_1057	1.1155	1.45419	0.334687	GRMZM2G338259	156481477	156487456	-
chr3	159874796	159875964	BM_Peak_1058	1.27571	1.12333	0.124167	GRMZM2G105531	159873679	159879241	-
chr3	161848215	161849711	BM_Peak_1059	1.75763	1.83268	0.765357	GRMZM2G146697	161846601	161856015	+
chr3	161852505	161853860	BM_Peak_1060	2.21795	0.936562	1.31333	GRMZM2G146697	161846601	161856015	+
chr3	162706878	162708388	BM_Peak_1061	2.27093	0.534483	1.44514	GRMZM2G401050	162702028	162709727	-
chr3	164582109	164583183	BM_Peak_1062	1.54769	0.463478	1.07261	GRMZM2G077809	164580643	164585559	+
chr3	164685131	164685646	BM_Peak_1063	-0.390909	-0.0636364	2.50818
chr3	165464202	165464806	BM_Peak_1064	1.87889	2.05867	0.065	GRMZM2G025451	165463620	165478446	+
chr3	165466649	165467237	BM_Peak_1065	2.48895	1.11125	0.383529	GRMZM2G025451	165463620	165478446	+
chr3	165511038	165512231	BM_Peak_1066	2.8292	2.6832	2.02	GRMZM2G444541	165508997	165515531	+
chr3	165512943	165515503	BM_Peak_1067	2.13575	2.22953	1.79604	GRMZM2G444541	165508997	165515531	+
chr3	167936076	167936805	BM_Peak_1068	1.76967	1.65	1.72345
chr3	169618881	169619969	BM_Peak_1069	2.20586	1.40654	-0.173333	GRMZM2G070562	169617043	169620923	-
chr3	170536653	170537920	BM_Peak_1070	1.44552	1.9997	0.866563	GRMZM2G011479	170535673	170538860	+
chr3	171148984	171150160	BM_Peak_1071	2.00333	1.04	0.318095	GRMZM2G034639	171147600	171156316	-
chr3	171445141	171446548	BM_Peak_1072	0.947778	1.03966	2.02034	GRMZM2G110398	171443720	171448732	-
chr3	171538257	171538950	BM_Peak_1073	-0.46	0.335455	1.15643
chr3	172259724	172260284	BM_Peak_1074	0.0233333	1.8625	0.853077	GRMZM2G180509	172256852	172260650	-
chr3	172971365	172972080	BM_Peak_1075	0.286	1.58867	1.35733
chr3	173397985	173399188	BM_Peak_1076	1.49933	0.987353	0.4876	GRMZM2G343218	173384334	173399918	-
chr3	173587336	173588518	BM_Peak_1077	0.295143	1.43731	0.253	GRMZM2G091845	173585727	173590684	+
chr3	173690649	173692739	BM_Peak_1078	2.44143	1.29694	1.33041	GRMZM2G046846	173688485	173699296	+
chr3	173694795	173695342	BM_Peak_1079	-0.240714	2.56158	1.21583	GRMZM2G046846	173688485	173699296	+
chr3	174545698	174546175	BM_Peak_1080	1.2025	2.4775	0.0854545	GRMZM2G005444	174533708	174546586	-
chr3	175123923	175124718	BM_Peak_1081	1.04944	1.38067	0.675333	GRMZM2G087619	175099992	175125164	+
chr3	175349451	175350215	BM_Peak_1082	2.39957	1.7787	0.219333	GRMZM2G141185	175348514	175374222	+
chr3	175777848	175779640	BM_Peak_1083	2.16333	1.28892	0.51	GRMZM2G178244	175775929	175780870	-
chr3	176784341	176785343	BM_Peak_1084	1.08382	1.7148	0.2036	GRMZM2G060276	176783173	176791026	+
chr3	177019660	177020378	BM_Peak_1085	1.35294	1.49667	0.908	GRMZM2G015596	177018902	177024411	+
chr3	177671866	177673741	BM_Peak_1086	2.06614	1.22286	0.546667	GRMZM2G039650	177670902	177684978	+
chr3	179785799	179787844	BM_Peak_1087	1.2975	1.89556	0.797115	GRMZM2G002276	179784326	179789383	+
chr3	181448429	181449105	BM_Peak_1088	1.23313	1.61733	0.141111	GRMZM2G007300	181446791	181451575	+
chr3	181652683	181654928	BM_Peak_1089	1.8177	1.22689	1.4151
chr3	182590671	182591562	BM_Peak_1090	0.554286	1.59407	0.3	GRMZM2G155954	182589300	182593175	+
chr3	183386328	183388039	BM_Peak_1091	1.77433	0.76775	-0.268929	GRMZM2G006229	183383001	183388746	-
chr3	184194922	184196147	BM_Peak_1092	2.10083	1.38027	0.568125	GRMZM2G315769	184190721	184196613	-
chr3	184601136	184602110	BM_Peak_1093	1.4995	1.34926	0.0915789	GRMZM2G152868	184594357	184602394	+
chr3	185308457	185310005	BM_Peak_1094	2.19452	1.07024	1.17345	GRMZM2G165511	185306161	185310608	-
chr3	185587620	185588888	BM_Peak_1095	1.95265	1.57774	1.33391	GRMZM5G833366	185595779	185596982	+
chr3	186378328	186380057	BM_Peak_1096	1.41277	2.1256	0.134694	GRMZM2G155285	186375449	186380919	+
chr3	186382148	186383267	BM_Peak_1097	2.33667	1.652	0.965	GRMZM2G155321	186381444	186384778	+
chr3	186486518	186488172	BM_Peak_1098	0.683421	2.09346	0.793824	GRMZM2G069024	186485213	186489169	+
chr3	187222648	187223402	BM_Peak_1099	1.05625	2.08867	0.353333	GRMZM5G815009	187221567	187226520	-
chr3	187224702	187225645	BM_Peak_1100	2.0575	1.19	0.000833333	GRMZM5G815009	187221567	187226520	-
chr3	187925868	187926605	BM_Peak_1101	1.775	0.859412	0.949375	GRMZM5G859195	187922271	187927591	-
chr3	191616040	191616895	BM_Peak_1102	1.79333	1.93318	1.412	GRMZM2G000615	191612318	191619152	-
chr3	191885569	191887274	BM_Peak_1103	2.07981	1.64146	1.86614	GRMZM5G852454	191885520	191896958	+
chr3	191892047	191893717	BM_Peak_1104	1.96	0.554048	0.651622	GRMZM5G852454	191885520	191896958	+
chr3	191993717	191994925	BM_Peak_1105	1.49094	0.662571	-0.0504545	GRMZM5G877838	191993936	191997221	+
chr3	193050127	193050741	BM_Peak_1106	-0.497143	1.38167	0.526667
chr3	194546324	194547260	BM_Peak_1107	2.13276	1.55444	0.574783	GRMZM2G028369	194545569	194549360	+
chr3	195420937	195422103	BM_Peak_1108	1.96433	1.84042	0.351905	GRMZM2G015881	195416508	195423273	-
chr3	196595926	196596636	BM_Peak_1109	2.37	1.01579	0.2875	GRMZM2G055857	196592864	196598555	-
chr3	197682518	197683691	BM_Peak_1110	2.10061	0.677778	1.20385	GRMZM2G103544	197681644	197687173	+
chr3	197948768	197949948	BM_Peak_1111	0.58875	1.65333	0.278333	GRMZM2G123277	197947785	197952726	-
chr3	198785887	198787857	BM_Peak_1112	1.222	1.57679	0.597568	GRMZM2G081615	198785685	198788437	-
chr3	200424931	200425466	BM_Peak_1113	2.74211	1.89118	0.12875	GRMZM2G069865	200421605	200430964	+
chr3	200703800	200705803	BM_Peak_1114	1.61614	1.58087	1.3859	GRMZM2G022625	200701564	200707426	-
chr3	201324712	201325882	BM_Peak_1115	2.07615	1.03167	1.34937	GRMZM2G079904	201323331	201330503	-
chr3	201327245	201328698	BM_Peak_1116	1.75558	1.65649	1.396	GRMZM2G079904	201323331	201330503	-
chr3	201896961	201897749	BM_Peak_1117	1.81429	0.707647	0.739167	GRMZM2G167856	201894260	201901554	+
chr3	201991288	201991958	BM_Peak_1118	1.98045	0.78	0.992308	GRMZM2G077307	201987257	201992916	-
chr3	202845886	202846566	BM_Peak_1119	2.45923	0.857083	0.564737
chr3	203467009	203468650	BM_Peak_1120	2.37289	0.882759	0.170645	GRMZM2G113319	203463334	203479533	+
chr3	203493439	203494496	BM_Peak_1121	2.37417	0.589167	0.0916667
chr3	204472187	204473318	BM_Peak_1122	1.46182	2.15348	2.0663	GRMZM2G111611	204470201	204476249	-
chr3	204995512	204996471	BM_Peak_1123	1.45	1.03885	-0.137778	GRMZM2G333833	204991936	204997809	-
chr3	206331231	206332162	BM_Peak_1124	1.5616	0.619412	0.636316	GRMZM2G466139	206318417	206336702	+
chr3	207075726	207076805	BM_Peak_1125	2.56032	1.97455	0.644	GRMZM2G312712	207063510	207079812	+
chr3	207077159	207078812	BM_Peak_1126	1.85659	0.5836	-0.055	GRMZM2G312712	207063510	207079812	+
chr3	208061137	208062848	BM_Peak_1127	1.60524	1.2378	0.432564	GRMZM2G054470	208059973	208066107	+
chr3	208113717	208114892	BM_Peak_1128	1.98969	2.24207	0.777895	GRMZM2G178227	208089641	208115403	-
chr3	208785424	208786619	BM_Peak_1129	1.73	0.407826	-0.192258	GRMZM2G127780	208783219	208788445	-
chr3	209639909	209642076	BM_Peak_1130	1.65172	1.59171	1.12356	GRMZM2G062154	209639539	209644303	+
chr3	209910279	209911071	BM_Peak_1131	1.25067	1.6632	-0.0438095	GRMZM2G346639	209907617	209913343	-
chr3	210128793	210131228	BM_Peak_1132	1.61869	0.255227	0.724906	GRMZM2G159357	210127248	210141445	-
chr3	210135650	210136946	BM_Peak_1133	1.52676	1.12938	0.28	GRMZM2G159357	210127248	210141445	-
chr3	210138544	210139717	BM_Peak_1134	1.5625	1.16571	-0.0228947	GRMZM2G159357	210127248	210141445	-
chr3	212162958	212165211	BM_Peak_1135	2.2229	1.22543	0.728485	GRMZM2G070360	212156397	212165756	-
chr3	213940930	213941899	BM_Peak_1136	-0.1795	1.72588	0.9525	GRMZM2G166987	213939500	213945050	+
chr3	215592081	215593953	BM_Peak_1137	2.016	1.95128	1.04129	GRMZM2G057942	215590446	215594988	+
chr3	218177297	218179894	BM_Peak_1138	2.35261	2.30357	0.684	GRMZM2G156069	218176324	218184390	+
chr3	218482192	218482728	BM_Peak_1139	2.64333	0.914286	0.793	GRMZM2G114444	218480031	218485596	+
chr3	218737805	218738634	BM_Peak_1140	2.577	1.248	0.543529	GRMZM2G047093	218727007	218745183	+
chr3	219380966	219382270	BM_Peak_1141	1.57923	1.10462	1.2748	GRMZM2G061890	219376724	219397388	+
chr3	219713362	219713943	BM_Peak_1142	2.0855	0.62625	0.811333
chr3	220298427	220299303	BM_Peak_1143	1.91889	1.12077	0.562632	GRMZM2G440951	220308450	220316091	+
chr3	220450438	220451141	BM_Peak_1144	1.905	1.41063	1.04105	GRMZM2G475362	220442639	220451294	+
chr3	220750206	220752190	BM_Peak_1145	1.17023	1.85021	0.668	GRMZM2G036720	220745276	220753594	-
chr3	220893356	220893861	BM_Peak_1146	2.45824	0.658	0.395455
chr3	220895602	220896927	BM_Peak_1147	2.23152	0.499667	0.613462
chr3	221231601	221233480	BM_Peak_1148	1.96213	2.01091	0.835625	GRMZM5G806347	221229813	221233549	+
chr3	221239218	221239660	BM_Peak_1149	2.615	0.748571	-0.355385	GRMZM2G149321	221235623	221241542	+
chr3	221286474	221287644	BM_Peak_1150	2.12289	1.74581	0.544242	GRMZM2G052088	221284397	221288490	-
chr3	221567049	221567748	BM_Peak_1151	2.61143	1.30769	2.10786	GRMZM2G087628	221565686	221568888	-
chr3	222408223	222408866	BM_Peak_1152	2.51632	1.08867	0.60125	GRMZM2G051855	222416474	222417340	+
chr3	222731050	222732203	BM_Peak_1153	2.15773	0.59125	1.92286	GRMZM2G055578	222730268	222733886	+
chr3	222751639	222752235	BM_Peak_1154	0.108182	1.94308	0.451429	GRMZM2G528502	222751597	222753884	+
chr3	223097272	223097956	BM_Peak_1155	-0.235	2.03176	-0.653077	GRMZM2G042078	223095792	223098775	-
chr3	224566652	224567546	BM_Peak_1156	2.09333	0.241304	0.764167	GRMZM2G020140	224565786	224568588	-
chr3	224629769	224631242	BM_Peak_1157	1.27472	1.91821	1.51655	GRMZM2G034684	224627634	224632361	-
chr3	225086687	225087981	BM_Peak_1158	1.25909	1.13381	-0.02	GRMZM2G002606	225087686	225094873	+
chr3	225448291	225450036	BM_Peak_1159	2.17339	1.35711	0.669792	GRMZM2G061681	225446387	225454483	+
chr3	225767679	225768434	BM_Peak_1160	2.27385	1.36333	1.86727	GRMZM2G369931	225765113	225768584	-
chr3	225874629	225875187	BM_Peak_1161	1.18187	2.08857	0.265385	GRMZM2G093098	225832889	225879285	-
chr3	225875206	225875760	BM_Peak_1162	2.21125	0.792857	1.83933	GRMZM2G093098	225832889	225879285	-
chr3	225915743	225916250	BM_Peak_1163	1.71929	2.35	1.215	GRMZM2G392649	225906457	225918306	-
chr3	228066316	228067699	BM_Peak_1164	1.65625	1.39684	0.0124138	GRMZM2G083324	228058011	228062951	-
chr3	228075145	228076138	BM_Peak_1165	1.13773	2.10613	0.940833
chr3	228185195	228186092	BM_Peak_1166	2.47567	1.45182	0.675417
chr3	228985686	228987800	BM_Peak_1167	1.37418	0.439811	0.693913	GRMZM2G344924	228983044	228988506	-
chr3	229133653	229134578	BM_Peak_1168	1.91727	1.54607	1.49385	GRMZM2G001457	229132796	229153796	+
chr3	229134654	229136081	BM_Peak_1169	1.72258	1.4763	0.9025	GRMZM2G001457	229132796	229153796	+
chr3	229190609	229191328	BM_Peak_1170	1.95133	1.28643	0.81	GRMZM2G099980	229190166	229194335	+
chr3	229192171	229192948	BM_Peak_1171	0.763684	2.1605	1.42467	GRMZM2G099980	229190166	229194335	+
chr3	229258927	229260201	BM_Peak_1172	2.31353	1.25971	0.348649	GRMZM2G173770	229257097	229262034	-
chr3	229522510	229523418	BM_Peak_1173	2.2568	1.61462	1.75714	GRMZM2G348434	229513184	229517450	-
chr3	230001313	230002561	BM_Peak_1174	1.84459	1.19828	0.925455	GRMZM2G005849	230000674	230006309	+
chr3	230014883	230015644	BM_Peak_1175	1.82926	2.0528	1.76437	GRMZM2G006130	230006629	230017715	-
chr3	230894649	230895510	BM_Peak_1176	1.96174	1.117	0.6836	GRMZM2G152561	230892950	230897012	+
chr4	826108	826647	BM_Peak_1177	0.857	1.72937	0.97	GRMZM5G819212	824380	826918	+
chr4	3131357	3132288	BM_Peak_1178	1.30632	1.32045	0.337895
chr4	3455597	3458186	BM_Peak_1179	1.85387	2.14863	1.34905	GRMZM2G070723	3453139	3459616	-
chr4	4618143	4619688	BM_Peak_1180	1.84417	1.60848	1.01433	GRMZM5G813627	4616532	4622468	+
chr4	5250540	5251463	BM_Peak_1181	1.30917	1.4845	0.621429	GRMZM5G835213	5248487	5256934	+
chr4	5377303	5378220	BM_Peak_1182	2.22862	0.552778	0.42	GRMZM2G154169	5375612	5380694	+
chr4	5668287	5669503	BM_Peak_1183	0.905357	1.16241	0.343929	GRMZM2G169160	5666220	5677820	-
chr4	6606711	6607488	BM_Peak_1184	2.37368	1.20952	0.988421	GRMZM2G133756	6602522	6610573	-
chr4	6607868	6608804	BM_Peak_1185	1.9648	1.5968	1.23692	GRMZM2G133756	6602522	6610573	-
chr4	7261858	7264043	BM_Peak_1186	1.9194	1.29129	1.25158	GRMZM2G403636	7260920	7265403	+
chr4	8438014	8438880	BM_Peak_1187	0.197692	-0.388333	1.74435
chr4	11390894	11391369	BM_Peak_1188	1.6625	2.32	0.436	GRMZM2G008259	11389157	11413875	-
chr4	11408824	11409536	BM_Peak_1189	0.688	1.95687	-0.915	GRMZM2G008259	11389157	11413875	-
chr4	11411199	11412188	BM_Peak_1190	0.334545	1.7828	0.871818	GRMZM2G008259	11389157	11413875	-
chr4	11707618	11709178	BM_Peak_1191	1.36194	-0.331	-0.405357	GRMZM5G870077	11705448	11707400	-
chr4	12048767	12050084	BM_Peak_1192	1.80361	1.05167	0.242174	GRMZM2G010056	12043127	12050455	-
chr4	14345647	14346550	BM_Peak_1193	1.71545	1.34105	1.435	GRMZM2G173317	14344908	14351648	+
chr4	14383264	14384674	BM_Peak_1194	1.63048	1.78474	0.695161	GRMZM2G173354	14378489	14385488	-
chr4	14572762	14573406	BM_Peak_1195	1.68263	1.96083	0.1775	GRMZM5G840928	14569977	14574637	-
chr4	14946539	14948816	BM_Peak_1196	2.12183	1.65942	0.945128	GRMZM2G151050	14930698	14950684	-
chr4	14949206	14950196	BM_Peak_1197	0.850769	2.002	0.107692	GRMZM2G151050	14930698	14950684	-
chr4	15690106	15690911	BM_Peak_1198	2.22259	1.16059	0.518333	GRMZM2G017865	15689230	15696438	+
chr4	15691517	15692286	BM_Peak_1199	2.58647	1.243	0.916667	GRMZM2G017865	15689230	15696438	+
chr4	15693806	15694291	BM_Peak_1200	1.01333	1.01727	2.91643	GRMZM2G017865	15689230	15696438	+
chr4	16133243	16134198	BM_Peak_1201	2.33857	0.861111	0.83381	GRMZM2G120167	16130240	16135385	+
chr4	16234105	16234594	BM_Peak_1202	0.534	1.32727	2.21933	GRMZM2G059026	16214867	16235756	-
chr4	16688113	16688571	BM_Peak_1203	-0.55625	-0.502222	2.009
chr4	17090021	17090930	BM_Peak_1204	1.45125	1.97963	1.34643	GRMZM2G045987	17087184	17096848	+
chr4	17091256	17092678	BM_Peak_1205	2.27595	0.757297	1.46233	GRMZM2G045987	17087184	17096848	+
chr4	17327521	17329208	BM_Peak_1206	1.93714	1.69275	0.651429	GRMZM2G143392	17326801	17331852	+
chr4	17415298	17416377	BM_Peak_1207	-0.393333	-0.142941	1.258	GRMZM2G149108	17414139	17420489	-
chr4	19434133	19435118	BM_Peak_1208	2.14826	1.3425	0.956316	GRMZM2G019236	19423579	19439397	-
chr4	19435704	19437115	BM_Peak_1209	2.29675	1.394	1.24789	GRMZM2G019236	19423579	19439397	-
chr4	19592063	19594176	BM_Peak_1210	2.08545	1.70261	1.39028	GRMZM2G050649	19591386	19599253	+
chr4	20182587	20183639	BM_Peak_1211	1.85792	2.15455	0.188261	GRMZM2G146514	20180447	20201465	+
chr4	20183667	20185303	BM_Peak_1212	2.23863	1.08649	0.801034	GRMZM2G146514	20180447	20201465	+
chr4	25638453	25639045	BM_Peak_1213	2.01286	1.41462	0.991538	GRMZM2G036829	25635823	25641475	+
chr4	25793874	25795200	BM_Peak_1214	1.04846	1.87903	0.835833	GRMZM2G147726	25786864	25797883	-
chr4	26373197	26373938	BM_Peak_1215	-0.0192308	1.27895	0.284286
chr4	26374489	26375312	BM_Peak_1216	1.16375	2.72667	1.3815
chr4	26610932	26612572	BM_Peak_1217	1.78	0.697812	1.23051	GRMZM2G142825	26610035	26613946	+
chr4	28341968	28344235	BM_Peak_1218	1.97	1.56034	1.22489	GRMZM2G426591	28340661	28347586	+
chr4	28923324	28924142	BM_Peak_1219	-0.163	2.20952	-0.414167	GRMZM2G073578	28928405	28933178	+
chr4	30935716	30937305	BM_Peak_1220	2.14429	1.17975	1.675	GRMZM2G098884	30932067	30947336	+
chr4	31514188	31514917	BM_Peak_1221	1.11667	2.07438	0.495385	GRMZM2G052670	31513962	31522484	-
chr4	33113478	33115084	BM_Peak_1222	2.5361	1.72744	1.35969	GRMZM2G104907	33112293	33117947	+
chr4	33437674	33438643	BM_Peak_1223	1.33686	2.22467	0.614138	GRMZM2G092451	33433827	33438087	-
chr4	34322770	34323417	BM_Peak_1224	1.35933	2.06353	1.20846	GRMZM2G482739	34321874	34325234	+
chr4	35210214	35211350	BM_Peak_1225	2.35481	0.458276	0.669677	GRMZM2G145972	35209593	35215577	+
chr4	36205862	36207025	BM_Peak_1226	1.52516	1.85176	-0.255185	GRMZM2G111247	36204069	36211034	+
chr4	36494303	36495130	BM_Peak_1227	-0.0853333	0.4225	1.9775	GRMZM2G007981	36492659	36496099	-
chr4	36546330	36548800	BM_Peak_1228	1.67291	2.02083	0.705	GRMZM2G142157	36544815	36549563	-
chr4	36760817	36762539	BM_Peak_1229	1.82457	0.738571	1.04838	GRMZM2G351382	36759989	36766540	+
chr4	39973775	39976268	BM_Peak_1230	2.26203	1.56836	1.09405	GRMZM2G056573	39973401	39980575	+
chr4	50098158	50099657	BM_Peak_1231	2.12756	1.17033	-0.0368571	GRMZM2G125777	50096485	50101420	+
chr4	54605186	54606334	BM_Peak_1232	1.93786	0.891538	0.606667	GRMZM2G098496	54600217	54609072	-
chr4	54606956	54608591	BM_Peak_1233	1.48795	1.29174	0.647949	GRMZM2G098496	54600217	54609072	-
chr4	54704604	54705191	BM_Peak_1234	1.65158	1.98158	1.49455	GRMZM2G125640	54703706	54706134	+
chr4	58333361	58334360	BM_Peak_1235	1.82226	1.07542	-0.216316	GRMZM2G549512	58331160	58349507	+
chr4	60365813	60367391	BM_Peak_1236	1.56465	0.99	1.11216	GRMZM2G121942	60361874	60368391	-
chr4	62568796	62569977	BM_Peak_1237	2.27343	0.956857	0.787576	GRMZM2G153722	62563963	62575749	+
chr4	62570900	62571887	BM_Peak_1238	1.55679	1.895	0.8325	GRMZM2G153722	62563963	62575749	+
chr4	72576642	72578971	BM_Peak_1239	2.3189	1.75069	0.663607	GRMZM2G065908	72572935	72581446	-
chr4	73096807	73097262	BM_Peak_1240	1.58769	2.05067	0.739167	GRMZM2G031846	73093695	73100832	-
chr4	73650457	73651127	BM_Peak_1241	0.777273	1.72778	-0.224706	GRMZM5G815851	73649516	73651862	+
chr4	74567486	74568699	BM_Peak_1242	2.45682	1.9981	1.7719	GRMZM2G024192	74567862	74568263	+
chr4	74569413	74569967	BM_Peak_1243	2.042	2.33333	1.33842
chr4	77011654	77012331	BM_Peak_1244	0.482308	2.144	0.85	GRMZM2G056350	77010143	77013775	-
chr4	79591149	79591781	BM_Peak_1245	1.81385	0.654783	0.00352941	GRMZM2G702494	79588224	79589522	-
chr4	80536202	80538002	BM_Peak_1246	1.00837	1.60419	0.60641	GRMZM2G171921	80533096	80538602	-
chr4	81606101	81607491	BM_Peak_1247	2.10025	1.36022	0.945806	GRMZM2G140500	81603074	81608992	-
chr4	82159026	82159685	BM_Peak_1248	1.17889	1.96842	1.48	GRMZM2G384706	82169359	82174884	+
chr4	83028738	83029790	BM_Peak_1249	1.69409	1.37182	1.089	GRMZM2G178169	83027751	83034046	+
chr4	83295124	83295567	BM_Peak_1250	1.49833	2.61667	1.44563	GRMZM2G099048	83292326	83298495	-
chr4	84108373	84109088	BM_Peak_1251	2.47188	0.584	-0.7	GRMZM2G035268	84106470	84111658	-
chr4	84245444	84246832	BM_Peak_1252	1.95763	1.47864	1.45724	GRMZM2G144367	84244331	84252343	+
chr4	86048445	86049303	BM_Peak_1253	0.768235	0.208095	1.82437
chr4	89409445	89410338	BM_Peak_1254	1.95111	1.83026	1.86243
chr4	92336964	92337558	BM_Peak_1255	2.04808	2.08423	1.65769	GRMZM5G838352	92346222	92346821	+
chr4	93251076	93252814	BM_Peak_1256	1.60279	0.968889	0.516667	GRMZM2G451443	93237748	93253880	+
chr4	93254157	93255005	BM_Peak_1257	2.43312	0.799167	1.3765	GRMZM2G008497	93254018	93267787	+
chr4	94744350	94745013	BM_Peak_1258	1.053	2.25	1.60545	GRMZM2G144254	94742292	94746687	-
chr4	105382594	105383653	BM_Peak_1259	1.068	-0.175	-0.134286
chr4	105435107	105436775	BM_Peak_1260	0.687742	0.248	-0.32375
chr4	105465341	105467027	BM_Peak_1261	1.03093	-0.00772727	0.0996
chr4	109394906	109395970	BM_Peak_1262	1.71769	0.881875	0.5384	GRMZM2G026900	109394535	109422884	+
chr4	111627250	111628360	BM_Peak_1263	2.14459	1.91516	1.29379	GRMZM2G575038	111628928	111631114	+
chr4	111629647	111630084	BM_Peak_1264	1.2735	1.7195	1.0135	GRMZM2G575038	111628928	111631114	+
chr4	111630868	111631664	BM_Peak_1265	1.83321	1.43643	2.017	GRMZM2G575016	111641552	111642235	+
chr4	111659566	111660254	BM_Peak_1266	0.994091	1.03895	1.48263	GRMZM2G155238	111657121	111661039	+
chr4	111695900	111696804	BM_Peak_1267	1.95143	1.04111	-0.13	GRMZM2G054548	111693468	111696924	+
chr4	111701557	111702021	BM_Peak_1268	2.46857	0.165	0.0883333	GRMZM2G356639	111698275	111702957	-
chr4	111706606	111707644	BM_Peak_1269	2.15341	1.60595	1.595	GRMZM2G516488	111705961	111707881	+
chr4	111748381	111749172	BM_Peak_1270	1.95647	1.85188	1.04062	GRMZM2G316900	111746464	111750806	+
chr4	111779047	111779488	BM_Peak_1271	1.79333	0.453333	1.284	GRMZM2G478934	111776910	111780853	+
chr4	111780268	111780739	BM_Peak_1272	1.54286	1.31733	1.08643	GRMZM2G478934	111776910	111780853	+
chr4	113522115	113522758	BM_Peak_1273	1.335	-0.00727273	0.746364
chr4	115293040	115293823	BM_Peak_1274	0.451667	2.195	0.0886667	GRMZM2G059167	115280521	115296003	-
chr4	115438099	115438548	BM_Peak_1275	2.30375	1.294	1.56857	GRMZM2G139968	115438070	115438813	+
chr4	117265647	117266456	BM_Peak_1276	-0.348333	1.44368	0.5375	GRMZM2G064145	117263768	117268901	-
chr4	119935960	119936580	BM_Peak_1277	0.451765	2.33789	0.714167	GRMZM2G054109	119933691	119938822	+
chr4	120883036	120884804	BM_Peak_1278	1.25109	1.98855	0.425	GRMZM2G050186	120881212	120887339	+
chr4	130599955	130600879	BM_Peak_1279	1.42579	-0.339	-0.433333
chr4	131023253	131023858	BM_Peak_1280	0.550769	1.9825	0.13375	GRMZM2G006672	131010547	131027664	-
chr4	131177822	131178818	BM_Peak_1281	1.6537	1.72111	1.2375	GRMZM2G407996	131176597	131179506	+
chr4	131252200	131253683	BM_Peak_1282	1.8	1.77911	0.559118	GRMZM2G063792	131251380	131254923	-
chr4	134163276	134163810	BM_Peak_1283	2.33333	0.327	0.106	GRMZM2G112228	134150993	134170350	-
chr4	134441802	134442795	BM_Peak_1284	-0.3525	0.964375	-0.593333
chr4	134622377	134623583	BM_Peak_1285	1.03071	0.780303	1.13895	GRMZM2G160174	134621927	134626199	-
chr4	136936915	136937966	BM_Peak_1286	1.92741	1.59824	0.8475	GRMZM2G044684	136936001	136939330	+
chr4	137592532	137593571	BM_Peak_1287	2.2688	0.726842	0.248	GRMZM2G041842	137567861	137591892	-
chr4	137594288	137595443	BM_Peak_1288	1.73758	1.213	0.962258	GRMZM2G004908	137593012	137596385	-
chr4	142154798	142155525	BM_Peak_1289	1.5375	0.904091	1.52591	GRMZM2G162637	142153473	142160815	+
chr4	146532989	146533882	BM_Peak_1290	2.31286	1.18966	1.40522	GRMZM2G071448	146531494	146537027	+
chr4	147901819	147902936	BM_Peak_1291	1.87097	1.12154	1.96167	GRMZM2G093992	147900864	147901425	-
chr4	147904963	147905999	BM_Peak_1292	0.604	2.4435	1.17111	GRMZM2G093992	147900864	147901425	-
chr4	148598762	148599820	BM_Peak_1293	1.46367	1.17296	0.455172	GRMZM2G101635	148596613	148602688	-
chr4	148601129	148602639	BM_Peak_1294	2.22632	1.62095	1.573	GRMZM2G101635	148596613	148602688	-
chr4	150466174	150467625	BM_Peak_1295	1.6193	1.35615	0.8715	GRMZM2G100716	150464178	150469660	-
chr4	150572928	150575504	BM_Peak_1296	1.72191	1.49056	1.22569	GRMZM2G163193	150570889	150577321	+
chr4	151535051	151537495	BM_Peak_1297	2.09078	1.30593	0.689091	GRMZM2G037204	151534065	151538889	+
chr4	156724957	156726779	BM_Peak_1298	2.1827	1.71781	1.48137	GRMZM2G357527	156724457	156727906	-
chr4	156756991	156760566	BM_Peak_1299	2.19216	1.69546	1.60675	GRMZM2G112956	156756845	156760798	+
chr4	156770320	156771168	BM_Peak_1300	2.21444	1.38743	0.825143	GRMZM2G112204	156769847	156772436	+
chr4	156771950	156774618	BM_Peak_1301	2.19953	1.74455	1.57373	GRMZM2G112174	156783109	156783769	+
chr4	156791651	156792290	BM_Peak_1302	2.72417	1.686	0.53	GRMZM2G411652	156794119	156800490	+
chr4	156794475	156795035	BM_Peak_1303	1.86417	1.66917	0.6225	GRMZM2G411652	156794119	156800490	+
chr4	156803237	156804084	BM_Peak_1304	1.67889	1.05139	1.07056	GRMZM2G111747	156800524	156801553	-
chr4	156951051	156951418	BM_Peak_1305	2.62267	2.76062	2.52267	GRMZM2G081037	156953772	156958300	+
chr4	156994398	156995728	BM_Peak_1306	1.245	1.39941	0.634286	GRMZM2G081310	156993018	156999006	-
chr4	157214394	157215043	BM_Peak_1307	2.37955	1.96529	0.86619	GRMZM2G081429	157213083	157220091	-
chr4	157218299	157219183	BM_Peak_1308	0.958846	0.837	1.80727	GRMZM2G081429	157213083	157220091	-
chr4	158600455	158601098	BM_Peak_1309	2.44789	1.12929	0.485882	GRMZM2G106931	158594871	158606154	-
chr4	159195766	159196842	BM_Peak_1310	2.12267	1.60333	1.11875	GRMZM2G178822	159193416	159201506	+
chr4	159755961	159757672	BM_Peak_1311	1.12026	1.1375	1.48545	GRMZM2G110287	159754943	159757904	+
chr4	160341877	160343114	BM_Peak_1312	1.70783	0.738571	0.94	GRMZM2G119258	160339330	160346758	-
chr4	160343623	160345268	BM_Peak_1313	2.01914	0.367143	0.841852	GRMZM2G119258	160339330	160346758	-
chr4	160924682	160925461	BM_Peak_1314	1.83167	2.04875	0.64	GRMZM2G172427	160924313	160939504	+
chr4	161064078	161065797	BM_Peak_1315	2.39163	1.48436	0.929697	GRMZM2G156320	161049394	161067009	-
chr4	161075466	161076127	BM_Peak_1316	2.249	2.12278	0.334615	GRMZM2G015875	161070624	161077204	-
chr4	162047266	162048393	BM_Peak_1317	1.12429	0.395882	1.26387	GRMZM2G042195	162046741	162051712	+
chr4	162123167	162124056	BM_Peak_1318	0.0482143	1.37968	-0.500769	GRMZM2G110109	162120140	162124635	-
chr4	162677914	162679657	BM_Peak_1319	1.96481	1.20776	0.696383	GRMZM2G020775	162677644	162687691	+
chr4	163096650	163097117	BM_Peak_1320	0.508	0.112667	2.87083	GRMZM2G092182	163095040	163099917	-
chr4	163641642	163642657	BM_Peak_1321	0.0891304	1.88207	1.41435	GRMZM2G011253	163638231	163640218	-
chr4	164618188	164618815	BM_Peak_1322	0.21	1.40056	-0.54
chr4	166923987	166925071	BM_Peak_1323	1.7	0.693214	1.39913	GRMZM2G063473	166921644	166925328	-
chr4	166976568	166977485	BM_Peak_1324	0.7745	1.42038	0.661739	GRMZM2G063316	166972665	166978462	+
chr4	168855258	168856270	BM_Peak_1325	1.92357	2.70538	0.598095	GRMZM2G344967	168837557	168855939	-
chr4	169213274	169213912	BM_Peak_1326	2.26118	0.748	0.11125	GRMZM2G383210	169209879	169229732	-
chr4	169798938	169799648	BM_Peak_1327	2.06933	0.185	0.444706	GRMZM2G417682	169795930	169801411	-
chr4	171442487	171443394	BM_Peak_1328	1.53941	2.2195	1.10231	GRMZM2G178801	171441139	171448329	+
chr4	171543218	171543853	BM_Peak_1329	2.47941	1.69706	1.84417	GRMZM2G157369	171541017	171545903	+
chr4	171544478	171545830	BM_Peak_1330	1.287	0.175143	1.61382	GRMZM2G157369	171541017	171545903	+
chr4	172015538	172017665	BM_Peak_1331	1.80288	1.92246	0.517692	GRMZM2G034005	172010354	172019014	-
chr4	172081096	172082067	BM_Peak_1332	2.72781	0.903125	0.703913	GRMZM2G075336	172080242	172084381	+
chr4	172378060	172382961	BM_Peak_1333	0.931515	0.708579	0.379086
chr4	172384482	172388040	BM_Peak_1334	0.918156	0.340214	0.327338
chr4	172391241	172393336	BM_Peak_1335	1.00756	0.44881	0.718953
chr4	172394649	172398050	BM_Peak_1336	0.757518	0.482319	0.596667
chr4	172398832	172401582	BM_Peak_1337	1.06375	0.697321	0.546339
chr4	172402116	172404287	BM_Peak_1338	1.32151	0.194828	0.43686
chr4	172405097	172407999	BM_Peak_1339	1.29377	0.587863	0.0902564
chr4	172409634	172411109	BM_Peak_1340	0.717419	0.544355	0.283607
chr4	172412725	172418040	BM_Peak_1341	0.920376	0.675117	0.330423
chr4	172418444	172419480	BM_Peak_1342	0.98119	0.807727	0.415909
chr4	172422182	172424840	BM_Peak_1343	1.15551	0.433711	0.17398	GRMZM2G027075	172430260	172439306	+
chr4	173210812	173211566	BM_Peak_1344	0.2635	1.516	0.82	GRMZM2G054210	173209988	173224508	-
chr4	174605984	174607188	BM_Peak_1345	1.23115	2.15821	0.158	GRMZM2G032163	174596354	174608948	-
chr4	175644718	175646194	BM_Peak_1346	1.4905	0.468571	-0.300909
chr4	175914734	175915325	BM_Peak_1347	2.40059	0.095625	0.470625	GRMZM2G000610	175913283	175916215	+
chr4	177043425	177045983	BM_Peak_1348	2.22732	0.993214	0.638302	GRMZM2G006297	177041778	177055951	+
chr4	177048589	177050982	BM_Peak_1349	2.31194	1.65574	1.38196	GRMZM2G006297	177041778	177055951	+
chr4	177052415	177052863	BM_Peak_1350	0.765	2.14062	1.40571	GRMZM2G006297	177041778	177055951	+
chr4	178576690	178577310	BM_Peak_1351	0.735333	2.01	1.44235	GRMZM2G079353	178575924	178580683	+
chr4	178823750	178824897	BM_Peak_1352	0.752273	-0.0918182	0.0661538
chr4	180545800	180547302	BM_Peak_1353	1.82956	0.95025	0.557188	GRMZM2G042582	180544938	180547308	+
chr4	181184504	181185228	BM_Peak_1354	1.26481	1.21737	0.250952	GRMZM2G134104	181183618	181188099	+
chr4	181725747	181726501	BM_Peak_1355	2.4092	1.52	0.675769	GRMZM2G161566	181725008	181727763	-
chr4	181781294	181783223	BM_Peak_1356	2.14942	1.66803	0.563673	GRMZM2G083820	181772506	181775782	-
chr4	181787205	181788067	BM_Peak_1357	1.01842	1.98273	0.832105	GRMZM2G702725	181792074	181809838	+
chr4	183209880	183210483	BM_Peak_1358	2.36167	0.241429	0.799333	GRMZM2G091632	183207728	183213483	+
chr4	183220934	183224052	BM_Peak_1359	1.98782	1.94481	0.734507	GRMZM2G091583	183213764	183221580	-
chr4	183338053	183339263	BM_Peak_1360	2.09265	0.502121	0.932963
chr4	185690843	185691375	BM_Peak_1361	2.38091	1.0475	0.83625	GRMZM2G339336	185689500	185693617	+
chr4	185693670	185695273	BM_Peak_1362	2.012	1.41579	0.551739	GRMZM2G702739	185704645	185710978	+
chr4	185766843	185768443	BM_Peak_1363	1.89875	0.536176	0.7104	GRMZM2G174938	185759792	185772505	-
chr4	186949884	186951098	BM_Peak_1364	2.10452	1.96889	0.982222	GRMZM2G357595	186948838	186952130	-
chr4	187298522	187299187	BM_Peak_1365	2.4675	1.57143	0.258571	GRMZM2G055538	187295953	187302204	-
chr4	188748914	188749424	BM_Peak_1366	0.395333	1.63357	1.08364	GRMZM2G127230	188741022	188751089	-
chr4	189155828	189157681	BM_Peak_1367	1.98135	1.54958	0.824524	GRMZM2G055643	189151150	189158507	-
chr4	190860039	190861582	BM_Peak_1368	1.81744	1.82167	0.584324	GRMZM2G091258	190858872	190863366	-
chr4	190861731	190862905	BM_Peak_1369	1.15027	2.17909	0.557692	GRMZM2G091258	190858872	190863366	-
chr4	190967374	190968442	BM_Peak_1370	1.761	1.932	0.586111	GRMZM2G134313	190963778	190970447	-
chr4	190968925	190969647	BM_Peak_1371	1.96722	1.31	0.617857	GRMZM2G134313	190963778	190970447	-
chr4	193506073	193506927	BM_Peak_1372	1.86036	1.82	1.21118	GRMZM2G011473	193505172	193524523	+
chr4	193744987	193745775	BM_Peak_1373	2.31158	0.976	-0.116471
chr4	193894421	193895813	BM_Peak_1374	-0.0784375	1.708	0.0382143	GRMZM2G095400	193891262	193895897	+
chr4	194007066	194008343	BM_Peak_1375	1.44	0.580588	1.14828	GRMZM2G100913	193995208	194011403	+
chr4	194493754	194494845	BM_Peak_1376	1.06296	1.365	0.164643	GRMZM2G020660	194492079	194496561	-
chr4	194605104	194605764	BM_Peak_1377	2.0345	1.77333	0.950909	GRMZM2G570634	194599256	194599549	-
chr4	194607362	194609084	BM_Peak_1378	2.33135	1.50119	1.18822	GRMZM2G097043	194605171	194610906	-
chr4	195202609	195203647	BM_Peak_1379	-0.425	2.20556	0.5265	GRMZM2G116675	195200777	195206090	-
chr4	195534929	195535588	BM_Peak_1380	1.55381	2.20217	0.467778	GRMZM2G363038	195532087	195540351	+
chr4	199166973	199168763	BM_Peak_1381	2.04948	1.92411	0.624167	GRMZM2G083309	199166805	199183379	+
chr4	201235823	201237842	BM_Peak_1382	0.947021	2.03353	0.756905	GRMZM2G551402	201236114	201242311	+
chr4	204056098	204057973	BM_Peak_1383	1.64391	2.11419	1.20206	GRMZM2G012416	204054112	204064316	+
chr4	204346699	204347124	BM_Peak_1384	1.118	1.49474	1.272	GRMZM5G867785	204346805	204347080	-
chr4	205200129	205201169	BM_Peak_1385	2.166	1.25857	1.7408	GRMZM2G317652	205190690	205206885	-
chr4	205202554	205204434	BM_Peak_1386	1.90569	1.4862	0.838704	GRMZM2G317652	205190690	205206885	-
chr4	205255112	205257780	BM_Peak_1387	2.36102	1.71436	1.38138	GRMZM2G493027	205257027	205257675	+
chr4	205258124	205259119	BM_Peak_1388	2.25718	1.99162	1.59139
chr4	205269655	205270263	BM_Peak_1389	2.4076	1.84217	0.920476	GRMZM2G014635	205273544	205274476	+
chr4	205555933	205556883	BM_Peak_1390	0.341481	0.968182	1.8765	GRMZM2G016447	205553899	205557585	+
chr4	207021929	207022551	BM_Peak_1391	1.4088	2.18346	0.435
chr4	207022773	207023965	BM_Peak_1392	2.2018	2.0164	1.69417
chr4	207857410	207858875	BM_Peak_1393	2.415	1.815	0.770313	GRMZM2G139760	207855066	207860447	-
chr4	208240556	208241623	BM_Peak_1394	1.77273	1.63932	1.35023	GRMZM2G060898	208240395	208243917	+
chr4	208242517	208243307	BM_Peak_1395	1.43161	1.432	1.02903	GRMZM2G060898	208240395	208243917	+
chr4	209117269	209118585	BM_Peak_1396	2.18175	1.13452	0.644722	GRMZM2G106119	209116072	209120891	+
chr4	209120915	209122352	BM_Peak_1397	1.66477	0.747568	0.410882	GRMZM2G071023	209123381	209143712	+
chr4	210833697	210834307	BM_Peak_1398	-0.945625	0.666667	1.93214	GRMZM2G437040	210837668	210838351	+
chr4	212750276	212751080	BM_Peak_1399	1.6605	1.06353	1.09842	GRMZM2G026442	212727537	212754873	-
chr4	214376483	214377670	BM_Peak_1400	2.24378	0.696897	0.6632	GRMZM2G046816	214375091	214380243	+
chr4	215224863	215226365	BM_Peak_1401	2.03561	1.12763	1.23906	GRMZM2G094123	215212969	215240759	+
chr4	215266926	215268242	BM_Peak_1402	2.38432	1.68649	0.441429	GRMZM2G591412	215270008	215271179	+
chr4	215390876	215391983	BM_Peak_1403	2.00781	1.56862	1.52378	GRMZM2G096622	215389514	215407223	+
chr4	217686913	217688504	BM_Peak_1404	1.05159	1.76395	-0.125897	GRMZM2G158531	217677373	217682311	-
chr4	218152896	218154361	BM_Peak_1405	2.32634	1.18773	0.536522	GRMZM2G422464	218137641	218155614	-
chr4	218155282	218156263	BM_Peak_1406	2.75312	1.63308	0.422381	GRMZM2G422464	218137641	218155614	-
chr4	218798124	218798955	BM_Peak_1407	2.5725	0.812308	0.213333	GRMZM2G347960	218799608	218804330	+
chr4	218954138	218954976	BM_Peak_1408	-0.0625	-0.496111	1.14647	GRMZM2G167126	218942525	218944362	-
chr4	219685497	219685934	BM_Peak_1409	1.98556	1.74529	1.04824
chr4	220508878	220510082	BM_Peak_1410	0.999524	0.981	0.885238	GRMZM2G027378	220508652	220512101	+
chr4	221526124	221526878	BM_Peak_1411	1.0645	2.40412	0.416471	GRMZM2G147026	221511072	221528585	-
chr4	222231434	222232239	BM_Peak_1412	1.24722	1.81353	0.61	GRMZM2G412899	222229798	222237123	-
chr4	223767177	223767906	BM_Peak_1413	1.21812	2.23895	0.580588	GRMZM2G132653	223763563	223772524	+
chr4	223770885	223771784	BM_Peak_1414	1.75455	0.599545	0.514	GRMZM2G132653	223763563	223772524	+
chr4	224036769	224038281	BM_Peak_1415	0.874737	1.3793	1.77528	GRMZM2G053934	224036375	224040372	-
chr4	225087748	225089860	BM_Peak_1416	1.02354	0.786173	0.191375
chr4	225093219	225093978	BM_Peak_1417	0.168462	1.38136	0.0734783
chr4	225097616	225099393	BM_Peak_1418	0.600909	0.0804762	0.975862
chr4	225104086	225106265	BM_Peak_1419	1.1031	0.691932	0.429651
chr4	225109099	225110712	BM_Peak_1420	1.0781	0.737903	0.980161
chr4	225141662	225145684	BM_Peak_1421	1.27063	0.979809	0.97925
chr4	225146622	225150003	BM_Peak_1422	0.933796	0.539124	0.634104
chr4	225151197	225153949	BM_Peak_1423	1.01267	0.360412	0.859528
chr4	225157108	225158560	BM_Peak_1424	1.32283	0.760357	0.493509
chr4	225163345	225164334	BM_Peak_1425	0.46881	0.882619	0.669048
chr4	225169756	225172005	BM_Peak_1426	1.2072	0.732824	0.566625
chr4	225172235	225173096	BM_Peak_1427	0.764062	0.249	0.747241
chr4	225259901	225261173	BM_Peak_1428	2.2873	1.31667	0.668889	GRMZM2G148118	225259158	225269632	+
chr4	225265768	225266566	BM_Peak_1429	2.6665	0.878571	0.78	GRMZM2G148118	225259158	225269632	+
chr4	225886289	225888368	BM_Peak_1430	1.8718	1.0752	1.3832
chr4	227101981	227102774	BM_Peak_1431	2.04286	0.486818	0.7028	GRMZM2G116314	227106453	227111297	+
chr4	227103081	227103652	BM_Peak_1432	0.570556	2.05524	0.246364	GRMZM2G116314	227106453	227111297	+
chr4	227736424	227737766	BM_Peak_1433	1.7171	0.427826	0.375625	GRMZM2G007854	227701107	227751136	-
chr4	228031833	228032687	BM_Peak_1434	2.12458	0.73625	0.562727	GRMZM2G345055	228030385	228034349	-
chr4	228664757	228665294	BM_Peak_1435	2.55556	1.47375	0.533636	GRMZM2G121790	228661698	228666923	-
chr4	228801768	228803368	BM_Peak_1436	1.12293	2.0878	0.634242	GRMZM2G475504	228789080	228805618	-
chr4	229031991	229034319	BM_Peak_1437	1.98132	1.14917	1.25093	GRMZM2G049329	229030050	229036852	+
chr4	229501751	229503287	BM_Peak_1438	2.28535	1.11667	0.235676	GRMZM2G069631	229500502	229510053	+
chr4	229966696	229970808	BM_Peak_1439	1.91319	2.08344	0.941707	GRMZM2G413069	229965250	229975416	+
chr4	229971854	229974137	BM_Peak_1440	1.8622	1.4965	1.08607	GRMZM2G413069	229965250	229975416	+
chr4	230561728	230564568	BM_Peak_1441	1.91868	1.36066	0.401053	GRMZM2G038195	230556470	230569470	+
chr4	230729366	230729823	BM_Peak_1442	2.93	0.333636	1.10313	GRMZM2G022538	230725987	230734895	+
chr4	231205498	231209764	BM_Peak_1443	1.66179	1.20214	0.799886	GRMZM2G141587	231204874	231214867	+
chr4	231233972	231234590	BM_Peak_1444	1.70312	2.01687	-0.516667	GRMZM2G043056	231232099	231238996	-
chr4	231236669	231237931	BM_Peak_1445	1.49038	1.45069	0.494091	GRMZM2G043056	231232099	231238996	-
chr4	234712815	234713438	BM_Peak_1446	2.26056	0.817692	0.775882	GRMZM2G104357	234711686	234714779	+
chr4	235444387	235446477	BM_Peak_1447	1.66391	0.831795	0.568611	GRMZM2G421857	235439768	235449150	-
chr4	236660171	236661059	BM_Peak_1448	2.47308	0.7385	1.23818	GRMZM2G401831	236650603	236674110	+
chr4	236858697	236859204	BM_Peak_1449	1.85429	2.31	0.750909	GRMZM2G118637	236857988	236861173	+
chr4	236879965	236881397	BM_Peak_1450	2.65541	1.97441	1.46931	GRMZM2G419891	236879357	236883718	+
chr4	236924172	236925346	BM_Peak_1451	2.03552	0.27125	0.434688	GRMZM2G420004	236917060	236919067	-
chr4	237142374	237143099	BM_Peak_1452	1.8328	-0.335714	0.0777778	GRMZM2G052696	237146214	237146448	+
chr4	237258380	237261147	BM_Peak_1453	1.59786	1.50366	1.2025	GRMZM2G003157	237258367	237268360	+
chr4	237450620	237451827	BM_Peak_1454	2.11718	1.98	0.793	GRMZM2G166162	237448325	237453989	+
chr4	237522800	237523873	BM_Peak_1455	2.23794	0.915714	1.45462	GRMZM2G165917	237521017	237524915	-
chr4	237616086	237617494	BM_Peak_1456	1.93542	1.31059	0.833784	GRMZM2G155384	237610321	237618971	-
chr4	238325523	238327196	BM_Peak_1457	2.07367	1.06184	0.474828	GRMZM2G060567	238325251	238328383	-
chr4	238466349	238467023	BM_Peak_1458	2.3475	0.754	0.944615	GRMZM2G133937	238461937	238472107	+
chr4	238468137	238469411	BM_Peak_1459	2.05263	1.40143	0.923478	GRMZM2G133937	238461937	238472107	+
chr4	238764041	238764799	BM_Peak_1460	2.107	0.193571	0.443182	GRMZM2G027043	238763087	238768268	-
chr4	238765544	238766544	BM_Peak_1461	2.528	1.94179	0.703636	GRMZM2G027043	238763087	238768268	-
chr4	239098856	239099814	BM_Peak_1462	1.17368	0.468125	0.440417	GRMZM2G366973	239092570	239095955	-
chr4	239330133	239330622	BM_Peak_1463	1.36083	2.05824	0.718182	GRMZM2G391413	239318755	239331611	+
chr4	239363195	239363584	BM_Peak_1464	1.83059	1.84062	0.904706	GRMZM2G057265	239370222	239371625	+
chr4	239516424	239521141	BM_Peak_1465	2.18642	1.73269	1.04124	GRMZM2G470556	239509240	239521807	-
chr4	239802502	239802972	BM_Peak_1466	1.06667	2.43083	0.563333	GRMZM2G150193	239799212	239803910	-
chr4	239929617	239930617	BM_Peak_1467	2.51	1.0616	0.938667	GRMZM2G119393	239931798	239932992	+
chr4	240452094	240452776	BM_Peak_1468	0.624286	1.88	0.194286	GRMZM2G163277	240449472	240456727	-
chr5	651686	652484	BM_Peak_1469	1.82261	1.19937	1.6975	GRMZM5G861064	650407	656828	+
chr5	861985	863521	BM_Peak_1470	1.43447	0.806098	0.655263	GRMZM2G072894	859429	864722	+
chr5	1123511	1124339	BM_Peak_1471	1.03471	1.12538	1.11462	GRMZM2G034326	1122734	1125202	+
chr5	1130246	1131741	BM_Peak_1472	1.04226	2.29868	0.605294	GRMZM2G034122	1129184	1139797	+
chr5	1231368	1232260	BM_Peak_1473	1.66957	1.1575	1.07353	GRMZM2G136854	1235621	1243504	+
chr5	1249262	1250190	BM_Peak_1474	2.10719	0.675	0.646522	GRMZM2G399750	1248091	1252212	-
chr5	1315310	1318232	BM_Peak_1475	2.16646	1.36095	0.641667	GRMZM2G069916	1314710	1322472	+
chr5	1833549	1834219	BM_Peak_1476	2.6181	1.2135	0.791667	GRMZM2G138511	1829665	1838651	-
chr5	1849630	1851846	BM_Peak_1477	1.47963	1.53717	0.627073	GRMZM2G138421	1845813	1852802	-
chr5	2141857	2142363	BM_Peak_1478	2.94188	1.69789	1.18	GRMZM2G121851	2140815	2144620	+
chr5	2412229	2413888	BM_Peak_1479	1.04325	1.80237	0.894667
chr5	2584446	2586057	BM_Peak_1480	2.24125	1.68593	1.80617	GRMZM2G110952	2575977	2594875	+
chr5	3056500	3057560	BM_Peak_1481	2.51692	1.22591	1.12367	GRMZM2G395844	3054946	3058478	-
chr5	3100978	3101736	BM_Peak_1482	0.891875	0.6605	2.24947	GRMZM2G043453	3095645	3103371	-
chr5	3394926	3395846	BM_Peak_1483	2.64	1.0475	0.666818	GRMZM2G701286	3392062	3392782	-
chr5	3554426	3555317	BM_Peak_1484	1.47833	1.84611	1.52733	GRMZM2G025248	3552885	3555608	-
chr5	3659993	3660768	BM_Peak_1485	0.847647	1.52143	-0.462857
chr5	4358274	4359554	BM_Peak_1486	1.89765	1.28226	0.153333	GRMZM2G099630	4350847	4366107	-
chr5	4498156	4498949	BM_Peak_1487	2.50875	1.29647	1.6185	GRMZM2G007260	4495054	4499934	-
chr5	4507624	4508566	BM_Peak_1488	1.87	0.565	0.211304	GRMZM2G007907	4502664	4517703	+
chr5	4571421	4572304	BM_Peak_1489	2.0537	2.31312	0.930741	GRMZM2G166049	4570654	4574357	+
chr5	4666829	4668171	BM_Peak_1490	2.23426	1.15	0.302162	GRMZM2G027825	4664985	4668821	+
chr5	4781548	4782144	BM_Peak_1491	2.25231	1.37769	-0.715455
chr5	4917213	4917940	BM_Peak_1492	-0.388333	1.60067	0.182	GRMZM2G089448	4917795	4919451	+
chr5	5658720	5659440	BM_Peak_1493	1.29467	0.467	-0.371333
chr5	5929292	5930613	BM_Peak_1494	1.63771	2.17049	0.174483	GRMZM2G114634	5927711	5931494	-
chr5	6526130	6526924	BM_Peak_1495	2.37536	0.8748	0.431364	GRMZM2G095185	6525725	6530614	+
chr5	6574883	6578134	BM_Peak_1496	1.30687	1.25161	0.453239
chr5	6859008	6860580	BM_Peak_1497	1.81364	0.45	0.805769	GRMZM2G072658	6858359	6862072	+
chr5	7280771	7281773	BM_Peak_1498	2.34964	1.45667	1.28875	GRMZM2G171987	7278796	7283346	-
chr5	7771858	7772624	BM_Peak_1499	1.28687	0.138667	1.62467	GRMZM2G077356	7772505	7775451	+
chr5	8134108	8136100	BM_Peak_1500	2.10487	1.08078	0.809167	GRMZM2G057129	8134208	8137108	+
chr5	8280282	8281588	BM_Peak_1501	1.5529	1.22667	0.844815	GRMZM2G010801	8268247	8282976	-
chr5	10415628	10417069	BM_Peak_1502	1.95077	0.954318	0.325122	GRMZM2G158359	10414656	10418698	+
chr5	10800298	10801413	BM_Peak_1503	-0.306667	1.53	-0.17875	GRMZM2G569855	10797004	10801484	-
chr5	10933960	10934606	BM_Peak_1504	2.085	2.08154	0.584667	GRMZM2G090172	10931101	10936807	-
chr5	11053562	11054707	BM_Peak_1505	1.92038	0.952	0.382	GRMZM2G149289	11053080	11066335	+
chr5	11350572	11351663	BM_Peak_1506	1.572	0.6665	0.737619	GRMZM2G114162	11344235	11371742	+
chr5	11403275	11403802	BM_Peak_1507	1.43818	1.74889	0.37625	GRMZM2G011219	11394624	11404854	+
chr5	12573909	12575277	BM_Peak_1508	1.53889	1.42324	0.204839	GRMZM2G412229	12569937	12576054	-
chr5	13282725	13283595	BM_Peak_1509	1.19565	2.30696	0.709333	GRMZM2G076676	13280268	13284484	-
chr5	13578987	13580596	BM_Peak_1510	1.60556	1.21235	0.761622	GRMZM2G461948	13576263	13591781	+
chr5	13617392	13618273	BM_Peak_1511	2.36542	1.46091	0.4344	GRMZM2G161222	13615570	13622123	+
chr5	14522486	14522845	BM_Peak_1512	-0.98	1.951	-0.368	GRMZM2G082296	14523218	14525382	+
chr5	15206610	15207184	BM_Peak_1513	2.28526	1.38333	-0.1	GRMZM2G379428	15203912	15207473	+
chr5	15697440	15698629	BM_Peak_1514	1.0464	1.92182	0.272727	GRMZM2G007810	15696662	15703076	+
chr5	15804427	15805155	BM_Peak_1515	1.03778	0.085	1.26294	GRMZM2G136889	15802446	15807420	-
chr5	17107510	17108452	BM_Peak_1516	1.61111	1.30071	1.26087	GRMZM2G095239	17104261	17119670	+
chr5	17976144	17976929	BM_Peak_1517	2.1005	0.691875	1.26769	GRMZM2G097364	17965846	17977924	-
chr5	18068290	18068981	BM_Peak_1518	0.755	1.78158	1.434	GRMZM2G146599	18066548	18069926	-
chr5	18630200	18633380	BM_Peak_1519	2.11	1.64143	0.833378	GRMZM2G044900	18628893	18635533	-
chr5	19189618	19190407	BM_Peak_1520	0.6115	2.22182	0.178947	GRMZM2G081221	19186429	19191126	-
chr5	20771058	20771654	BM_Peak_1521	0.507333	1.59	1.06533	GRMZM2G002874	20762998	20774066	+
chr5	21038678	21040124	BM_Peak_1522	1.33917	0.719535	0.782308	GRMZM2G146041	21027392	21046589	+
chr5	21305199	21305742	BM_Peak_1523	1.97417	1.469	0.872	GRMZM2G312974	21301722	21314201	+
chr5	21440495	21441335	BM_Peak_1524	1.85296	0.946154	1.33571	GRMZM2G413544	21438250	21444259	-
chr5	21501782	21503409	BM_Peak_1525	1.82088	1.62318	1.36939	GRMZM2G463640	21501641	21503463	-
chr5	21902608	21903153	BM_Peak_1526	0.414444	2.225	1.61667	GRMZM2G022130	21891976	21903419	-
chr5	22547802	22548452	BM_Peak_1527	2.55947	0.352143	1.25111	GRMZM5G869246	22555032	22556880	+
chr5	22744435	22745534	BM_Peak_1528	1.8416	2.00774	1.04571	GRMZM2G078379	22737810	22750836	-
chr5	22755933	22756651	BM_Peak_1529	2.31318	1.222	2.20412	GRMZM2G078379	22737810	22750836	-
chr5	23256586	23257532	BM_Peak_1530	0.0825	1.37808	0.739615	GRMZM2G026800	23255313	23259490	-
chr5	23460235	23461269	BM_Peak_1531	1.5229	2.36933	1.28156	GRMZM2G122199	23457105	23466639	+
chr5	23898712	23900491	BM_Peak_1532	2.22268	1.06625	0.822222	GRMZM2G085747	23896374	23903276	-
chr5	24334033	24334814	BM_Peak_1533	0.140769	2.0655	-0.215	GRMZM2G050309	24331564	24337518	-
chr5	24717041	24720560	BM_Peak_1534	1.65779	1.65935	1.39598	GRMZM2G034276	24714130	24723815	-
chr5	24721303	24722753	BM_Peak_1535	2.21889	1.66077	0.476429	GRMZM2G034276	24714130	24723815	-
chr5	26678151	26679659	BM_Peak_1536	2.2425	1.55902	0.559333	GRMZM2G048435	26660015	26688602	-
chr5	26978699	26979794	BM_Peak_1537	0.9264	1.32556	0.130417	GRMZM2G477694	26978431	26993281	-
chr5	27393553	27395683	BM_Peak_1538	1.65885	1.10783	0.262093	GRMZM2G001887	27393255	27396313	+
chr5	28201889	28202432	BM_Peak_1539	2.37467	0.0721429	1.17938	GRMZM2G068566	28201378	28203739	-
chr5	28673055	28673844	BM_Peak_1540	1.50684	1.72278	0.184615	GRMZM2G104254	28674682	28681161	+
chr5	28675010	28677586	BM_Peak_1541	1.90359	1.12707	0.0254054	GRMZM2G104254	28674682	28681161	+
chr5	28935583	28936641	BM_Peak_1542	0.91	2.16174	0.4795	GRMZM2G311883	28934694	28941478	+
chr5	29990853	29993288	BM_Peak_1543	1.23389	1.91013	0.368243	GRMZM2G167505	29990567	29996687	+
chr5	31686538	31687944	BM_Peak_1544	0.627407	1.90852	0.428065	GRMZM2G146446	31655251	31688004	-
chr5	32092369	32094693	BM_Peak_1545	1.56661	1.443	1.10111
chr5	32646215	32646927	BM_Peak_1546	-0.8	1.10429	0.64
chr5	32663715	32665552	BM_Peak_1547	0.919318	1.14114	1.44	GRMZM2G071589	32658760	32668791	-
chr5	33055132	33055585	BM_Peak_1548	0.838	2.04214	1.29615	GRMZM2G126988	33050572	33066028	-
chr5	33060091	33061118	BM_Peak_1549	2.29586	1.67818	1.99905	GRMZM2G126988	33050572	33066028	-
chr5	34611545	34612564	BM_Peak_1550	0.584231	1.2928	0.4	GRMZM2G120579	34609536	34613247	-
chr5	36523203	36524480	BM_Peak_1551	1.07239	1.12956	0.776	GRMZM2G110976	36513549	36530714	+
chr5	36954610	36955474	BM_Peak_1552	1.6825	0.484737	-0.222105
chr5	37081893	37082742	BM_Peak_1553	1.905	1.14	0.138125	GRMZM2G064390	37076106	37099865	+
chr5	37704774	37705711	BM_Peak_1554	1.4324	1.78333	0.384211	GRMZM2G152853	37705209	37720726	+
chr5	37837650	37840037	BM_Peak_1555	1.72241	1.27075	0.3475	GRMZM2G122805	37836454	37846968	+
chr5	37932636	37933736	BM_Peak_1556	1.99545	0.948846	0.738387	GRMZM2G086202	37924548	37930105	-
chr5	37949232	37950361	BM_Peak_1557	1.18962	2.10158	-0.238
chr5	38261519	38264141	BM_Peak_1558	1.98663	1.51049	1.05898	GRMZM2G341747	38258524	38268547	-
chr5	38265388	38267467	BM_Peak_1559	1.7719	1.44314	1.14541	GRMZM2G341747	38258524	38268547	-
chr5	38848864	38850231	BM_Peak_1560	1.44208	0.645714	0.740417	GRMZM2G136901	38845776	38858324	-
chr5	39179421	39181203	BM_Peak_1561	2.26212	1.49875	1.78583	GRMZM2G111238	39178757	39192767	+
chr5	39194549	39195434	BM_Peak_1562	2.11794	1.14939	0.845676
chr5	40079678	40080602	BM_Peak_1563	0.204783	1.5896	2.04367	GRMZM2G014180	40079587	40104344	+
chr5	40347490	40348770	BM_Peak_1564	1.95194	1.48789	1.01857	GRMZM2G151195	40337997	40357520	-
chr5	40354960	40355893	BM_Peak_1565	1.5772	1.89	1.20963	GRMZM2G151195	40337997	40357520	-
chr5	40765205	40767845	BM_Peak_1566	2.42469	1.68797	0.0504762	GRMZM2G113592	40763414	40768615	-
chr5	40845769	40846972	BM_Peak_1567	2.26333	1.14	1.23304	GRMZM2G350626	40829866	40853070	-
chr5	44716748	44718803	BM_Peak_1568	2.62904	1.78017	1.19109	GRMZM2G145236	44715794	44720391	-
chr5	44987256	44987854	BM_Peak_1569	1.51235	2.81	0.26	GRMZM2G159890	44985464	44998858	+
chr5	44989098	44990126	BM_Peak_1570	1.3948	1.55289	0.73	GRMZM2G159890	44985464	44998858	+
chr5	46503564	46504258	BM_Peak_1571	2.40808	2.106	1.75083	GRMZM2G057495	46493638	46505079	+
chr5	46766736	46767997	BM_Peak_1572	1.25031	1.04545	0.5945
chr5	46768801	46769807	BM_Peak_1573	1.72846	0.976522	1.29737
chr5	46826099	46826626	BM_Peak_1574	1.44308	0.888667	1.81533
chr5	48449970	48450923	BM_Peak_1575	2.02519	0.791111	0.318824	GRMZM2G463913	48449471	48451502	+
chr5	51158160	51160014	BM_Peak_1576	1.83618	1.0775	1.1525
chr5	52119352	52120618	BM_Peak_1577	0.47	2.47086	0.101212	GRMZM2G067853	52117376	52139003	+
chr5	52139348	52139939	BM_Peak_1578	1.762	1.8684	1.5568	GRMZM2G067883	52139261	52140042	+
chr5	52389856	52391250	BM_Peak_1579	1.91424	2.59886	1.52472	GRMZM2G415846	52386526	52395736	-
chr5	52506983	52507839	BM_Peak_1580	1.32083	0.913333	2.15357
chr5	53575385	53576311	BM_Peak_1581	1.72632	1.72273	1.38472	GRMZM2G064356	53572529	53576349	+
chr5	55216544	55217272	BM_Peak_1582	2.08786	1.97304	1.66	GRMZM2G162184	55215117	55232888	+
chr5	60601411	60602884	BM_Peak_1583	2.06844	1.38606	0.606875	GRMZM2G099810	60539110	60594452	-
chr5	60804810	60805479	BM_Peak_1584	2.635	-0.455714	1.36182	GRMZM2G115518	60801754	60808528	+
chr5	61002062	61002675	BM_Peak_1585	2.2625	0.09375	0.485333	GRMZM2G158045	61000822	61004391	-
chr5	65124454	65126346	BM_Peak_1586	1.56321	0.980862	0.845091	GRMZM2G011998	65122505	65126854	-
chr5	65223727	65224808	BM_Peak_1587	2.06826	0.9044	0.821034	GRMZM2G132060	65221649	65226254	-
chr5	65919590	65921138	BM_Peak_1588	-0.0908333	-0.651154	1.27758	GRMZM2G387471	65911826	65922781	+
chr5	65955541	65956330	BM_Peak_1589	0.92	0.517647	2.29062	GRMZM2G076392	65954836	65961804	-
chr5	66030500	66031177	BM_Peak_1590	1.82591	0.4625	0.747273	GRMZM2G034143	66021901	66031994	-
chr5	66435093	66436989	BM_Peak_1591	1.69696	1.39404	0.443889	GRMZM2G374574	66431525	66441796	-
chr5	66437279	66439965	BM_Peak_1592	1.54068	1.48188	0.734423	GRMZM2G374574	66431525	66441796	-
chr5	68668996	68669859	BM_Peak_1593	2.26103	1.58913	-0.578	GRMZM2G055251	68667883	68671441	+
chr5	68877928	68879010	BM_Peak_1594	1.05529	1.213	0.898929	GRMZM2G163849	68873692	68884654	-
chr5	69517414	69518407	BM_Peak_1595	2.18667	0.943333	0.7984	GRMZM5G806358	69512792	69519161	-
chr5	70085779	70086435	BM_Peak_1596	1.86357	-0.771579	-0.429048	GRMZM2G156824	70082833	70086927	+
chr5	70689057	70689431	BM_Peak_1597	0.24375	2.66455	-0.0844444	GRMZM2G120578	70685080	70691262	-
chr5	71699321	71699981	BM_Peak_1598	1.66067	2.06385	0.824444	GRMZM2G065154	71693999	71701839	-
chr5	74043714	74044732	BM_Peak_1599	1.81857	0.814583	-0.480833	GRMZM2G038791	74042369	74050016	-
chr5	74634262	74634929	BM_Peak_1600	2.73105	1.30615	1.16267
chr5	75886420	75887265	BM_Peak_1601	1.1248	1.97192	0.0659091	GRMZM5G853531	75893461	75893624	+
chr5	75936794	75937633	BM_Peak_1602	1.80158	0.2325	1.15944	GRMZM2G019121	75935116	75939320	-
chr5	76623499	76624094	BM_Peak_1603	0.901429	1.82273	0.022	GRMZM2G054706	76621430	76624952	-
chr5	76917084	76918256	BM_Peak_1604	0.459032	1.61081	0.99303	GRMZM2G399858	76914715	76936884	+
chr5	76951045	76953553	BM_Peak_1605	2.17295	2.10676	0.641045	GRMZM2G109070	76950190	76960276	+
chr5	77199642	77203948	BM_Peak_1606	2.40978	2.00226	1.40315	GRMZM2G139977	77198944	77211067	+
chr5	77204540	77206666	BM_Peak_1607	1.89702	1.1019	0.676429	GRMZM2G139977	77198944	77211067	+
chr5	79507820	79508643	BM_Peak_1608	0.621538	2.00529	-0.219333	GRMZM5G816609	79505757	79510072	+
chr5	79864673	79866373	BM_Peak_1609	2.48474	1.77854	1.12533	GRMZM2G062914	79862405	79867873	-
chr5	80387544	80388874	BM_Peak_1610	2.08286	0.198276	0.114483	GRMZM5G829894	80387639	80389787	+
chr5	80715743	80717773	BM_Peak_1611	1.68979	1.95627	0.933529	GRMZM2G147800	80715081	80720509	+
chr5	84474987	84475491	BM_Peak_1612	-0.472667	1.22786	2.11727
chr5	87311110	87312888	BM_Peak_1613	1.33273	1.73357	1.00474	GRMZM2G128877	87310299	87322555	+
chr5	87403007	87403639	BM_Peak_1614	0.950526	1.84476	1.14762	GRMZM2G138505	87401504	87411159	+
chr5	87523601	87524139	BM_Peak_1615	0.728125	2.12	1.30692	GRMZM2G086032	87522171	87525765	-
chr5	91815207	91816481	BM_Peak_1616	1.72475	1.39114	1.28282	GRMZM2G059363	91814832	91832010	+
chr5	96356634	96358223	BM_Peak_1617	1.86806	1.11097	1.185	GRMZM2G462613	96354714	96362409	+
chr5	97300233	97300673	BM_Peak_1618	1.28333	-0.275556	-0.78
chr5	98642437	98644077	BM_Peak_1619	1.90267	0.452188	0.421765	GRMZM2G145500	98642457	98651641	+
chr5	98644231	98645483	BM_Peak_1620	1.97438	0.7276	0.502273	GRMZM2G145500	98642457	98651641	+
chr5	103017552	103018508	BM_Peak_1621	2.08486	1.78972	1.52973
chr5	105779363	105781445	BM_Peak_1622	1.96262	0.944783	0.102927	GRMZM2G041878	105644743	105781509	-
chr5	107136657	107138011	BM_Peak_1623	1.78028	1.60971	1.049	GRMZM2G015033	107135018	107146120	+
chr5	107138938	107139695	BM_Peak_1624	2.18667	1.88222	0.769375	GRMZM2G015033	107135018	107146120	+
chr5	107773719	107774436	BM_Peak_1625	0.403529	2.0976	0.796842	GRMZM2G005592	107758877	107775502	+
chr5	107924848	107925346	BM_Peak_1626	2.068	1.98467	1.47667	GRMZM2G374263	107924664	107925342	-
chr5	111217282	111218310	BM_Peak_1627	-0.25	0.882917	0.34
chr5	111254145	111255728	BM_Peak_1628	2.28049	1.16682	1.65633	GRMZM2G006107	111253923	111264701	+
chr5	114739339	114740371	BM_Peak_1629	1.05083	1.06833	1.42933	GRMZM5G877874	114735675	114738142	-
chr5	114768606	114770170	BM_Peak_1630	1.89861	1.55357	0.625429	GRMZM2G159155	114740551	114771064	-
chr5	116868400	116869219	BM_Peak_1631	0.696818	1.4081	1.05864	GRMZM2G171604	116866511	116874759	+
chr5	119726875	119727412	BM_Peak_1632	2.03278	0.539333	0.256429	GRMZM2G081642	119675869	119728150	-
chr5	121733195	121734036	BM_Peak_1633	1.03296	1.42538	1.17478	GRMZM2G130064	121732592	121740400	+
chr5	123929469	123929866	BM_Peak_1634	2.04417	2.05	2.03222
chr5	125803027	125803941	BM_Peak_1635	2.24759	1.45385	1.15304	GRMZM2G038126	125802058	125817596	+
chr5	125807345	125807974	BM_Peak_1636	1.88625	1.932	0.627	GRMZM2G038126	125802058	125817596	+
chr5	129191505	129192761	BM_Peak_1637	1.86885	0.5448	0.45	GRMZM2G484880	129184296	129199752	+
chr5	130114750	130115324	BM_Peak_1638	0.674545	2.38143	1.088	GRMZM5G861603	130109355	130122744	-
chr5	130116322	130118228	BM_Peak_1639	2.27733	1.38933	0.220645	GRMZM5G861603	130109355	130122744	-
chr5	130496981	130497955	BM_Peak_1640	2.03095	1.51364	0.343913	GRMZM2G118098	130495184	130501387	+
chr5	131621926	131622728	BM_Peak_1641	1.18333	1.79696	0.53	GRMZM2G062199	131619811	131624597	-
chr5	135276423	135277568	BM_Peak_1642	1.47464	-0.2688	1.4196	GRMZM2G073836	135274644	135280463	+
chr5	137452155	137452794	BM_Peak_1643	2.105	0.459412	0.518	GRMZM2G039930	137429588	137454437	-
chr5	142027071	142027537	BM_Peak_1644	1.955	1.548	1.503
chr5	142044145	142046526	BM_Peak_1645	2.38906	1.51071	1.10148	GRMZM2G038874	142045819	142046459	-
chr5	142087664	142088744	BM_Peak_1646	2.20412	1.55972	0.866667	GRMZM2G017901	142089433	142089935	+
chr5	142089171	142091540	BM_Peak_1647	2.42089	2.16348	1.65372	GRMZM2G017901	142089433	142089935	+
chr5	142107007	142107781	BM_Peak_1648	2.57187	1.60903	1.64133	GRMZM2G360840	142107069	142107435	-
chr5	142126778	142128708	BM_Peak_1649	2.4072	1.98125	1.63413	GRMZM2G350284	142136328	142137035	+
chr5	142129182	142131353	BM_Peak_1650	1.68863	1.13921	1.12563	GRMZM2G350284	142136328	142137035	+
chr5	142132654	142133457	BM_Peak_1651	2.2797	2.03567	1.286	GRMZM2G350284	142136328	142137035	+
chr5	142134122	142135533	BM_Peak_1652	2.24931	1.82483	1.05034	GRMZM2G350284	142136328	142137035	+
chr5	142472476	142474131	BM_Peak_1653	1.90605	1.92023	1.00854	GRMZM2G159759	142471740	142474727	-
chr5	142483336	142485165	BM_Peak_1654	2.25831	1.26611	0.904107	GRMZM2G010075	142480148	142486047	-
chr5	143192441	143193355	BM_Peak_1655	1.47107	1.3132	0.0744444	GRMZM2G311919	143183402	143198584	-
chr5	145492593	145493471	BM_Peak_1656	1.83958	1.77296	0.824545	GRMZM2G103884	145490223	145495378	+
chr5	145865090	145866007	BM_Peak_1657	1.62	1.06381	0.951364	GRMZM2G151916	145863905	145869773	+
chr5	151988954	151989607	BM_Peak_1658	2.07563	0.687647	1.12294	GRMZM5G873594	151973730	151990733	-
chr5	153467450	153468155	BM_Peak_1659	-0.616154	-0.58875	1.34143
chr5	154984355	154985238	BM_Peak_1660	0.799444	0.331667	1.91889	GRMZM2G167356	154983548	154988021	+
chr5	155812375	155812918	BM_Peak_1661	0.12	1.90143	0.690769	GRMZM2G073630	155810326	155823719	+
chr5	156269305	156270670	BM_Peak_1662	0.1972	1.70933	0.4175	GRMZM2G133464	156260125	156276652	+
chr5	157465001	157467912	BM_Peak_1663	1.61072	2.10659	1.41833	GRMZM2G038374	157462447	157468660	-
chr5	157524786	157525626	BM_Peak_1664	1.70958	0.5544	0.187778	GRMZM2G359038	157522935	157526311	-
chr5	157973683	157974524	BM_Peak_1665	0.0428125	1.04567	0.134545
chr5	159960011	159961779	BM_Peak_1666	1.85265	0.653889	0.843939	GRMZM2G102560	159957598	159963044	-
chr5	160446274	160447764	BM_Peak_1667	1.36943	1.22679	0.5695	GRMZM2G052435	160440410	160459259	+
chr5	161904369	161905147	BM_Peak_1668	0.929286	2.21857	1.51579	GRMZM2G123587	161861555	161907984	-
chr5	161905233	161908156	BM_Peak_1669	2.32752	0.978205	0.705584	GRMZM2G123587	161861555	161907984	-
chr5	162235349	162236331	BM_Peak_1670	1.75591	0.715385	0.6464	GRMZM5G828460	162236963	162242599	+
chr5	162756272	162756929	BM_Peak_1671	1.33	2.42895	0.478125	GRMZM2G041858	162754524	162760002	-
chr5	162839633	162840110	BM_Peak_1672	1.66375	2.24692	1.24063	GRMZM2G498259	162840713	162841026	+
chr5	162841843	162842737	BM_Peak_1673	1.31417	1.0664	0.645517
chr5	162929568	162930408	BM_Peak_1674	0.0377778	1.00687	-0.44
chr5	163213537	163215772	BM_Peak_1675	1.45185	-0.0128	0.518519	GRMZM2G012690	163209220	163228678	+
chr5	164470800	164472200	BM_Peak_1676	1.47705	0.115	0.93375	GRMZM2G010235	164470241	164481390	+
chr5	165743565	165744857	BM_Peak_1677	2.38541	1.27771	0.737931	GRMZM2G040207	165736805	165746731	-
chr5	166048513	166049983	BM_Peak_1678	1.97184	0.576154	0.658	GRMZM5G814700	166052673	166055277	+
chr5	166394658	166395855	BM_Peak_1679	1.00222	1.564	0.70625
chr5	167939387	167940440	BM_Peak_1680	0.475556	0.343158	1.44448	GRMZM2G172230	167938142	167942807	+
chr5	168872584	168874301	BM_Peak_1681	2.35706	1.45875	0.844146	GRMZM2G074099	168870357	168875600	+
chr5	172017372	172018219	BM_Peak_1682	1.59444	2.11682	1.81889	GRMZM5G885700	172015303	172019572	+
chr5	172393651	172394449	BM_Peak_1683	2.01727	0.606429	1.05353	GRMZM2G006791	172391880	172397063	-
chr5	172572548	172573607	BM_Peak_1684	2.4375	0.769333	-0.0638095	GRMZM2G352431	172565584	172579266	+
chr5	174292346	174294014	BM_Peak_1685	1.35824	1.98421	1.56542	GRMZM2G113325	174290309	174296928	+
chr5	174364424	174365074	BM_Peak_1686	2.25	0.177143	-0.306667	GRMZM2G113596	174358090	174367063	-
chr5	175464603	175465159	BM_Peak_1687	2.5805	0.926875	0.81	GRMZM2G052699	175461538	175465986	-
chr5	175686046	175689026	BM_Peak_1688	2.14651	1.96593	1.02653	GRMZM2G023988	175684554	175691456	-
chr5	175745672	175747652	BM_Peak_1689	1.54212	0.413061	0.244222	GRMZM2G025236	175732716	175748227	-
chr5	176114079	176115770	BM_Peak_1690	2.02156	1.2202	0.606744	GRMZM2G040511	176113846	176124468	+
chr5	178202133	178202613	BM_Peak_1691	1.47667	2.27182	0.301111
chr5	178203355	178205028	BM_Peak_1692	1.81447	1.44	0.667027
chr5	180551104	180552270	BM_Peak_1693	1.1825	1.68111	0.305714
chr5	180907549	180908688	BM_Peak_1694	2.21714	0.644286	1.06471	GRMZM2G121166	180906871	180910681	-
chr5	181207855	181210073	BM_Peak_1695	2.03817	1.82586	0.726667	GRMZM5G834874	181201980	181205765	-
chr5	181210290	181212588	BM_Peak_1696	1.78582	1.11312	0.699302	GRMZM5G834874	181201980	181205765	-
chr5	181642789	181643831	BM_Peak_1697	1.59261	0.983333	0.806333	GRMZM2G006707	181640439	181648156	-
chr5	181645746	181646560	BM_Peak_1698	2.6337	1.19619	0.338947	GRMZM2G006707	181640439	181648156	-
chr5	181833581	181834847	BM_Peak_1699	1.31943	1.95944	1.41296	GRMZM2G115755	181831674	181834984	+
chr5	182127130	182129275	BM_Peak_1700	2.01338	1.48932	1.15652	GRMZM2G137409	182124005	182130631	-
chr5	182449680	182450372	BM_Peak_1701	2.10048	0.185789	-0.245789	GRMZM2G095194	182450024	182455917	+
chr5	182761201	182761785	BM_Peak_1702	2.27647	1.22917	0.814375	GRMZM2G117108	182759739	182766363	+
chr5	182762261	182763378	BM_Peak_1703	1.61522	0.777143	0.2725	GRMZM2G117108	182759739	182766363	+
chr5	183122687	183123873	BM_Peak_1704	1.26389	1.8392	0.682333	GRMZM2G007466	183121077	183127036	-
chr5	183124089	183125880	BM_Peak_1705	1.55395	2.11837	0.913103	GRMZM2G007466	183121077	183127036	-
chr5	183435380	183435870	BM_Peak_1706	2.31545	1.78455	2.105	GRMZM2G027105	183428459	183433957	-
chr5	186116502	186117482	BM_Peak_1707	2.426	2.22966	0.6504	GRMZM2G075683	186114385	186121691	+
chr5	186117866	186119586	BM_Peak_1708	2.54595	1.14771	1.17389	GRMZM2G075683	186114385	186121691	+
chr5	188102615	188103458	BM_Peak_1709	2.556	1.23053	0.571429	GRMZM2G354777	188100929	188102245	-
chr5	189240887	189242242	BM_Peak_1710	2.34453	2.30942	1.47283
chr5	189323577	189324420	BM_Peak_1711	2.47789	0.964118	1.40684	GRMZM2G068340	189318352	189325133	-
chr5	189390864	189391846	BM_Peak_1712	1.457	1.73727	0.998182	GRMZM2G315121	189389316	189401977	+
chr5	190203654	190204511	BM_Peak_1713	2.38593	1.22762	1.20875	GRMZM2G004847	190198583	190211274	+
chr5	190208166	190209046	BM_Peak_1714	2.07917	0.964444	-0.0543478	GRMZM2G004847	190198583	190211274	+
chr5	190555126	190555911	BM_Peak_1715	2.0448	1.33227	0.791304	GRMZM2G072865	190554318	190561390	+
chr5	190752228	190753562	BM_Peak_1716	1.38606	0.364	0.47	GRMZM2G171444	190751995	190754841	-
chr5	193237842	193238499	BM_Peak_1717	2.395	1.06294	-0.22
chr5	194402687	194403379	BM_Peak_1718	1.50087	1.52278	1.495	GRMZM5G878530	194399008	194404878	-
chr5	194942279	194944458	BM_Peak_1719	0.753108	0.568696	0.0117105
chr5	195042516	195043192	BM_Peak_1720	0.628235	1.11091	0.450526
chr5	195064786	195065618	BM_Peak_1721	-0.0180769	-1.0192	1.17536
chr5	195446593	195447926	BM_Peak_1722	2.1937	1.43658	0.947391	GRMZM2G481755	195443221	195453435	-
chr5	195450423	195451495	BM_Peak_1723	2.24077	1.17174	0.631053	GRMZM2G481755	195443221	195453435	-
chr5	195595732	195596184	BM_Peak_1724	1.29	0.703636	2.23
chr5	196018553	196019556	BM_Peak_1725	1.87379	2.22	0.993478	GRMZM2G037200	196017079	196023656	+
chr5	198074320	198076495	BM_Peak_1726	1.8806	0.174167	0.632222	GRMZM2G428242	198044969	198076562	-
chr5	198521741	198522485	BM_Peak_1727	2.30273	1.32182	0.25375	GRMZM2G331032	198520870	198527351	+
chr5	199377489	199379345	BM_Peak_1728	1.79911	1.60538	1.20976	GRMZM2G027741	199376854	199380527	+
chr5	201073697	201074279	BM_Peak_1729	1.257	1.82	1.07188	GRMZM2G050734	201069026	201075114	-
chr5	202518443	202520601	BM_Peak_1730	1.7402	2.02887	0.526	GRMZM2G123796	202517076	202521676	+
chr5	203818316	203819062	BM_Peak_1731	1.58308	2.05625	-0.474667	GRMZM2G109039	203817433	203823286	-
chr5	204098071	204098731	BM_Peak_1732	2.265	0.996471	-0.08	GRMZM2G029186	204089494	204100246	-
chr5	205545301	205546241	BM_Peak_1733	1.9496	1.55158	1.02714	GRMZM2G151223	205544166	205553906	+
chr5	205567402	205568228	BM_Peak_1734	1.961	0.752727	-0.346111	GRMZM5G870253	205566355	205579834	-
chr5	205711170	205712546	BM_Peak_1735	0.947297	1.54875	1.25	GRMZM2G444034	205716939	205719552	+
chr5	205713114	205713992	BM_Peak_1736	0.7435	1.58588	1.155	GRMZM2G444034	205716939	205719552	+
chr5	206626578	206627203	BM_Peak_1737	2.5005	0.632	1.29056	GRMZM2G127632	206622614	206635150	-
chr5	206629382	206629786	BM_Peak_1738	2.13154	1.79	-0.312727	GRMZM2G127632	206622614	206635150	-
chr5	206632090	206634222	BM_Peak_1739	2.14213	1.9778	1.1373	GRMZM2G127632	206622614	206635150	-
chr5	207380239	207381245	BM_Peak_1740	1.75476	0.810769	1.17571	GRMZM2G130548	207377426	207386342	+
chr5	207727811	207730333	BM_Peak_1741	1.42471	1.69864	0.777966	GRMZM2G070045	207708230	207730486	-
chr5	208027180	208028239	BM_Peak_1742	1.99042	0.690714	1.17455	GRMZM5G881253	208025945	208029939	+
chr5	208380481	208381431	BM_Peak_1743	1.28273	1.89458	1.01105	GRMZM2G159535	208379364	208382052	-
chr5	208572179	208572778	BM_Peak_1744	1.49909	0.0942857	0.36	GRMZM2G005384	208563944	208565669	-
chr5	208747893	208749530	BM_Peak_1745	1.67405	1.60022	0.851463	GRMZM5G862331	208745686	208751400	-
chr5	209250535	209251357	BM_Peak_1746	2.2884	0.496364	0.894667	GRMZM2G313027	209247244	209262293	+
chr5	209251718	209252994	BM_Peak_1747	1.33407	0.559286	0.763913	GRMZM2G313027	209247244	209262293	+
chr5	209939980	209943642	BM_Peak_1748	1.54034	1.60432	1.26696	GRMZM2G427557	209939509	209946978	-
chr5	209944511	209950815	BM_Peak_1749	1.95841	1.77743	1.47988	GRMZM2G427444	209941447	209965363	+
chr5	209952810	209953551	BM_Peak_1750	1.72484	1.75194	1.492	GRMZM2G427444	209941447	209965363	+
chr5	209955593	209958503	BM_Peak_1751	2.12526	1.92091	1.60473	GRMZM2G427444	209941447	209965363	+
chr5	209966477	209967171	BM_Peak_1752	2.3813	1.46682	1.25773	GRMZM2G427369	209965064	209971549	-
chr5	209971791	209973864	BM_Peak_1753	1.96247	2.14835	1.47635	GRMZM2G358180	209971652	209978153	-
chr5	209975129	209976282	BM_Peak_1754	2.95063	2.89062	2.19187	GRMZM2G358180	209971652	209978153	-
chr5	209987808	209990133	BM_Peak_1755	1.79321	1.64234	1.46641	GRMZM2G055151	209999724	210003004	+
chr5	209992550	209999333	BM_Peak_1756	2.76271	2.30442	1.98355	GRMZM2G055151	209999724	210003004	+
chr5	210000097	210000768	BM_Peak_1757	2.09107	1.24667	1.28429	GRMZM2G055151	209999724	210003004	+
chr5	210001164	210001972	BM_Peak_1758	2.45281	1.94844	1.7871	GRMZM2G055151	209999724	210003004	+
chr5	210004459	210006059	BM_Peak_1759	1.92138	1.85923	1.68172	GRMZM2G055567	210003020	210010529	+
chr5	210007047	210008774	BM_Peak_1760	1.88333	1.64236	1.43333	GRMZM2G055567	210003020	210010529	+
chr5	210009599	210010784	BM_Peak_1761	1.8616	1.4988	1.4296	GRMZM2G055859	210010750	210014897	+
chr5	210012923	210013308	BM_Peak_1762	1.476	1.339	1.292	GRMZM2G055859	210010750	210014897	+
chr5	210014093	210014694	BM_Peak_1763	2.12571	1.42412	1.63524	GRMZM2G055859	210010750	210014897	+
chr5	210148134	210150021	BM_Peak_1764	2.1273	1.94217	0.767143	GRMZM2G152827	210146089	210150757	-
chr5	210293206	210293817	BM_Peak_1765	2.13692	2.13154	1.62769	GRMZM2G414660	210292022	210293885	+
chr5	210295453	210296695	BM_Peak_1766	1.6142	1.54408	1.3404	GRMZM2G113445	210294149	210296729	-
chr5	210300983	210302026	BM_Peak_1767	2.38677	1.69935	0.893462	GRMZM2G113445	210294149	210296729	-
chr5	210515624	210516683	BM_Peak_1768	2.51938	1.30148	1.3513	GRMZM2G368206	210502142	210518679	-
chr5	210595394	210597726	BM_Peak_1769	2.31452	1.94254	0.75087	GRMZM2G090718	210594434	210598555	-
chr5	210763558	210763940	BM_Peak_1770	0.230714	1.065	2.87375	GRMZM2G084086	210752879	210755426	-
chr5	211169726	211171063	BM_Peak_1771	1.20303	1.87486	0.719714	GRMZM5G834734	211177564	211178371	+
chr5	211815375	211816053	BM_Peak_1772	0.185263	-0.314444	1.71048	GRMZM2G120329	211808648	211818529	+
chr5	211896847	211898536	BM_Peak_1773	1.31949	2.09548	0.8435	GRMZM2G478664	211898501	211913266	+
chr5	211986043	211987381	BM_Peak_1774	2.1895	0.417391	0.682353	GRMZM2G095778	211985112	211989199	+
chr5	212090304	212092127	BM_Peak_1775	1.87297	0.995714	0.961923	GRMZM2G039792	212090167	212093369	+
chr5	212175098	212176247	BM_Peak_1776	2.34316	1.0944	0.737619	GRMZM2G124416	212174497	212178867	-
chr5	212176708	212178000	BM_Peak_1777	1.52645	2.04892	0.819143	GRMZM2G124416	212174497	212178867	-
chr5	212309604	212312078	BM_Peak_1778	2.12931	1.34137	0.281852	GRMZM5G885644	212308420	212321943	+
chr5	212316724	212318127	BM_Peak_1779	1.72226	1.44692	1.01833	GRMZM5G885644	212308420	212321943	+
chr5	212376656	212377874	BM_Peak_1780	1.38923	1.92167	0.821429	GRMZM2G110185	212375127	212379000	-
chr5	212505612	212507064	BM_Peak_1781	2.05968	1.26951	1.23824	GRMZM2G052750	212499365	212521455	+
chr5	212679938	212680633	BM_Peak_1782	1.96176	2.708	1.42067	GRMZM2G089466	212679128	212684059	+
chr5	212681419	212682605	BM_Peak_1783	0.957778	1.84207	0.639697	GRMZM2G089466	212679128	212684059	+
chr5	212758670	212759398	BM_Peak_1784	2.46704	1.42667	0.930588	GRMZM2G128214	212754787	212763972	-
chr5	212760961	212762980	BM_Peak_1785	1.65471	1.78225	0.841111	GRMZM2G128214	212754787	212763972	-
chr5	213001014	213002163	BM_Peak_1786	1.17094	2.02795	0.9776	GRMZM2G005791	212998374	213004856	+
chr5	213295881	213296398	BM_Peak_1787	1.61429	2.55938	0.738182	GRMZM2G318635	213291570	213301733	-
chr5	213296851	213299120	BM_Peak_1788	1.73714	1.20815	0.417179	GRMZM2G318635	213291570	213301733	-
chr5	213300296	213300939	BM_Peak_1789	2.04545	-0.233846	-0.818667	GRMZM2G318635	213291570	213301733	-
chr5	213364110	213365842	BM_Peak_1790	1.25824	1.96108	0.860625	GRMZM2G119691	213363138	213366325	-
chr5	213558544	213560009	BM_Peak_1791	1.41344	0.478182	1.75297	GRMZM2G178996	213546478	213549935	-
chr5	213761967	213763010	BM_Peak_1792	1.37969	1.26188	2.17043	GRMZM2G179662	213757019	213765542	-
chr5	214058393	214059151	BM_Peak_1793	2.46909	0.981818	1.10824	GRMZM2G170434	214056945	214061005	-
chr5	214388522	214390165	BM_Peak_1794	2.02327	1.7605	0.788788	GRMZM2G536644	214380793	214391170	-
chr5	214400369	214402944	BM_Peak_1795	1.60943	2.03893	0.716226	GRMZM2G092632	214392778	214405190	-
chr5	214644124	214645521	BM_Peak_1796	1.3627	1.81128	0.616667	GRMZM2G370162	214627573	214650917	-
chr5	215018739	215020843	BM_Peak_1797	2.12074	1.47979	0.777193	GRMZM2G150932	215017420	215021821	-
chr5	215344541	215345352	BM_Peak_1798	2.01625	1.2925	0.944118	GRMZM2G079013	215339270	215352683	-
chr5	215345464	215346606	BM_Peak_1799	0.9324	1.86136	1.63318	GRMZM2G079013	215339270	215352683	-
chr5	215350807	215351768	BM_Peak_1800	2.0363	0.815789	0.111667	GRMZM2G079013	215339270	215352683	-
chr5	215701837	215702403	BM_Peak_1801	1.56059	2.46882	1.07353	GRMZM2G332687	215701287	215703407	+
chr5	216487266	216489476	BM_Peak_1802	2.44127	1.93233	1.59836	GRMZM5G830401	216488004	216488627	+
chr5	216498414	216499304	BM_Peak_1803	1.51857	0.526667	0.768125	GRMZM2G013890	216495038	216502228	-
chr5	216536719	216538128	BM_Peak_1804	2.2225	1.17432	1.37321	GRMZM2G014116	216533163	216538960	-
chr5	217311525	217312060	BM_Peak_1805	0.594706	1.53	-0.574615
chr5	217343575	217344738	BM_Peak_1806	1.51833	0.75	-0.401905	GRMZM2G553532	217342002	217350469	+
chr6	129194	129910	BM_Peak_1807	2.48391	0.2868	-0.426087	GRMZM2G075628	120445	129743	-
chr6	1712328	1713761	BM_Peak_1808	1.40878	0.61125	0.534375	GRMZM2G003638	1711127	1714270	+
chr6	2887585	2888347	BM_Peak_1809	2.6616	2.01706	1.026	GRMZM2G057436	2886280	2894262	+
chr6	2890686	2891688	BM_Peak_1810	2.51138	1.46286	1.37727	GRMZM2G057436	2886280	2894262	+
chr6	2991892	2992532	BM_Peak_1811	2.63444	0.4675	0.8085	GRMZM2G172258	2988876	2994294	+
chr6	3191178	3191867	BM_Peak_1812	1.73385	0.256	1.43231	GRMZM2G457699	3187873	3192402	-
chr6	6029029	6029659	BM_Peak_1813	-0.0133333	-0.155	1.48143	GRMZM2G019398	6018640	6020309	-
chr6	6320353	6322651	BM_Peak_1814	1.58871	1.58862	0.928	GRMZM2G412470	6317365	6323357	-
chr6	8131712	8132935	BM_Peak_1815	1.89781	1.22229	0.427419	GRMZM2G136662	8110100	8134159	-
chr6	8143444	8144362	BM_Peak_1816	2.25031	1.07654	0.391923	GRMZM2G136700	8141808	8146129	-
chr6	8390768	8391563	BM_Peak_1817	1.346	0.646667	1.38375	GRMZM2G061186	8380046	8400603	+
chr6	8391834	8393075	BM_Peak_1818	1.81767	0.80375	1.46931	GRMZM2G061186	8380046	8400603	+
chr6	10451434	10451952	BM_Peak_1819	0.546667	-0.105714	1.1425
chr6	16177793	16178696	BM_Peak_1820	1.61667	1.04353	1.19667	GRMZM2G056038	16155459	16179595	-
chr6	17424395	17427079	BM_Peak_1821	0.692319	1.86986	0.973538	GRMZM2G100579	17424047	17427810	-
chr6	18710941	18711910	BM_Peak_1822	2.21333	1.37286	0.103333	GRMZM2G018885	18708648	18712649	-
chr6	20526758	20527534	BM_Peak_1823	0.1885	-0.619048	0.338
chr6	21183343	21184111	BM_Peak_1824	0.747	1.91412	0.1975	GRMZM2G060856	21181732	21184957	-
chr6	22894093	22894896	BM_Peak_1825	-0.307778	0.66875	2.29714
chr6	22920982	22921749	BM_Peak_1826	-0.0808	2.08593	-0.245769	GRMZM2G143788	22918021	22921799	-
chr6	25405816	25406471	BM_Peak_1827	0.156667	1.33933	-0.235833
chr6	26912204	26913716	BM_Peak_1828	1.40841	1.82946	1.7222	GRMZM2G447745	26908428	26915584	+
chr6	27545081	27547240	BM_Peak_1829	1.92325	1.12415	0.604333	GRMZM2G455664	27534066	27549276	-
chr6	27762085	27762642	BM_Peak_1830	0.504	0.14	2.03818
chr6	31412244	31413464	BM_Peak_1831	2.085	0.698148	0.85	GRMZM2G099186	31411831	31415600	-
chr6	33434884	33436527	BM_Peak_1832	2.16512	1.09733	0.938636
chr6	35893551	35895517	BM_Peak_1833	1.85265	0.999123	1.00821	GRMZM2G035741	35892952	35896625	+
chr6	40059755	40060789	BM_Peak_1834	1.393	1.62731	1.0968	GRMZM5G893252	40056378	40061630	-
chr6	43095931	43097156	BM_Peak_1835	2.40879	0.779259	0.58	GRMZM2G441583	43093883	43102333	+
chr6	44384308	44385523	BM_Peak_1836	1.69258	1.96818	0.994286	GRMZM2G087570	44382950	44385913	-
chr6	44527808	44528609	BM_Peak_1837	-0.0158333	-0.5425	1.27182
chr6	50720125	50720940	BM_Peak_1838	1.83045	-0.104762	0.595833
chr6	50938291	50943122	BM_Peak_1839	2.37599	1.93052	1.60288	GRMZM2G036833	50949330	50950191	+
chr6	50944211	50945471	BM_Peak_1840	1.79431	1.38647	1.13096	GRMZM2G036833	50949330	50950191	+
chr6	50946319	50946948	BM_Peak_1841	2.2056	1.71038	1.22417	GRMZM2G036833	50949330	50950191	+
chr6	51436281	51438200	BM_Peak_1842	2.09821	1.49419	1.35685	GRMZM2G065596	51439465	51442785	+
chr6	51439417	51442249	BM_Peak_1843	2.19211	1.82816	1.53	GRMZM2G065596	51439465	51442785	+
chr6	51727038	51727610	BM_Peak_1844	2.64808	2.83346	2.21962	GRMZM2G366287	51729011	51729897	+
chr6	53400613	53401263	BM_Peak_1845	0.202	-0.0853846	1.85313
chr6	55639973	55640659	BM_Peak_1846	1.50955	1.95333	0.947368	GRMZM2G318010	55632245	55641974	-
chr6	55883329	55884003	BM_Peak_1847	0.832727	2.1825	1.10789	GRMZM2G104958	55876953	55884592	-
chr6	58264945	58268440	BM_Peak_1848	1.65039	1.38025	0.814091	GRMZM2G103230	58263970	58271107	-
chr6	58270110	58271208	BM_Peak_1849	1.5208	1.13821	0.580526	GRMZM2G103230	58263970	58271107	-
chr6	58426277	58427296	BM_Peak_1850	0.177857	1.2115	-0.00105263	GRMZM2G173453	58429367	58430001	+
chr6	59874013	59874784	BM_Peak_1851	1.50567	0.775714	1.69548
chr6	59875224	59878633	BM_Peak_1852	1.31722	1.74149	1.66082	GRMZM2G305685	59888267	59897415	+
chr6	60187467	60189325	BM_Peak_1853	1.79483	2.02352	1.30953	GRMZM5G864414	60186282	60192154	+
chr6	60189525	60191494	BM_Peak_1854	1.6437	1.36918	0.92	GRMZM5G864414	60186282	60192154	+
chr6	60762198	60762617	BM_Peak_1855	1.906	2.175	1.698	GRMZM2G475128	60762176	60763645	-
chr6	63265768	63268075	BM_Peak_1856	0.877143	1.7854	1.08262	GRMZM2G012232	63261066	63261569	-
chr6	64517468	64520372	BM_Peak_1857	2.45716	1.50122	1.06934	GRMZM2G164352	64516739	64523534	+
chr6	64521167	64522625	BM_Peak_1858	1.37733	1.851	0.428056	GRMZM2G164352	64516739	64523534	+
chr6	67657618	67658192	BM_Peak_1859	1.99889	0.507333	0.175455	GRMZM2G173858	67638626	67658637	-
chr6	67710906	67713206	BM_Peak_1860	3.83479	2.98244	2.51772
chr6	68061606	68062691	BM_Peak_1861	1.33727	1.99824	-0.05	GRMZM2G084173	68059868	68065005	+
chr6	69050967	69051681	BM_Peak_1862	0.22	1.716	0.227143
chr6	69569362	69570873	BM_Peak_1863	1.78733	1.66056	0.8	GRMZM2G152775	69568276	69571793	-
chr6	71231059	71232088	BM_Peak_1864	0.582273	1.03214	1.75	GRMZM2G007489	71230196	71235013	+
chr6	71498200	71499637	BM_Peak_1865	1.33321	1.7895	1.0684	GRMZM2G113017	71497443	71501274	+
chr6	80634519	80634919	BM_Peak_1866	0.688182	2.808	0.0155556	GRMZM2G017421	80633189	80642862	+
chr6	80635472	80636242	BM_Peak_1867	2.04087	0.788571	-0.0641176	GRMZM2G017421	80633189	80642862	+
chr6	80695661	80697213	BM_Peak_1868	1.34326	1.55	1.27022	GRMZM2G039949	80696008	80703075	+
chr6	81689821	81690795	BM_Peak_1869	0.681538	2.204	1.08042	GRMZM2G103266	81686909	81693610	+
chr6	83208727	83209742	BM_Peak_1870	0.67	1.13818	1.14579	GRMZM2G132644	83217298	83220316	+
chr6	83835902	83837966	BM_Peak_1871	2.02556	1.23894	1.2837	GRMZM2G065950	83834796	83838699	-
chr6	85884270	85885089	BM_Peak_1872	0.532857	1.53217	0.636842
chr6	86024831	86025403	BM_Peak_1873	1.31778	2.47267	0.862667	GRMZM2G060868	86023735	86031398	-
chr6	87279562	87280987	BM_Peak_1874	1.55115	1.28643	1.11885	GRMZM2G102421	87278503	87284723	-
chr6	87696830	87698182	BM_Peak_1875	1.645	1.81	1.18556	GRMZM2G080509	87694983	87700005	+
chr6	88710288	88710886	BM_Peak_1876	2.34545	1.005	0.3275	GRMZM2G333875	88701559	88711918	-
chr6	89250689	89251280	BM_Peak_1877	1.58533	2.41294	0.650769	GRMZM2G093784	89249209	89253784	+
chr6	89404415	89406061	BM_Peak_1878	1.97881	0.848936	0.222857	GRMZM2G322328	89402866	89408903	+
chr6	92996332	92997506	BM_Peak_1879	1.98	0.816875	0.5712	GRMZM2G087598	92994051	92999696	-
chr6	93927618	93928779	BM_Peak_1880	1.46333	1.7632	1.02	GRMZM2G701004	93903015	93926848	-
chr6	94423281	94424558	BM_Peak_1881	1.421	-0.2032	0.746667	GRMZM2G061465	94419661	94425736	+
chr6	94509960	94510799	BM_Peak_1882	0.413077	1.6575	0.512	GRMZM2G172438	94507204	94507538	-
chr6	95458401	95459095	BM_Peak_1883	2.2975	1.32143	1.28211	GRMZM2G388987	95457491	95468437	+
chr6	95461159	95462396	BM_Peak_1884	1.79538	0.591364	0.647273	GRMZM2G388987	95457491	95468437	+
chr6	97269124	97269901	BM_Peak_1885	2.46818	1.99636	-0.236316	GRMZM2G051792	97268890	97276464	+
chr6	97272444	97273344	BM_Peak_1886	2.93133	1.48154	1.07391	GRMZM2G051792	97268890	97276464	+
chr6	99953120	99954005	BM_Peak_1887	0.248824	1.89053	-0.313333	GRMZM2G071659	99951066	99954623	+
chr6	101881798	101882651	BM_Peak_1888	0.794211	-0.504286	2.00172	GRMZM2G073308	101881168	101889254	-
chr6	102760857	102761779	BM_Peak_1889	1.52739	0.965789	0.2665	GRMZM2G343543	102759470	102762866	-
chr6	104231064	104234421	BM_Peak_1890	0.641407	0.37637	0.551259
chr6	104236513	104237837	BM_Peak_1891	0.871481	0.587778	0.33537
chr6	104854716	104855766	BM_Peak_1892	1.38871	1.70538	1.29607	GRMZM2G169114	104848940	104858629	+
chr6	105428413	105429870	BM_Peak_1893	1.27276	1.66542	0.270667	GRMZM2G101938	105424578	105432613	+
chr6	107053919	107055004	BM_Peak_1894	2.29143	0.976667	0.548462	GRMZM2G142443	107051246	107056486	-
chr6	107367023	107367660	BM_Peak_1895	1.06045	2.6465	0.297273	GRMZM2G116919	107362893	107368461	-
chr6	107624557	107625226	BM_Peak_1896	2.57125	1.0075	1.01824	GRMZM2G092261	107634270	107638309	+
chr6	107626679	107628348	BM_Peak_1897	1.576	1.22475	0.975882	GRMZM2G092261	107634270	107638309	+
chr6	107884442	107886394	BM_Peak_1898	2.02845	1.55791	1.30889	GRMZM2G392700	107882001	107886436	-
chr6	108499696	108500716	BM_Peak_1899	1.01056	1.48179	1.0913	GRMZM2G152768	108499014	108507091	+
chr6	108593810	108594696	BM_Peak_1900	0.3675	1.86615	0.227778	GRMZM2G097021	108592096	108595575	+
chr6	109097534	109098768	BM_Peak_1901	2.28378	1.67514	1.57357	GRMZM2G171488	109092418	109100899	-
chr6	109272616	109273508	BM_Peak_1902	2.05579	2.08526	1.82947	GRMZM2G134325	109272684	109273531	+
chr6	109400309	109401700	BM_Peak_1903	2.24357	2.09838	1.2331	GRMZM2G330024	109391739	109405369	-
chr6	109401724	109404839	BM_Peak_1904	2.041	1.73634	0.511111	GRMZM2G330024	109391739	109405369	-
chr6	110700691	110701831	BM_Peak_1905	0.831429	1.80581	0.649167	GRMZM2G125131	110700005	110708891	-
chr6	110817938	110818681	BM_Peak_1906	-0.185909	1.8863	1.58875
chr6	111666080	111668346	BM_Peak_1907	1.71538	1.5031	0.902	GRMZM2G137593	111665045	111676475	+
chr6	112271674	112272473	BM_Peak_1908	1.79714	1.65333	1.187	GRMZM2G553687	112268596	112280791	-
chr6	112274979	112278013	BM_Peak_1909	2.36407	1.70943	1.08827	GRMZM2G553687	112268596	112280791	-
chr6	112279257	112280478	BM_Peak_1910	2.33912	1.99429	1.3305	GRMZM2G553687	112268596	112280791	-
chr6	113591428	113592204	BM_Peak_1911	1.60118	2.16333	0.944118	GRMZM5G826194	113584799	113595444	-
chr6	113795745	113796501	BM_Peak_1912	1.97158	0.828889	0.40381	GRMZM2G175272	113793084	113802346	-
chr6	113870788	113872817	BM_Peak_1913	2.1702	1.63118	0.3986	GRMZM2G165969	113869784	113886584	+
chr6	114180683	114181657	BM_Peak_1914	2.15333	1.41269	0.156	GRMZM2G010960	114177100	114187293	-
chr6	114184276	114186350	BM_Peak_1915	2.22339	1.52456	1.40727	GRMZM2G010960	114177100	114187293	-
chr6	114442675	114443376	BM_Peak_1916	2.86273	1.461	0.932778
chr6	115077023	115078524	BM_Peak_1917	2.02816	1.45175	1.32969	GRMZM2G025322	115076681	115080561	+
chr6	115290659	115294040	BM_Peak_1918	2.05382	2.21434	1.07068	GRMZM2G157462	115289930	115298874	+
chr6	115445705	115446346	BM_Peak_1919	2.3104	1.67042	1.41208	GRMZM2G372054	115445592	115446888	+
chr6	115645264	115646259	BM_Peak_1920	1.54429	2.03667	0.731481	GRMZM2G008556	115639609	115647217	-
chr6	116478354	116478836	BM_Peak_1921	0.0230769	2.51167	1.56727	GRMZM2G156910	116474452	116480643	-
chr6	117023299	117024160	BM_Peak_1922	-0.282727	1.25438	1.47294	GRMZM2G042889	117017737	117028578	+
chr6	117797147	117799290	BM_Peak_1923	1.86755	1.30926	0.985238	GRMZM2G132373	117794563	117803763	+
chr6	117799531	117800391	BM_Peak_1924	1.7884	1.71909	-0.0186957	GRMZM2G132373	117794563	117803763	+
chr6	118269338	118270524	BM_Peak_1925	2.16737	1.44871	1.18897	GRMZM2G387890	118269208	118277670	+
chr6	118274653	118275924	BM_Peak_1926	1.60846	1.18086	0.663611	GRMZM2G387890	118269208	118277670	+
chr6	118908527	118910333	BM_Peak_1927	0.972	0.45283	0.491356
chr6	118970178	118973215	BM_Peak_1928	0.760667	0.320254	0.273529
chr6	119855518	119857016	BM_Peak_1929	2.20778	1.38676	0.794857	GRMZM2G162788	119855348	119858902	+
chr6	120506517	120507367	BM_Peak_1930	1.03471	1.46842	0.999375	GRMZM2G005195	120501883	120508450	+
chr6	120674951	120676085	BM_Peak_1931	1.65586	0.873103	1.21182	GRMZM2G156287	120675067	120675406	-
chr6	120856486	120857192	BM_Peak_1932	0.876667	2.04	0.740714	GRMZM2G174170	120851002	120857801	-
chr6	120998709	121000220	BM_Peak_1933	1.74	0.672895	1.15027	GRMZM2G105598	120997028	121001071	-
chr6	122943891	122944360	BM_Peak_1934	-0.368	-0.3375	1.76667
chr6	122951427	122952073	BM_Peak_1935	0.202222	2.28778	0.622857	GRMZM5G846196	122950872	122954029	-
chr6	122963708	122965466	BM_Peak_1936	2.16091	1.27122	1.0159	GRMZM5G846196	122950872	122954029	-
chr6	123599331	123600623	BM_Peak_1937	1.91735	0.864211	1.0981	GRMZM2G066612	123603678	123607103	+
chr6	124967403	124968299	BM_Peak_1938	2.27654	0.0769231	0.643182	GRMZM2G030235	124966370	124981442	+
chr6	124970548	124972139	BM_Peak_1939	1.62676	1.76538	0.719	GRMZM2G030235	124966370	124981442	+
chr6	124974475	124975069	BM_Peak_1940	0.328947	2.18938	0.549375	GRMZM2G030235	124966370	124981442	+
chr6	125240168	125241267	BM_Peak_1941	1.51607	0.646364	0.649091
chr6	125612300	125613372	BM_Peak_1942	2.62444	1.49	0.683043
chr6	126959042	126962991	BM_Peak_1943	2.06467	1.62522	1.12925	GRMZM2G153250	126957388	126967077	-
chr6	127200804	127202922	BM_Peak_1944	2.24487	1.9861	1.70778	GRMZM5G899390	127199973	127203814	+
chr6	127778664	127779575	BM_Peak_1945	2.358	1.26	0.737143	GRMZM2G558539	127774442	127787115	-
chr6	128204952	128206392	BM_Peak_1946	1.51667	1.77059	0.890345	GRMZM2G092258	128202178	128207906	-
chr6	128563634	128565062	BM_Peak_1947	2.14042	1.80175	0.376053	GRMZM2G027723	128560617	128567071	+
chr6	128791539	128794104	BM_Peak_1948	2.2118	1.34541	1.08885	GRMZM2G147869	128797273	128798879	+
chr6	130759823	130760543	BM_Peak_1949	0.698182	1.94778	1.125	GRMZM2G106233	130753773	130762564	-
chr6	131463963	131464959	BM_Peak_1950	0.870741	1.94147	0.362083	GRMZM2G126435	131454814	131463174	-
chr6	131492601	131493791	BM_Peak_1951	2.03973	2.06171	1.85462	GRMZM2G094614	131479885	131484038	-
chr6	132035264	132035768	BM_Peak_1952	-0.542667	2.255	-0.245	GRMZM2G116151	132024223	132039972	+
chr6	133199122	133200467	BM_Peak_1953	1.64457	0.078	0.281111	GRMZM2G147243	133196856	133200588	+
chr6	134323851	134324623	BM_Peak_1954	2.1445	0.632632	0.9	GRMZM2G424783	134303791	134335032	+
chr6	134465996	134466500	BM_Peak_1955	0.122308	2.34235	0.635	GRMZM2G055678	134456668	134469280	-
chr6	135454451	135455327	BM_Peak_1956	2.24219	2.6464	1.02667	GRMZM2G061980	135452271	135467313	+
chr6	135457835	135459074	BM_Peak_1957	2.2697	1.42056	0.76375	GRMZM2G061980	135452271	135467313	+
chr6	136014590	136015117	BM_Peak_1958	2.09333	-0.206429	0.589231	GRMZM2G348697	136005654	136018003	-
chr6	136409548	136410068	BM_Peak_1959	1.84533	0.662727	0.453	GRMZM2G177001	136406879	136411950	-
chr6	137141589	137142179	BM_Peak_1960	1.355	1.68115	1.33038	GRMZM2G079364	137141057	137142310	-
chr6	137892117	137892950	BM_Peak_1961	1.90353	0.250588	1.35381	GRMZM2G031210	137887915	137895172	+
chr6	138678780	138680139	BM_Peak_1962	6.86821	4.67808	4.17385	GRMZM2G066485	138689801	138712462	+
chr6	138941101	138941716	BM_Peak_1963	2.118	0.85375	0.798571	GRMZM2G049342	138930874	138945841	-
chr6	139487188	139488533	BM_Peak_1964	2.05441	1.56625	0.175	GRMZM2G136016	139486676	139491870	-
chr6	139880073	139881042	BM_Peak_1965	1.37143	2.01194	0.842414	GRMZM2G113156	139879060	139887647	+
chr6	139881409	139882429	BM_Peak_1966	1.091	1.68679	0.366667	GRMZM2G113156	139879060	139887647	+
chr6	140292079	140292824	BM_Peak_1967	1.84059	2.27278	0.137692	GRMZM2G162672	140290311	140311511	+
chr6	140854235	140855383	BM_Peak_1968	6.36333	4.50838	4.60158	GRMZM2G020929	140848370	140849287	-
chr6	141303101	141305432	BM_Peak_1969	1.89108	1.5382	0.981273	GRMZM2G084719	141301899	141306096	-
chr6	143131590	143132646	BM_Peak_1970	1.58154	0.951429	0.911538	GRMZM2G005973	143129124	143134721	+
chr6	143997466	143998428	BM_Peak_1971	1.89042	1.14478	0.4715	GRMZM2G424582	143982360	144000897	-
chr6	144482209	144483028	BM_Peak_1972	1.16889	2.14632	1.28176	GRMZM2G142645	144480876	144485239	+
chr6	145320181	145322426	BM_Peak_1973	1.97349	1.2292	1.20533	GRMZM2G479608	145319248	145323982	-
chr6	145657300	145657774	BM_Peak_1974	0.390714	1.73687	0.68	GRMZM2G546452	145649617	145655088	-
chr6	146412703	146414223	BM_Peak_1975	1.00953	2.19457	0.332286
chr6	146415356	146416721	BM_Peak_1976	2.62636	1.46732	0.471667	GRMZM2G047607	146413736	146417268	-
chr6	146463965	146465121	BM_Peak_1977	1.18964	2.46912	0.903043	GRMZM2G025074	146462466	146475721	+
chr6	146477630	146479313	BM_Peak_1978	1.55019	1.51071	0.9625	GRMZM2G024264	146477298	146479717	+
chr6	146971431	146972582	BM_Peak_1979	3.0203	1.96156	0.9464	GRMZM2G010302	146970631	146979785	+
chr6	146974313	146975477	BM_Peak_1980	1.93226	1.62121	0.360455	GRMZM2G010302	146970631	146979785	+
chr6	147342565	147343500	BM_Peak_1981	0.25087	2.12241	-0.4816	GRMZM2G117507	147337293	147347544	-
chr6	147727128	147727763	BM_Peak_1982	2.34381	1.03882	1.11929	GRMZM2G070199	147724800	147731064	+
chr6	149479438	149479988	BM_Peak_1983	-0.09875	0.506	2.01538	GRMZM2G106218	149478126	149484693	-
chr6	150687136	150687907	BM_Peak_1984	2.52636	0.904737	0.574167	GRMZM2G077662	150684847	150688500	-
chr6	151703914	151704319	BM_Peak_1985	2.466	0.51625	0.26	GRMZM2G701193	151702967	151710164	+
chr6	151794589	151795685	BM_Peak_1986	0.356875	1.17815	0.412308	GRMZM2G431350	151787081	151789893	-
chr6	152185002	152187756	BM_Peak_1987	2.14971	0.891111	0.965424	GRMZM2G066448	152177133	152180071	-
chr6	152228509	152229439	BM_Peak_1988	1.102	-0.498182	0.125
chr6	152284743	152285323	BM_Peak_1989	0.12	1.95	-0.436667	GRMZM2G094951	152270389	152287492	-
chr6	154344154	154345721	BM_Peak_1990	2.05972	1.03045	1.08231	GRMZM2G701207	154339963	154346765	+
chr6	155402058	155403206	BM_Peak_1991	1.72129	0.02	0.936296
chr6	155979477	155980548	BM_Peak_1992	1.13032	0.409355	0.702812	GRMZM2G041697	155979311	155994089	+
chr6	156018208	156019099	BM_Peak_1993	1.26364	-0.814615	-0.196296	GRMZM2G159741	156018260	156022683	+
chr6	156121131	156122432	BM_Peak_1994	1.4929	0.973478	0.392917
chr6	156595704	156596331	BM_Peak_1995	0.862308	2.35077	1.66071	GRMZM2G089962	156593920	156597707	-
chr6	157024773	157025383	BM_Peak_1996	2.67158	1.04636	1.13421	GRMZM2G090338	157023426	157028246	-
chr6	157483378	157483941	BM_Peak_1997	2.31667	-0.344375	0.223636	GRMZM2G370715	157480628	157492290	+
chr6	157501886	157503087	BM_Peak_1998	1.413	2.0165	0.724138	GRMZM2G069518	157500253	157504185	-
[truncated: 798 more rows]

## Sheet: MB_peaks
S2 Table. Location and gene annotation of ZmCCA1-binding peaks.
Chromosome	Peak_start	Peak_stop	Peak name	ZT3 log2(ChIP/Input)	ZT9 log2(ChIP/Input)	ZT15 log2(ChIP/Input)	Genes	Gene_start	Gene_stop	Gene_strand
chr1	234640	236812	MB_Peak_1	2.92172	2.32586	2.26322	GRMZM2G104572	234779	235890	+
chr1	260066	260692	MB_Peak_2	0.625	1.78368	1.92318
chr1	331815	332708	MB_Peak_3	0.909333	1.0303	1.59452	GRMZM2G131672	328341	328602	-
chr1	362762	363929	MB_Peak_4	2.18385	1.90857	2.129	GRMZM2G137697	372538	374866	+
chr1	419720	420173	MB_Peak_5	-0.291176	0.0505882	-0.36375
chr1	1966134	1966760	MB_Peak_6	2.27647	-0.285	0.582941	GRMZM2G060296	1962962	1970150	-
chr1	1967176	1968701	MB_Peak_7	2.90051	1.52222	1.1588	GRMZM2G060296	1962962	1970150	-
chr1	2100879	2102859	MB_Peak_8	2.05843	1.9774	1.10391	GRMZM2G114459	2090701	2104441	-
chr1	2795324	2796180	MB_Peak_9	0.588824	2.2631	-0.00266667	GRMZM2G042250	2793728	2800641	+
chr1	2986640	2987172	MB_Peak_10	-0.106875	-0.918667	1.825
chr1	3031794	3033233	MB_Peak_11	1.724	0.368621	0.282258	GRMZM2G436226	3029850	3033965	+
chr1	4982246	4983412	MB_Peak_12	1.74903	1.45517	0.901852	GRMZM2G070047	4981301	4984643	+
chr1	5326515	5328631	MB_Peak_13	1.76984	1.35925	0.787647	GRMZM2G552966	5336849	5337598	+
chr1	6398053	6398799	MB_Peak_14	1.494	1.472	1.09545	GRMZM5G841360	6393432	6398875	-
chr1	7042040	7043217	MB_Peak_15	1.78353	1.60257	0.686429	GRMZM2G020548	7040786	7046535	+
chr1	8185899	8192185	MB_Peak_16	2.85693	2.18406	2.4952	GRMZM2G176155	8185854	8192317	-
chr1	8515278	8517621	MB_Peak_17	1.55642	1.03891	1.09948	GRMZM2G009014	8514829	8519625	+
chr1	12104240	12105728	MB_Peak_18	1.74439	1.19872	0.447059	GRMZM2G000749	12099073	12107130	+
chr1	12145316	12145689	MB_Peak_19	3.11	1.475	2.357	GRMZM2G000823	12146189	12150797	+
chr1	12309977	12311937	MB_Peak_20	1.53273	1.63482	0.675102	GRMZM2G038982	12309303	12316794	+
chr1	12978621	12979779	MB_Peak_21	0.941	1.005	0.00916667	GRMZM2G172410	12976788	12986045	+
chr1	13358006	13359508	MB_Peak_22	2.03846	1.78444	1.52558	GRMZM2G377311	13357632	13372635	+
chr1	13360208	13360977	MB_Peak_23	2.3585	1.88654	0.866667	GRMZM2G377311	13357632	13372635	+
chr1	15779834	15780639	MB_Peak_24	1.4428	1.37522	0.460952	GRMZM2G119933	15779186	15785411	+
chr1	18129252	18129954	MB_Peak_25	1.3275	2.61591	1.54615	GRMZM2G023575	18128750	18134691	+
chr1	19700924	19702101	MB_Peak_26	-0.105	1.3384	1.463	GRMZM2G113775	19698949	19703374	-
chr1	20285419	20286340	MB_Peak_27	1.07818	0.588696	1.35667	GRMZM2G002002	20282072	20292395	-
chr1	20287120	20287843	MB_Peak_28	2.29053	0.592632	1.0475	GRMZM2G002002	20282072	20292395	-
chr1	20639362	20642716	MB_Peak_29	2.06835	1.54942	1.39978	GRMZM2G444376	20644724	20650975	+
chr1	20904363	20905228	MB_Peak_30	1.07111	1.78667	1.33786	GRMZM2G029055	20902295	20915630	+
chr1	21466665	21467748	MB_Peak_31	1.40875	0.805185	0.478421	GRMZM2G004397	21465383	21468805	+
chr1	22511921	22512885	MB_Peak_32	1.71444	-0.0127273	-0.503462	GRMZM2G457201	22509373	22512968	+
chr1	23798235	23800516	MB_Peak_33	0.939432	0.158391	-0.0211494	GRMZM2G046620	23795561	23796524	-
chr1	25691529	25692379	MB_Peak_34	2.2797	1.39344	1.77333	GRMZM2G015741	25690700	25692699	+
chr1	25694468	25695244	MB_Peak_35	2.24067	1.536	2.156	GRMZM2G015795	25695585	25695771	+
chr1	25695974	25697026	MB_Peak_36	2.14025	1.75297	1.83444	GRMZM5G870116	25691848	25692236	-
chr1	25820571	25821862	MB_Peak_37	1.17	1.60512	1.61263	GRMZM2G103079	25820684	25828147	+
chr1	27641745	27642280	MB_Peak_38	2.44895	0.88	0.455714	GRMZM2G411653	27639162	27648749	-
chr1	27644834	27646032	MB_Peak_39	1.58444	2.15	1.08138	GRMZM2G411653	27639162	27648749	-
chr1	28073429	28074559	MB_Peak_40	2.03943	1.07759	0.70931	GRMZM2G128613	28069504	28078372	-
chr1	28795159	28795882	MB_Peak_41	2.422	1.01368	-0.0282353	GRMZM2G103579	28793713	28799945	+
chr1	28797184	28797876	MB_Peak_42	0.441667	1.06727	1.795	GRMZM2G103579	28793713	28799945	+
chr1	29357494	29358249	MB_Peak_43	1.59789	1.95087	1.41727	GRMZM2G012126	29354792	29360968	+
chr1	31740358	31740872	MB_Peak_44	1.45818	0.6575	2.27	GRMZM2G061096	31738933	31743850	+
chr1	32540508	32541527	MB_Peak_45	0.87	2.30714	0.398947	GRMZM5G849530	32539832	32543610	+
chr1	32995119	32995977	MB_Peak_46	0.257778	0.859286	1.1819	GRMZM2G165926	32992225	32999501	-
chr1	34206548	34207523	MB_Peak_47	-0.7865	1.36481	0.645833	GRMZM2G170532	34205519	34209569	+
chr1	34670802	34671304	MB_Peak_48	1.92625	1.41562	2.04923	GRMZM2G058870	34664608	34673432	+
chr1	34671713	34672919	MB_Peak_49	0.751935	0.151667	0.7748	GRMZM2G058870	34664608	34673432	+
chr1	36499850	36500355	MB_Peak_50	1.30714	2.29125	1.056	GRMZM2G372398	36497245	36514437	+
chr1	37121362	37122308	MB_Peak_51	1.91214	-0.0893333	-0.446667
chr1	38540418	38541759	MB_Peak_52	1.424	1.22931	1.05679	GRMZM2G012319	38536341	38548191	+
chr1	39849747	39850713	MB_Peak_53	1.12053	1.54056	0.132	GRMZM2G109885	39848179	39855614	+
chr1	39892321	39893198	MB_Peak_54	2.00826	-0.1795	0.675385	GRMZM2G110366	39888172	39888684	-
chr1	40141542	40142354	MB_Peak_55	-0.695714	0.426316	1.5025	GRMZM2G049159	40139023	40143020	-
chr1	41537423	41538555	MB_Peak_56	0.427692	1.77478	0.330556	GRMZM2G157329	41535740	41540223	-
chr1	42165036	42165935	MB_Peak_57	1.63217	1.89667	0.875385	GRMZM2G171232	42164531	42166924	+
chr1	47302524	47303493	MB_Peak_58	1.61742	1.36696	1.40458	GRMZM2G321753	47291535	47321106	+
chr1	49209537	49210581	MB_Peak_59	1.70348	1.10464	1.25154	GRMZM2G140432	49207907	49216831	+
chr1	49211483	49212301	MB_Peak_60	2.01462	0.7336	0.0882353	GRMZM2G140432	49207907	49216831	+
chr1	50630090	50631497	MB_Peak_61	0.521786	1.47184	1.87	GRMZM2G329040	50628408	50653355	+
chr1	53343452	53345891	MB_Peak_62	1.94741	1.10579	1.17393	GRMZM2G042615	53340165	53346116	-
chr1	54600406	54601415	MB_Peak_63	1.57353	1.34444	0.869545	GRMZM2G010196	54598727	54601782	+
chr1	54729913	54730698	MB_Peak_64	1.5225	1.12714	0.266	GRMZM2G106417	54731821	54733458	+
chr1	55289034	55289887	MB_Peak_65	2.44792	1.32652	0.323889	GRMZM2G109121	55288852	55297235	+
chr1	55752675	55753508	MB_Peak_66	-0.3932	0.741176	1.87786	GRMZM2G028132	55752464	55761122	-
chr1	55756985	55758070	MB_Peak_67	2.14885	1.40741	1.21367	GRMZM2G028132	55752464	55761122	-
chr1	56216550	56218378	MB_Peak_68	1.62148	0.8625	1.54933	GRMZM2G062391	56215993	56221441	+
chr1	56894816	56895738	MB_Peak_69	1.79053	1.50316	0.945882
chr1	58707032	58708289	MB_Peak_70	1.83741	1.49935	0.415806	GRMZM2G177532	58706536	58720916	+
chr1	61702548	61703178	MB_Peak_71	1.7581	1.16714	1.83706	GRMZM2G115975	61698114	61711005	-
chr1	61715100	61715699	MB_Peak_72	0.497143	1.83	0.779286	GRMZM2G115921	61714309	61719903	-
chr1	62337709	62338600	MB_Peak_73	1.69636	1.81565	0.962857	GRMZM2G057674	62333454	62344679	-
chr1	62339467	62340589	MB_Peak_74	2.0625	0.889167	1.57536	GRMZM2G057674	62333454	62344679	-
chr1	62370845	62371897	MB_Peak_75	8.45953	6.52465	6.28125
chr1	63043458	63044166	MB_Peak_76	0.458	1.97471	1.45	GRMZM2G109138	63044118	63046833	+
chr1	64714762	64715514	MB_Peak_77	2.60522	1.627	1.81667	GRMZM2G001288	64710881	64720688	+
chr1	65223470	65225055	MB_Peak_78	1.00795	2.05612	0.547895	GRMZM2G084540	65220872	65226077	-
chr1	65342739	65345056	MB_Peak_79	2.03607	1.55258	0.61549	GRMZM5G883601	65341336	65347135	+
chr1	66949053	66950286	MB_Peak_80	2.3371	1.06421	0.209524	GRMZM2G152925	66948065	66952666	-
chr1	68662438	68663578	MB_Peak_81	1.10719	1.7403	1.46241	GRMZM2G347583	68660278	68665995	+
chr1	70581127	70582093	MB_Peak_82	1.1675	0.0185	1.46526	GRMZM2G524711	70577912	70590132	-
chr1	70589252	70592286	MB_Peak_83	1.70733	1.03075	0.746909	GRMZM2G524711	70577912	70590132	-
chr1	71534421	71535222	MB_Peak_84	2.67316	1.09833	1.47478	GRMZM2G004736	71533800	71541496	+
chr1	74603978	74604596	MB_Peak_85	2.6995	0.09375	0.560667	GRMZM2G086992	74603149	74607598	+
chr1	74780015	74780937	MB_Peak_86	1.675	1.3492	0.110714	GRMZM2G030805	74775561	74784783	-
chr1	75143397	75144994	MB_Peak_87	1.62452	0.598919	0.626579	GRMZM2G042881	75142183	75146044	+
chr1	75657788	75658809	MB_Peak_88	1.55976	1.14405	1.11732
chr1	76839988	76840960	MB_Peak_89	1.03955	1.55	0.426842	GRMZM2G084063	76839835	76842563	+
chr1	77581595	77583235	MB_Peak_90	1.58476	2.01238	0.99075	GRMZM2G028914	77560003	77583193	-
chr1	78716752	78718131	MB_Peak_91	1.7625	1.15406	1.50281	GRMZM2G050984	78701399	78707799	-
chr1	82015373	82015885	MB_Peak_92	-0.605625	1.90944	0.631667	GRMZM2G030529	82010853	82020375	+
chr1	82018316	82018874	MB_Peak_93	0.755385	1.96421	0.045	GRMZM2G030529	82010853	82020375	+
chr1	82575307	82576361	MB_Peak_94	2.02667	0.33	0.0789655	GRMZM2G162292	82574796	82577446	+
chr1	83826472	83828157	MB_Peak_95	1.27471	0.0916667	0.515909	GRMZM2G003076	83825232	83828777	+
chr1	89470564	89471392	MB_Peak_96	1.90333	0.23	-0.0969231
chr1	90552087	90552777	MB_Peak_97	1.70632	1.41062	0.535833	GRMZM2G033478	90545192	90557101	-
chr1	90555083	90556155	MB_Peak_98	1.42286	1.66057	1.0371	GRMZM2G033478	90545192	90557101	-
chr1	93982080	93982690	MB_Peak_99	3.216	2.06455	2.624
chr1	93983468	93984240	MB_Peak_100	2.25355	1.97032	1.86903
chr1	96701427	96702184	MB_Peak_101	-0.225556	1.67267	1.04538
chr1	98326470	98327482	MB_Peak_102	0.813462	1.8136	0.6832	GRMZM2G001895	98335529	98351517	+
chr1	98831907	98832621	MB_Peak_103	0.456667	1.24182	-0.426
chr1	101321956	101322779	MB_Peak_104	-0.16	1.186	-0.480588
chr1	105152423	105154111	MB_Peak_105	1.16108	1.42643	0.878611	GRMZM5G868757	105151204	105155338	-
chr1	107101727	107102143	MB_Peak_106	1.10182	2.072	0.445
chr1	107889182	107890935	MB_Peak_107	0.888293	2.11651	1.02029	GRMZM2G159992	107883428	107894223	-
chr1	107892454	107893712	MB_Peak_108	1.63947	2.27706	0.631364	GRMZM2G159992	107883428	107894223	-
chr1	110083198	110084204	MB_Peak_109	1.24667	1.0235	-0.428182	GRMZM2G149903	110080011	110087025	-
chr1	111202115	111203157	MB_Peak_110	2.11111	1.78967	1.27625	GRMZM2G343916	111201502	111223745	+
chr1	111203919	111205564	MB_Peak_111	1.93294	1.24396	0.878056	GRMZM2G343916	111201502	111223745	+
chr1	114295341	114295827	MB_Peak_112	2.153	1.51818	1.46364	GRMZM2G481337	114295732	114295904	+
chr1	116015778	116018642	MB_Peak_113	1.62813	1.77577	0.765283	GRMZM2G326643	116015318	116090359	+
chr1	116019123	116019788	MB_Peak_114	0.8075	2.21273	0.918667	GRMZM2G326643	116015318	116090359	+
chr1	116070980	116071998	MB_Peak_115	1.71227	1.7725	0.887059	GRMZM2G326643	116015318	116090359	+
chr1	120374265	120375515	MB_Peak_116	1.89853	0.260909	0.044	GRMZM2G032046	120373969	120376709	-
chr1	123770478	123772070	MB_Peak_117	1.49333	2.31043	1.16756	GRMZM2G009655	123753257	123772766	-
chr1	125079112	125079722	MB_Peak_118	0.837692	1.71294	1.75765	GRMZM2G048371	125073872	125080812	-
chr1	127716435	127716961	MB_Peak_119	1.95222	-0.0133333	-0.46
chr1	129015927	129017805	MB_Peak_120	0.533243	1.77258	0.598788	GRMZM2G046658	128999989	129019065	-
chr1	130328320	130328835	MB_Peak_121	2.01273	1.6825	0.891538	GRMZM2G394614	130331871	130332972	+
chr1	130329946	130330708	MB_Peak_122	2.69682	1.81348	2.0687	GRMZM2G378047	130329832	130330263	-
chr1	130609503	130610372	MB_Peak_123	1.94657	1.19778	1.40258
chr1	130611161	130611744	MB_Peak_124	2.086	1.401	2.29222	GRMZM2G041456	130611115	130611588	-
chr1	130679761	130680283	MB_Peak_125	1.08727	0.108	1.01538
chr1	130686730	130688386	MB_Peak_126	2.31177	1.57692	1.63053
chr1	130696594	130698295	MB_Peak_127	2.31107	1.772	1.87873	GRMZM2G070685	130696500	130698849	-
chr1	130728662	130730277	MB_Peak_128	1.72825	1.2275	1.4771	GRMZM5G825536	130732300	130732584	+
chr1	130747214	130748189	MB_Peak_129	2.20306	1.50514	2.05294	GRMZM2G127382	130746985	130748298	+
chr1	130756019	130757229	MB_Peak_130	2.10625	1.68756	1.67714
chr1	130789221	130790616	MB_Peak_131	1.84291	1.47983	1.84893	GRMZM5G896514	130780502	130780963	-
chr1	130876883	130878582	MB_Peak_132	2.68163	1.31082	2.06614	GRMZM2G475446	130879221	130880361	+
chr1	130880106	130881066	MB_Peak_133	2.74056	2.00061	2.38647	GRMZM2G475437	130879221	130881288	-
chr1	130911235	130912034	MB_Peak_134	2.03304	1.4888	1.80273
chr1	131314545	131316071	MB_Peak_135	2.03034	1.38224	1.53763	GRMZM2G115168	131325136	131327527	+
chr1	131353936	131355309	MB_Peak_136	1.97795	1.33429	2.09733	GRMZM2G025396	131354629	131355268	-
chr1	135621271	135622193	MB_Peak_137	0.711	1.22714	-0.65375
chr1	136503633	136504657	MB_Peak_138	1.54458	0.25125	1.0375	GRMZM2G072415	136503057	136511785	+
chr1	136738672	136739292	MB_Peak_139	-0.495	-0.332	1.69722
chr1	138144711	138145423	MB_Peak_140	1.34429	1.75136	0.956667	GRMZM2G165506	138135880	138147566	+
chr1	138641825	138642728	MB_Peak_141	1.24588	0.83	1.64958	GRMZM2G153594	138637289	138645028	-
chr1	144333088	144333591	MB_Peak_142	0.556154	-0.672	1.85889
chr1	147985795	147987344	MB_Peak_143	1.40806	0.409429	0.651707	GRMZM2G110572	147979137	147990524	+
chr1	149959039	149960106	MB_Peak_144	1.61742	0.8	-0.523226	GRMZM2G030408	149958979	149969197	+
chr1	151259663	151260940	MB_Peak_145	0.0417857	1.751	0.397	GRMZM2G376727	151257885	151261441	+
chr1	154912374	154914578	MB_Peak_146	0.729655	0.629036	0.223049
chr1	164944765	164945201	MB_Peak_147	1.60846	1.09333	0.605714	GRMZM2G034690	164950888	164954513	+
chr1	166320791	166321550	MB_Peak_148	2.59741	0.966471	0.994737	GRMZM2G427402	166323451	166324039	+
chr1	166669208	166670130	MB_Peak_149	2.18174	1.4412	1.2663	GRMZM2G012932	166668466	166671212	+
chr1	167031789	167032766	MB_Peak_150	0.39	-0.046	1.42278	GRMZM2G167728	167029744	167032930	+
chr1	172281914	172282649	MB_Peak_151	0.712	1.6825	1.64286	GRMZM2G116714	172278959	172284568	-
chr1	173213665	173214501	MB_Peak_152	2.12842	0.412	1.34154	GRMZM2G003656	173212498	173218029	+
chr1	173858958	173859624	MB_Peak_153	-0.552222	2.14733	0.668333
chr1	174315122	174316194	MB_Peak_154	0.817	2.01577	0.336	GRMZM2G088565	174313373	174317554	+
chr1	180835404	180837042	MB_Peak_155	1.93	1.09067	1.25651	GRMZM2G151236	180827397	180837800	-
chr1	182076042	182077247	MB_Peak_156	1.12233	2.12846	0.524828	GRMZM2G023906	182075296	182094029	+
chr1	184000620	184001230	MB_Peak_157	2.135	1.69667	0.756	GRMZM2G080775	183993561	184006197	+
chr1	184544205	184544625	MB_Peak_158	2.78154	2.395	2.24833
chr1	188802289	188803151	MB_Peak_159	1.54875	-0.399	0.252857	GRMZM2G007681	188719663	188811722	+
chr1	192124227	192125010	MB_Peak_160	-0.739474	1.26318	-0.735455
chr1	192406248	192407342	MB_Peak_161	1.76593	1.96571	0.421818	GRMZM2G096806	192404194	192408778	-
chr1	195402573	195403256	MB_Peak_162	0.4	-0.206667	1.79118	GRMZM2G043198	195400126	195416505	+
chr1	195911271	195914181	MB_Peak_163	1.55887	1.12227	0.798594	GRMZM2G317770	195910142	195923328	+
chr1	196205403	196205926	MB_Peak_164	1.94412	2.77294	1.62214	GRMZM2G053027	196203304	196214408	+
chr1	197057332	197058241	MB_Peak_165	1.16385	0.134737	0.500556	GRMZM2G175280	197055807	197059608	+
chr1	199298833	199299809	MB_Peak_166	1.95667	2.39852	0.574348	GRMZM2G117189	199296481	199302428	+
chr1	201468695	201469555	MB_Peak_167	1.59583	1.73786	1.52269	GRMZM2G416069	201478112	201483421	+
chr1	201488385	201489244	MB_Peak_168	1.47737	0.7475	1.7116	GRMZM2G115750	201486510	201490115	-
chr1	203089125	203090362	MB_Peak_169	0.724	2.30909	0.745172
chr1	203882556	203882933	MB_Peak_170	3.12625	2.64125	2.85625	GRMZM2G090126	203878206	203880656	-
chr1	203884662	203885767	MB_Peak_171	1.615	0.924889	1.4875	GRMZM2G090126	203878206	203880656	-
chr1	203886402	203887959	MB_Peak_172	2.05125	1.5075	1.78469	GRMZM2G090126	203878206	203880656	-
chr1	203894022	203895245	MB_Peak_173	1.26042	0.727447	1.14667
chr1	203899316	203899854	MB_Peak_174	2.3095	1.48267	2.06474	GRMZM2G448151	203905970	203907361	+
chr1	203900356	203905431	MB_Peak_175	2.58348	1.91823	2.13015	GRMZM2G448151	203905970	203907361	+
chr1	203906234	203907363	MB_Peak_176	2.18375	1.75532	1.93489	GRMZM2G448142	203901792	203910810	-
chr1	203910864	203913335	MB_Peak_177	1.83247	1.36918	1.59031	GRMZM2G448142	203901792	203910810	-
chr1	203914309	203916036	MB_Peak_178	2.04086	1.52629	1.77229	GRMZM2G448161	203913752	203918178	+
chr1	203917084	203918154	MB_Peak_179	2.55821	1.88289	1.78077	GRMZM2G448161	203913752	203918178	+
chr1	203924077	203924719	MB_Peak_180	2.58765	1.31187	1.89471	GRMZM2G448174	203916279	203925824	-
chr1	203927669	203928200	MB_Peak_181	2.64357	2.37	2.762	GRMZM2G448344	203925927	203931405	-
chr1	203929473	203931329	MB_Peak_182	1.63737	1.14895	1.27527	GRMZM2G448344	203925927	203931405	-
chr1	205503768	205504618	MB_Peak_183	1.45389	2.07857	0.939474	GRMZM2G449163	205509611	205518465	+
chr1	207602223	207602829	MB_Peak_184	2.2	1.07947	1.41308	GRMZM2G122064	207597884	207604265	-
chr1	208166926	208167840	MB_Peak_185	1.74556	1.42609	-0.26	GRMZM2G021074	208164620	208168559	-
chr1	209824064	209825413	MB_Peak_186	1.41767	2.04333	0.917895	GRMZM2G043530	209790879	209825574	-
chr1	210222418	210223292	MB_Peak_187	1.15565	2.05318	0.6664	GRMZM2G048276	210219079	210224111	+
chr1	210235494	210236669	MB_Peak_188	0.141667	-0.306667	1.47667	GRMZM2G703889	210227546	210260204	+
chr1	210761375	210762188	MB_Peak_189	0.93	0.71875	1.60615	GRMZM2G106574	210759842	210789704	-
chr1	211617865	211618591	MB_Peak_190	2.01458	-0.344737	0.386667	GRMZM2G078569	211617424	211624960	+
chr1	211879977	211882441	MB_Peak_191	1.57043	1.22633	1.45422	GRMZM2G043819	211879253	211896231	+
chr1	216687494	216688280	MB_Peak_192	0.741765	2.16059	0.847895	GRMZM2G167651	216682505	216689176	+
chr1	217521620	217523207	MB_Peak_193	1.85313	1.58441	0.826	GRMZM2G144547	217520817	217532534	+
chr1	217523777	217526360	MB_Peak_194	1.76526	1.58328	0.501429	GRMZM2G144547	217520817	217532534	+
chr1	218718328	218719690	MB_Peak_195	1.93708	1.31533	0.122	GRMZM2G003304	218716369	218721179	-
chr1	219610789	219611435	MB_Peak_196	2.2475	1.53105	0.607727	GRMZM2G127396	219595090	219608769	-
chr1	220096473	220097644	MB_Peak_197	1.91333	1.15536	0.819286	GRMZM2G136439	220095821	220098832	+
chr1	220201699	220202861	MB_Peak_198	0.600333	0.848824	1.37133	GRMZM2G045688	220201261	220204350	-
chr1	220331946	220333187	MB_Peak_199	1.86593	0.886522	1.20333	GRMZM2G032351	220307458	220339987	-
chr1	220711233	220712266	MB_Peak_200	1.77167	-0.16875	0.381667	GRMZM2G327174	220707908	220715307	+
chr1	220990076	220990754	MB_Peak_201	2.09	1.87231	0.605	GRMZM2G078412	220979365	220991421	-
chr1	222131975	222132842	MB_Peak_202	1.1325	0.0104545	1.75917	GRMZM2G149946	222130457	222134768	+
chr1	227252968	227253731	MB_Peak_203	1.345	1.81529	-0.46	GRMZM2G449083	227250144	227255278	-
chr1	227442854	227444299	MB_Peak_204	0.429737	1.56	-0.104857
chr1	227444781	227445710	MB_Peak_205	0.439643	1.49808	1.765
chr1	227933001	227934210	MB_Peak_206	2.22868	1.204	1.05273	GRMZM5G871419	227929060	227935278	-
chr1	228148468	228148960	MB_Peak_207	-0.209412	2.25857	-0.399231	GRMZM2G057451	228147610	228151920	-
chr1	229038479	229039182	MB_Peak_208	-0.525333	1.32286	-0.758
chr1	229201113	229201681	MB_Peak_209	1.98357	0.196364	1.12111	GRMZM2G113202	229190070	229205919	-
chr1	229862410	229864337	MB_Peak_210	2.10048	1.14276	1.45345	GRMZM2G079428	229849325	229865626	-
chr1	231510596	231511897	MB_Peak_211	1.00094	2.07306	0.377568	GRMZM2G010362	231479882	231513385	-
chr1	231601625	231603071	MB_Peak_212	1.62118	1.585	2.07041	GRMZM2G009141	231600691	231601984	-
chr1	231721306	231722178	MB_Peak_213	1.0813	1.98739	0.477222	GRMZM2G107571	231707059	231720413	-
chr1	231723797	231724439	MB_Peak_214	1.2125	0.77	1.4175	GRMZM2G107571	231707059	231720413	-
chr1	232046547	232047175	MB_Peak_215	2.43267	1.575	0.488824	GRMZM2G148323	232041908	232053896	-
chr1	232179390	232180658	MB_Peak_216	1.2036	1.53452	1.66174	GRMZM2G004996	232176704	232181056	+
chr1	232651630	232652220	MB_Peak_217	0.367692	0.857778	1.69167	GRMZM5G895188	232652196	232656344	+
chr1	233327526	233328969	MB_Peak_218	1.50432	0.914815	1.00103	GRMZM2G590138	233326986	233329288	-
chr1	234462401	234471015	MB_Peak_219	0.884029	0.424682	0.593837	GRMZM2G386294	234454134	234454840	-
chr1	234474209	234475331	MB_Peak_220	-0.0117391	0.153696	0.00652174
chr1	234476191	234477865	MB_Peak_221	1.47514	0.576429	0.762429
chr1	234479271	234481590	MB_Peak_222	1.0762	0.0785556	0.362258
chr1	234484352	234488896	MB_Peak_223	0.866703	0.556298	0.598297
chr1	234489623	234493082	MB_Peak_224	0.871655	0.785324	0.558102
chr1	234501973	234503040	MB_Peak_225	0.853636	0.401364	0.269318
chr1	234505663	234510756	MB_Peak_226	0.885534	0.598398	0.331921
chr1	234512139	234513702	MB_Peak_227	0.59875	0.510758	0.336818
chr1	234517818	234518433	MB_Peak_228	0.933077	0.605385	0.529615
chr1	234520123	234522051	MB_Peak_229	1.05862	0.92013	0.732405
chr1	234524804	234527612	MB_Peak_230	0.932281	0.562655	0.62807
chr1	234528158	234529911	MB_Peak_231	0.793056	0.394306	0.41169
chr1	234531114	234534009	MB_Peak_232	1.17397	0.769655	0.769829
chr1	234544088	234544712	MB_Peak_233	1.18111	0.0538462	0.903929	GRMZM2G369522	234554206	234556962	+
chr1	234552393	234554593	MB_Peak_234	2.27813	1.399	1.46756	GRMZM2G069775	234551295	234552251	-
chr1	234557390	234558891	MB_Peak_235	2.37475	1.65367	1.77194	GRMZM2G069775	234551295	234552251	-
chr1	234569836	234570519	MB_Peak_236	2.002	1.81333	1.805	GRMZM2G069427	234562147	234565049	-
chr1	234573932	234574984	MB_Peak_237	2.24243	1.62512	2.17027	GRMZM2G069427	234562147	234565049	-
chr1	234577917	234578267	MB_Peak_238	2.985	2.58	2.09214	GRMZM2G069284	234585783	234586274	+
chr1	234578688	234590431	MB_Peak_239	2.41563	1.89229	1.89475	GRMZM2G069284	234585783	234586274	+
chr1	234591112	234594455	MB_Peak_240	2.03615	1.49473	1.59031	GRMZM2G523897	234590775	234591462	-
chr1	234597073	234598428	MB_Peak_241	1.60946	0.979636	1.04357	GRMZM2G523897	234590775	234591462	-
chr1	234598971	234609676	MB_Peak_242	2.11197	1.74747	1.74755	GRMZM2G121654	234608960	234610454	+
chr1	234610368	234615767	MB_Peak_243	2.2964	1.81377	1.97837	GRMZM2G121624	234620462	234621602	+
chr1	234616531	234623207	MB_Peak_244	2.21869	1.63355	1.65463	GRMZM2G121624	234620462	234621602	+
chr1	234624049	234625643	MB_Peak_245	0.520455	0.209687	0.338154	GRMZM2G121647	234612181	234614060	-
chr1	234626097	234627648	MB_Peak_246	1.10719	0.413548	0.440781	GRMZM2G155706	234633725	234634048	+
chr1	234631206	234639887	MB_Peak_247	2.32689	1.9393	1.97266	GRMZM2G155602	234645133	234646391	+
chr1	234640312	234654371	MB_Peak_248	2.57013	2.10673	2.04782	GRMZM2G154746	234663566	234663964	+
chr1	234654801	234659258	MB_Peak_249	2.56042	1.87631	2.25277	GRMZM2G154746	234663566	234663964	+
chr1	234659968	234668996	MB_Peak_250	2.48022	1.898	1.89322	GRMZM2G154737	234666786	234667142	-
chr1	234680445	234682399	MB_Peak_251	2.72434	2.02973	2.27416	GRMZM2G450700	234683384	234684170	+
chr1	234708357	234709146	MB_Peak_252	2.21594	1.39312	1.96406	GRMZM2G314378	234717615	234718440	+
chr1	234713957	234714821	MB_Peak_253	2.11853	1.49364	2.06088	GRMZM2G012877	234711297	234711614	-
chr1	234719010	234739422	MB_Peak_254	2.34735	1.83152	1.94153	GRMZM2G012877	234711297	234711614	-
chr1	234789650	234790577	MB_Peak_255	0.8632	2.11773	-0.136875	GRMZM2G416120	234775005	234780894	-
chr1	235196501	235197974	MB_Peak_256	1.28026	0.444643	0.793077	GRMZM2G130739	235195784	235198809	-
chr1	236447998	236448744	MB_Peak_257	1.69913	1.03619	0.704762	GRMZM2G094988	236445331	236451453	+
chr1	238822882	238823411	MB_Peak_258	1.18765	2.25235	0.433333	GRMZM2G000540	238818481	238827230	-
chr1	242027076	242029268	MB_Peak_259	1.09064	0.602766	0.24186	GRMZM2G326677	242027047	242043217	+
chr1	242393066	242395554	MB_Peak_260	1.75853	0.400667	-0.245238	GRMZM2G147402	242392750	242396244	+
chr1	244855245	244855676	MB_Peak_261	1.13471	1.15235	1.095
chr1	246328390	246329648	MB_Peak_262	0.633077	1.85542	0.693125	GRMZM2G176905	246327817	246355614	+
chr1	246487679	246489026	MB_Peak_263	0.7375	1.09682	0.249524	GRMZM2G011912	246484977	246490386	-
chr1	248326038	248326878	MB_Peak_264	1.54593	0.580345	0.936111	GRMZM2G086138	248318894	248327562	-
chr1	248449951	248450484	MB_Peak_265	0.281111	2.19385	0.709333	GRMZM2G153928	248422813	248450276	-
chr1	252927452	252928854	MB_Peak_266	1.70848	1.35892	0.856452	GRMZM2G111269	252926380	252931075	+
chr1	253379491	253381020	MB_Peak_267	1.84714	0.419143	0.53625	GRMZM2G141332	253374384	253381955	-
chr1	253894022	253894868	MB_Peak_268	1.88926	1.0904	-0.015	GRMZM2G099056	253893686	253906936	+
chr1	254098259	254099171	MB_Peak_269	2.39087	1.0285	0.463182	GRMZM2G017089	254094619	254104550	-
chr1	255257151	255257758	MB_Peak_270	2.375	2.12227	1.21917	GRMZM2G016875	255254285	255262311	+
chr1	255989534	255990493	MB_Peak_271	1.15828	1.66964	0.626875	GRMZM2G025731	255987539	255993875	-
chr1	255991179	255992082	MB_Peak_272	1.19464	1.97759	1.04	GRMZM2G025731	255987539	255993875	-
chr1	256073214	256075654	MB_Peak_273	0.973667	1.36417	1.52123	GRMZM2G150772	256071969	256085118	+
chr1	256137190	256138593	MB_Peak_274	1.40326	0.679048	-0.0117021
chr1	256569505	256570527	MB_Peak_275	1.63538	1.07107	0.7595	GRMZM2G027663	256566872	256573278	-
chr1	259015104	259017293	MB_Peak_276	-0.194722	0.618718	1.47424	GRMZM2G134398	259011991	259017931	-
chr1	259517655	259518292	MB_Peak_277	1.39929	0.191429	0.431429	GRMZM2G088083	259516642	259522644	+
chr1	261227164	261227684	MB_Peak_278	1.532	2.04667	1.085	GRMZM2G412150	261220007	261232117	-
chr1	261229097	261229543	MB_Peak_279	0.805556	2.70556	-0.315	GRMZM2G412150	261220007	261232117	-
chr1	262307132	262308510	MB_Peak_280	1.49474	0.846857	0.803846	GRMZM2G080764	262307022	262314153	+
chr1	262720987	262721920	MB_Peak_281	0.0253571	1.924	1.0836	GRMZM2G094698	262719636	262725651	-
chr1	263201384	263202135	MB_Peak_282	1.30647	1.715	0.337778	GRMZM2G097164	263200166	263203670	-
chr1	264502230	264502870	MB_Peak_283	1.11824	2.22842	1.27154	GRMZM2G033619	264497788	264511128	+
chr1	265174804	265175227	MB_Peak_284	2.716	-0.172222	-0.785	GRMZM2G153444	265177916	265181682	+
chr1	265429541	265429976	MB_Peak_285	0.350833	2.114	0.551538	GRMZM2G147332	265409573	265434795	+
chr1	265912013	265913259	MB_Peak_286	1.85667	0.952857	0.8295	GRMZM2G704032	265906205	265914156	-
chr1	268563701	268564367	MB_Peak_287	-0.0927778	-0.318824	0.998667	GRMZM2G000622	268558195	268564501	-
chr1	274250856	274252213	MB_Peak_288	1.35235	0.895294	0.77375	GRMZM2G033135	274243952	274267364	+
chr1	275035890	275037058	MB_Peak_289	1.49	-0.343333	0.335	GRMZM2G149681	275046934	275049023	+
chr1	276981723	276982721	MB_Peak_290	0.874091	2.08565	0.149474	GRMZM2G058158	276974723	276984988	+
chr1	276994861	276996110	MB_Peak_291	1.7125	0.0463636	1.17	GRMZM2G057935	276992819	276997822	-
chr1	280094316	280095041	MB_Peak_292	2.56818	1.58211	0.999333	GRMZM2G156800	280087793	280097855	-
chr1	281003372	281004954	MB_Peak_293	2.21508	1.28508	1.18684	GRMZM5G896085	281002870	281004333	-
chr1	281204573	281205965	MB_Peak_294	1.87114	0.728571	0.646923	GRMZM2G038301	281204207	281207219	-
chr1	281645544	281646363	MB_Peak_295	2.33115	1.02478	1.31417	GRMZM2G028286	281644459	281648331	-
chr1	282789958	282791108	MB_Peak_296	2.08935	0.927826	0.648788	GRMZM2G068158	282788013	282792440	+
chr1	285520897	285521832	MB_Peak_297	2.18917	0.824231	0.168125	GRMZM2G395354	285519930	285522602	+
chr1	287632430	287633004	MB_Peak_298	1.418	1.97368	0.494	GRMZM2G052471	287631317	287634834	+
chr1	288074014	288074605	MB_Peak_299	1.09714	-0.680769	2.17231	GRMZM2G019361	288071395	288078851	+
chr1	288080284	288082347	MB_Peak_300	1.61721	1.17314	0.60641	GRMZM2G019446	288079085	288103526	-
chr1	288740191	288741202	MB_Peak_301	1.14727	1.9825	1.24318	GRMZM2G163912	288737549	288742643	+
chr1	289571343	289571860	MB_Peak_302	0.492308	2.05615	0.980667	GRMZM2G176662	289566227	289572628	-
chr1	290004485	290005797	MB_Peak_303	2.075	1.18069	1.14222	GRMZM2G029396	290003284	290012109	+
chr1	290133919	290134666	MB_Peak_304	2.19304	0.793	1.28583	GRMZM2G047223	290130904	290135727	-
chr1	290317047	290318005	MB_Peak_305	1.67581	0.320417	0.76	GRMZM2G081943	290316144	290318671	-
chr1	290597887	290598542	MB_Peak_306	2.19091	1.66947	-0.0246667	GRMZM2G111642	290593939	290599907	-
chr1	291524406	291526144	MB_Peak_307	1.27674	0.8485	1.76415	GRMZM2G116908	291521884	291530265	+
chr1	292411334	292411872	MB_Peak_308	-0.324286	1.413	0.88375	GRMZM2G151873	292409913	292417113	-
chr1	293272466	293273336	MB_Peak_309	1.54455	0.6815	0.567778	GRMZM2G148370	293266234	293274583	-
chr1	293623704	293624514	MB_Peak_310	1.73667	1.06333	0.564375	GRMZM2G068117	293623063	293627778	+
chr1	295109114	295110462	MB_Peak_311	1.67552	2.244	2.14412
chr1	295424578	295425858	MB_Peak_312	2.67314	1.32923	0.570606	GRMZM2G156756	295421788	295428738	+
chr1	295480113	295480814	MB_Peak_313	0.529333	0.764706	1.80941	GRMZM2G156565	295474870	295483513	-
chr1	296178568	296179611	MB_Peak_314	1.23952	1.07115	1.9212	GRMZM2G155899	296169662	296186801	+
chr1	296180242	296181022	MB_Peak_315	1.59429	1.2075	0.986	GRMZM2G155899	296169662	296186801	+
chr1	297911916	297912422	MB_Peak_316	1.23929	2.372	1.54765	GRMZM2G301805	297910795	297916145	+
chr1	299753823	299754246	MB_Peak_317	0.022	2.33538	-0.002	GRMZM2G167031	299744781	299755202	-
chr1	300443081	300444029	MB_Peak_318	0.494783	1.45464	0.267692	GRMZM2G377487	300437138	300444136	-
chr1	301163337	301164350	MB_Peak_319	1.88524	0.376957	0.940667	GRMZM2G024335	301161971	301181024	+
chr10	40855	42248	MB_Peak_320	-0.09375	-0.272679	0.776964
chr10	1080210	1081071	MB_Peak_321	0.0247368	2.31172	1.69273	GRMZM2G066165	1078807	1083743	-
chr10	1137058	1137658	MB_Peak_322	-0.0757143	2.19529	1.43118	GRMZM2G057576	1135114	1145295	+
chr10	1155329	1156100	MB_Peak_323	2.15222	0.928235	0.252632	GRMZM2G057441	1152679	1158648	-
chr10	1234497	1235369	MB_Peak_324	0.202222	1.37867	0.77
chr10	2020799	2021544	MB_Peak_325	1.89947	1.2844	0.631579	GRMZM5G886363	2008859	2014228	-
chr10	3297613	3298878	MB_Peak_326	1.26176	0.76	0.244118
chr10	4015025	4016154	MB_Peak_327	1.00091	1.96147	0.216207	GRMZM2G441029	4024203	4024796	+
chr10	4018917	4019538	MB_Peak_328	0.169231	0.370526	1.71615	GRMZM2G473138	4015808	4020018	-
chr10	8087438	8088444	MB_Peak_329	1.89095	0.197222	1.75467	GRMZM2G465833	8084588	8097266	+
chr10	8717944	8718743	MB_Peak_330	1.88286	2.1281	0.777647	GRMZM2G468799	8715726	8722387	+
chr10	8788300	8791306	MB_Peak_331	1.73787	1.50518	1.05653	GRMZM2G001272	8785453	8792568	-
chr10	9223892	9224423	MB_Peak_332	2.05882	-0.609333	-0.373529	GRMZM2G419806	9220900	9225379	-
chr10	9398036	9399617	MB_Peak_333	-0.0979487	1.88422	-0.283824	GRMZM2G118286	9379084	9402965	+
chr10	10801943	10802478	MB_Peak_334	1.15636	2.03421	1.355	GRMZM2G005848	10785657	10803355	-
chr10	10884096	10885060	MB_Peak_335	1.35593	2.4124	1.2963	GRMZM5G813470	10882206	10886475	-
chr10	12406277	12406969	MB_Peak_336	0.227	0.175455	1.99933	GRMZM2G122818	12409863	12410692	+
chr10	12751232	12752350	MB_Peak_337	0.0711111	1.751	0.642	GRMZM2G063394	12744140	12754513	-
chr10	15232551	15233664	MB_Peak_338	0.115	1.84407	0.812593	GRMZM5G862959	15204962	15242312	+
chr10	15717074	15717957	MB_Peak_339	1.66692	2.33478	0.189565	GRMZM2G152757	15716134	15720543	+
chr10	16206889	16208430	MB_Peak_340	1.30186	1.83333	2.00375	GRMZM2G181251	16205399	16212911	+
chr10	16208752	16209358	MB_Peak_341	1.46778	1.84	1.47111	GRMZM2G181251	16205399	16212911	+
chr10	17933379	17933837	MB_Peak_342	1.372	2.55714	1.33167
chr10	18134219	18135354	MB_Peak_343	1.35955	1.27368	0.514706	GRMZM2G082271	18124892	18142878	-
chr10	18135769	18137354	MB_Peak_344	1.02057	2.06682	1.31476	GRMZM2G082271	18124892	18142878	-
chr10	18140723	18142281	MB_Peak_345	1.21538	0.180667	0.0977419	GRMZM2G082271	18124892	18142878	-
chr10	18337173	18338617	MB_Peak_346	1.02794	1.13333	1.28781	GRMZM2G015238	18333983	18347671	-
chr10	20407896	20409096	MB_Peak_347	1.81879	0.113333	0.703871	GRMZM2G040968	20383352	20410044	+
chr10	23382499	23383474	MB_Peak_348	-0.221111	1.33526	-0.13
chr10	27542895	27543526	MB_Peak_349	1.20667	1.10125	1.9625	GRMZM2G084463	27541996	27545497	-
chr10	33105266	33106605	MB_Peak_350	1.31211	-0.365556	0.0313333
chr10	33606543	33607267	MB_Peak_351	2.28292	0.544615	1.40059	GRMZM2G171518	33605591	33617797	+
chr10	38187647	38188613	MB_Peak_352	-0.783333	0.5405	0.342632
chr10	48777043	48778446	MB_Peak_353	1.09838	0.133824	0.450278
chr10	51441660	51442377	MB_Peak_354	0.659231	0.0788889	1.76562
chr10	51493116	51493643	MB_Peak_355	1.325	-0.484286	-0.205
chr10	55994050	55994614	MB_Peak_356	2.30143	1.375	1.953	GRMZM2G094452	55988170	55998392	-
chr10	58185413	58186298	MB_Peak_357	0.987391	0.871379	2.07222	GRMZM2G012761	58184278	58198684	+
chr10	61475471	61475936	MB_Peak_358	-0.80375	0.414286	1.95857
chr10	63814313	63816164	MB_Peak_359	0.908837	0.805	1.51864	GRMZM2G478370	63813680	63817011	+
chr10	63833445	63835304	MB_Peak_360	1.66	1.08051	1.23756
chr10	65097910	65098855	MB_Peak_361	0.286	1.505	0.167778	GRMZM2G073077	65096550	65099683	+
chr10	65757124	65757968	MB_Peak_362	-0.0823529	1.90571	-0.637273	GRMZM2G355562	65755504	65761409	-
chr10	66634684	66635075	MB_Peak_363	1.54714	2.45909	1.033	GRMZM2G155357	66633118	66638541	+
chr10	66635590	66636825	MB_Peak_364	2.01769	1.58437	0.76129	GRMZM2G155357	66633118	66638541	+
chr10	80407266	80408665	MB_Peak_365	1.71437	1.55721	1.4659	GRMZM2G077486	80405919	80409657	-
chr10	80585743	80586308	MB_Peak_366	1.40692	2.74941	0.497143	GRMZM2G333183	80571279	80577409	-
chr10	82048532	82049974	MB_Peak_367	0.740645	1.56698	0.97875	GRMZM5G856084	82046176	82050508	-
chr10	82206520	82207282	MB_Peak_368	0.631739	2.01882	0.845263	GRMZM2G149786	82204971	82209384	+
chr10	84242877	84244608	MB_Peak_369	1.68911	0.900909	0.666591	GRMZM2G005126	84238750	84246224	-
chr10	88206665	88207313	MB_Peak_370	0.981429	1.91333	0.694545	GRMZM5G848692	88197666	88208046	-
chr10	88681908	88684442	MB_Peak_371	1.92319	1.51347	0.710938	GRMZM2G089484	88681122	88686973	+
chr10	90314823	90316148	MB_Peak_372	2.1622	1.50938	1.8546	GRMZM2G108467	90314158	90316333	-
chr10	90488894	90491754	MB_Peak_373	1.99347	1.07765	1.1603	GRMZM2G166694	90481742	90492880	-
chr10	91786674	91787432	MB_Peak_374	0.878235	1.65571	-0.2775	GRMZM2G347623	91780983	91788482	-
[truncated: 1,500 more rows]

## Sheet: M_peaks
S2 Table. Location and gene annotation of ZmCCA1-binding peaks.
[truncated: 2,103 more rows]
