# Supplementary material for: Temporal Shift of Circadian-Mediated Gene Expression and Carbon Fixation Contributes to Biomass Heterosis in Maize Hybrids
Source: PLoS Genet. 2016 Jul 28;12(7):e1006197. doi: 10.1371/journal.pgen.1006197 (PMC4965137; doi:10.1371/journal.pgen.1006197)
Supplement: S3 Table — (XLSX) [file pgen.1006197.s012.xlsx]

## Sheet: Combined time-points
S3 Table. Enriched Gene Ontology (GO) terms of ZmCCA1-binding targets.
*Ontology categories: P, biological process; F, molecular function; C, cellular function
Shared in all genotypes								Inbreds-specific								Hybrids-specific
GO term	Ontology	Description	Number in input list	Number in BG/Ref	p-value	FDR		GO term	Ontology	Description	Number in input list	Number in BG/Ref	p-value	FDR		GO term	Ontology	Description	Number in input list	Number in BG/Ref	p-value	FDR
GO:0022900	P	electron transport chain	17	167	1.7e-15	1.4e-12		GO:0046907	P	intracellular transport	43	661	7.4e-08	5.3e-05		GO:0019538	P	protein metabolic process	173	7175	4.3e-05	0.031
GO:0006091	P	generation of precursor metabolites and energy	26	705	5.1e-13	2.2e-10		GO:0008104	P	protein localization	52	890	8.6e-08	5.3e-05		GO:0044267	P	cellular protein metabolic process	147	5860	3e-05	0.031
GO:0022904	P	respiratory electron transport chain	12	101	4.9e-12	1.4e-09		GO:0051641	P	cellular localization	49	817	9.8e-08	5.3e-05		GO:0016192	P	vesicle-mediated transport	18	397	0.00054	0.26
GO:0006119	P	oxidative phosphorylation	15	245	7.1e-11	1.5e-08		GO:0045184	P	establishment of protein localization	49	864	4.6e-07	0.00015		GO:0030163	P	protein catabolic process	15	353	0.0028	0.45
GO:0045333	P	cellular respiration	12	159	6.4e-10	1.1e-07		GO:0015031	P	protein transport	49	864	4.6e-07	0.00015		GO:0051234	P	establishment of localization	93	3841	0.003	0.45
GO:0015980	P	energy derivation by oxidation of organic compounds	12	205	9.5e-09	1.3e-06		GO:0051649	P	establishment of localization in cell	46	791	5.4e-07	0.00015		GO:0046907	P	intracellular transport	23	661	0.0031	0.45
GO:0019684	P	photosynthesis, light reaction	7	45	2.8e-08	3.3e-06		GO:0070727	P	cellular macromolecule localization	36	562	1.2e-06	0.00021		GO:0006810	P	transport	93	3841	0.003	0.45
GO:0042773	P	ATP synthesis coupled electron transport	8	77	4.9e-08	4.7e-06		GO:0030163	P	protein catabolic process	27	353	1.2e-06	0.00021		GO:0009987	P	cellular process	373	18476	0.0027	0.45
GO:0015979	P	photosynthesis	10	149	5e-08	4.7e-06		GO:0034613	P	cellular protein localization	36	562	1.2e-06	0.00021		GO:0006464	P	protein modification process	78	3113	0.0029	0.45
GO:0009987	P	cellular process	152	18476	1.1e-07	9.5e-06		GO:0009987	P	cellular process	544	18476	1.3e-06	0.00021		GO:0051179	P	localization	95	3887	0.0021	0.45
GO:0044237	P	cellular metabolic process	122	14490	4e-06	0.00031		GO:0033036	P	macromolecule localization	52	997	2.2e-06	0.00032		GO:0051246	P	regulation of protein metabolic process	11	225	0.0036	0.48
GO:0009767	P	photosynthetic electron transport chain	5	37	5.3e-06	0.00038		GO:0023046	P	signaling process	43	783	5e-06	0.00062		GO:0043412	P	macromolecule modification	80	3252	0.004	0.49
GO:0006412	P	translation	28	1871	1.2e-05	0.00079		GO:0023060	P	signal transmission	43	783	5e-06	0.00062		GO:0051641	P	cellular localization	26	817	0.0053	0.6
GO:0055114	P	oxidation reduction	34	2743	6.2e-05	0.0038		GO:0006886	P	intracellular protein transport	34	554	5.5e-06	0.00065		GO:0030384	P	phosphoinositide metabolic process	5	63	0.0073	0.63
GO:0015985	P	energy coupled proton transport, down electrochemical gradient	7	168	9.7e-05	0.0052		GO:0044267	P	cellular protein metabolic process	198	5860	1.8e-05	0.0019		GO:0051649	P	establishment of localization in cell	25	791	0.0067	0.63
GO:0015986	P	ATP synthesis coupled proton transport	7	168	9.7e-05	0.0052		GO:0019538	P	protein metabolic process	235	7175	1.9e-05	0.0019		GO:0006796	P	phosphate metabolic process	73	2994	0.0072	0.63
GO:0034220	P	ion transmembrane transport	7	170	0.0001	0.0052		GO:0016192	P	vesicle-mediated transport	26	397	2.4e-05	0.0023		GO:0006793	P	phosphorus metabolic process	73	2995	0.0073	0.63
GO:0045184	P	establishment of protein localization	15	864	0.00031	0.014		GO:0007165	P	signal transduction	37	711	6.5e-05	0.0059		GO:0043687	P	post-translational protein modification	71	2929	0.0091	0.73
GO:0015031	P	protein transport	15	864	0.00031	0.014		GO:0051603	P	proteolysis involved in cellular protein catabolic process	21	305	7.4e-05	0.0061		GO:0009057	P	macromolecule catabolic process	24	776	0.0099	0.76
GO:0015992	P	proton transport	7	209	0.00035	0.014		GO:0044257	P	cellular protein catabolic process	21	305	7.4e-05	0.0061		GO:0009056	P	catabolic process	29	1005	0.012	0.8
GO:0006818	P	hydrogen transport	7	209	0.00035	0.014		GO:0006511	P	ubiquitin-dependent protein catabolic process	18	256	0.00019	0.013		GO:0051603	P	proteolysis involved in cellular protein catabolic process	12	305	0.012	0.8
GO:0019538	P	protein metabolic process	65	7175	0.00038	0.015		GO:0043632	P	modification-dependent macromolecule catabolic process	18	256	0.00019	0.013		GO:0044257	P	cellular protein catabolic process	12	305	0.012	0.8
GO:0008104	P	protein localization	15	890	0.00042	0.016		GO:0019941	P	modification-dependent protein catabolic process	18	256	0.00019	0.013		GO:0016310	P	phosphorylation	66	2743	0.013	0.85
GO:0006886	P	intracellular protein transport	11	554	0.00068	0.024		GO:0009057	P	macromolecule catabolic process	37	776	0.00033	0.023		GO:0006886	P	intracellular protein transport	18	554	0.015	0.93
GO:0006754	P	ATP biosynthetic process	8	311	0.00074	0.024		GO:0009056	P	catabolic process	43	1005	0.00097	0.063		GO:0070727	P	cellular macromolecule localization	18	562	0.017	0.97
GO:0070727	P	cellular macromolecule localization	11	562	0.00076	0.024		GO:0006396	P	RNA processing	23	460	0.0024	0.15		GO:0034613	P	cellular protein localization	18	562	0.017	0.97
GO:0034613	P	cellular protein localization	11	562	0.00076	0.024		GO:0023052	P	signaling	62	1673	0.0026	0.16		GO:0016818	F	hydrolase activity, acting on acid anhydrides, in phosphorus-containing anhydrides	60	1958	8.4e-05	0.027
GO:0046907	P	intracellular transport	12	661	0.00085	0.026		GO:0043170	P	macromolecule metabolic process	364	12696	0.0029	0.17		GO:0016817	F	hydrolase activity, acting on acid anhydrides	60	1980	0.00011	0.027
GO:0046034	P	ATP metabolic process	8	321	0.00091	0.026		GO:0006457	P	protein folding	26	555	0.003	0.17		GO:0032555	F	purine ribonucleotide binding	141	5800	0.00019	0.027
GO:0044267	P	cellular protein metabolic process	54	5860	0.00093	0.026		GO:0044260	P	cellular macromolecule metabolic process	327	11296	0.0031	0.17		GO:0032553	F	ribonucleotide binding	141	5800	0.00019	0.027
GO:0033036	P	macromolecule localization	15	997	0.0013	0.033		GO:0044265	P	cellular macromolecule catabolic process	29	653	0.0037	0.2		GO:0017111	F	nucleoside-triphosphatase activity	57	1822	7.5e-05	0.027
GO:0051649	P	establishment of localization in cell	13	791	0.0013	0.033		GO:0044248	P	cellular catabolic process	34	806	0.0039	0.2		GO:0016462	F	pyrophosphatase activity	58	1907	0.00013	0.027
GO:0009206	P	purine ribonucleoside triphosphate biosynthetic process	8	344	0.0014	0.033		GO:0044237	P	cellular metabolic process	409	14490	0.004	0.2		GO:0017076	F	purine nucleotide binding	144	6079	0.00049	0.047
GO:0009201	P	ribonucleoside triphosphate biosynthetic process	8	344	0.0014	0.033		GO:0006464	P	protein modification process	103	3113	0.0043	0.2		GO:0032559	F	adenyl ribonucleotide binding	125	5137	0.00046	0.047
GO:0009142	P	nucleoside triphosphate biosynthetic process	8	344	0.0014	0.033		GO:0043412	P	macromolecule modification	106	3252	0.0057	0.27		GO:0005524	F	ATP binding	125	5133	0.00044	0.047
GO:0009145	P	purine nucleoside triphosphate biosynthetic process	8	344	0.0014	0.033		GO:0051179	P	localization	123	3887	0.0074	0.34		GO:0000166	F	nucleotide binding	148	6408	0.0011	0.092
GO:0009199	P	ribonucleoside triphosphate metabolic process	8	354	0.0017	0.036		GO:0006413	P	translational initiation	7	85	0.0079	0.35		GO:0001883	F	purine nucleoside binding	127	5398	0.0014	0.092
GO:0009205	P	purine ribonucleoside triphosphate metabolic process	8	354	0.0017	0.036		GO:0043687	P	post-translational protein modification	95	2929	0.0099	0.42		GO:0001882	F	nucleoside binding	127	5400	0.0015	0.092
GO:0009144	P	purine nucleoside triphosphate metabolic process	8	354	0.0017	0.036		GO:0006397	P	mRNA processing	6	70	0.011	0.46		GO:0004177	F	aminopeptidase activity	7	87	0.0015	0.092
GO:0051641	P	cellular localization	13	817	0.0017	0.036		GO:0051234	P	establishment of localization	120	3841	0.012	0.46		GO:0030554	F	adenyl nucleotide binding	127	5398	0.0014	0.092
GO:0009141	P	nucleoside triphosphate metabolic process	8	356	0.0017	0.036		GO:0006810	P	transport	120	3841	0.012	0.46		GO:0016874	F	ligase activity	26	762	0.0022	0.13
GO:0006418	P	tRNA aminoacylation for protein translation	6	204	0.0018	0.036		GO:0006839	P	mitochondrial transport	6	71	0.012	0.47		GO:0008135	F	translation factor activity, nucleic acid binding	10	201	0.0048	0.26
GO:0044249	P	cellular biosynthetic process	65	7619	0.0018	0.037		GO:0048193	P	Golgi vesicle transport	6	72	0.013	0.48		GO:0016881	F	acid-amino acid ligase activity	15	390	0.0066	0.34
GO:0008152	P	metabolic process	145	20231	0.0019	0.037		GO:0006888	P	ER to Golgi vesicle-mediated transport	5	52	0.013	0.48		GO:0031072	F	heat shock protein binding	12	289	0.0083	0.37
GO:0043038	P	amino acid activation	6	209	0.002	0.037		GO:0006915	P	apoptosis	10	168	0.014	0.48		GO:0004707	F	MAP kinase activity	5	67	0.0093	0.37
GO:0043039	P	tRNA aminoacylation	6	209	0.002	0.037		GO:0012501	P	programmed cell death	10	168	0.014	0.48		GO:0004702	F	receptor signaling protein serine/threonine kinase activity	5	67	0.0093	0.37
GO:0009152	P	purine ribonucleotide biosynthetic process	8	381	0.0026	0.046		GO:0016070	P	RNA metabolic process	99	3121	0.015	0.51		GO:0019787	F	small conjugating protein ligase activity	13	324	0.008	0.37
GO:0006399	P	tRNA metabolic process	7	298	0.0026	0.046		GO:0051246	P	regulation of protein metabolic process	12	225	0.016	0.53		GO:0005057	F	receptor signaling protein activity	5	67	0.0093	0.37
GO:0006164	P	purine nucleotide biosynthetic process	8	388	0.0029	0.05		GO:0016071	P	mRNA metabolic process	6	76	0.016	0.54		GO:0005515	F	protein binding	108	4766	0.0099	0.37
GO:0009150	P	purine ribonucleotide metabolic process	8	391	0.003	0.051		GO:0006796	P	phosphate metabolic process	95	2994	0.017	0.54		GO:0016773	F	phosphotransferase activity, alcohol group as acceptor	69	2858	0.011	0.39
GO:0010467	P	gene expression	53	6042	0.0031	0.051		GO:0006793	P	phosphorus metabolic process	95	2995	0.017	0.54		GO:0016887	F	ATPase activity	24	785	0.011	0.39
GO:0009260	P	ribonucleotide biosynthetic process	8	395	0.0032	0.053		GO:0034660	P	ncRNA metabolic process	16	357	0.025	0.77		GO:0003924	F	GTPase activity	13	351	0.014	0.48
GO:0006163	P	purine nucleotide metabolic process	8	404	0.0037	0.059		GO:0015985	P	energy coupled proton transport, down electrochemical gradient	9	168	0.033	0.99		GO:0016879	F	ligase activity, forming carbon-nitrogen bonds	17	514	0.016	0.5
GO:0009259	P	ribonucleotide metabolic process	8	405	0.0037	0.059		GO:0015986	P	ATP synthesis coupled proton transport	9	168	0.033	0.99		GO:0004386	F	helicase activity	12	330	0.021	0.64
GO:0019941	P	modification-dependent protein catabolic process	6	256	0.0052	0.078		GO:0034220	P	ion transmembrane transport	9	170	0.035	1		GO:0008026	F	ATP-dependent helicase activity	8	194	0.029	0.77
GO:0043632	P	modification-dependent macromolecule catabolic process	6	256	0.0052	0.078		GO:0016265	P	death	10	201	0.038	1		GO:0022892	F	substrate-specific transporter activity	41	1632	0.026	0.77
GO:0006511	P	ubiquitin-dependent protein catabolic process	6	256	0.0052	0.078		GO:0006508	P	proteolysis	53	1613	0.038	1		GO:0005215	F	transporter activity	57	2411	0.028	0.77
GO:0015672	P	monovalent inorganic cation transport	9	532	0.0058	0.085		GO:0008219	P	cell death	10	201	0.038	1		GO:0016301	F	kinase activity	69	3006	0.029	0.77
GO:0009058	P	biosynthetic process	65	7998	0.0059	0.086		GO:0006352	P	transcription initiation	10	203	0.04	1		GO:0070035	F	purine NTP-dependent helicase activity	8	194	0.029	0.77
GO:0007264	P	small GTPase mediated signal transduction	8	441	0.0061	0.086		GO:0006752	P	group transfer coenzyme metabolic process	5	72	0.042	1		GO:0044464	C	cell part	287	13914	0.0043	0.22
GO:0034660	P	ncRNA metabolic process	7	357	0.0068	0.094		GO:0034470	P	ncRNA processing	8	150	0.043	1		GO:0016020	C	membrane	122	5307	0.0039	0.22
GO:0007242	P	intracellular signaling cascade	8	455	0.0073	0.099		GO:0033365	P	protein localization in organelle	5	73	0.044	1		GO:0005623	C	cell	287	13914	0.0043	0.22
GO:0009165	P	nucleotide biosynthetic process	8	456	0.0074	0.099		GO:0044238	P	primary metabolic process	430	15885	0.044	1		GO:0005737	C	cytoplasm	86	3593	0.0058	0.23
GO:0034645	P	cellular macromolecule biosynthetic process	51	6057	0.0083	0.11		GO:0007155	P	cell adhesion	13	296	0.045	1		GO:0016021	C	integral to membrane	54	2156	0.012	0.38
GO:0009059	P	macromolecule biosynthetic process	51	6064	0.0085	0.11		GO:0006732	P	coenzyme metabolic process	11	237	0.046	1		GO:0044425	C	membrane part	64	2684	0.018	0.39
GO:0009117	P	nucleotide metabolic process	9	567	0.0085	0.11		GO:0022610	P	biological adhesion	13	297	0.046	1		GO:0031224	C	intrinsic to membrane	54	2183	0.015	0.39
GO:0006753	P	nucleoside phosphate metabolic process	9	567	0.0085	0.11		GO:0006818	P	hydrogen transport	10	209	0.047	1
GO:0044257	P	cellular protein catabolic process	6	305	0.012	0.14		GO:0015992	P	proton transport	10	209	0.047	1
GO:0051603	P	proteolysis involved in cellular protein catabolic process	6	305	0.012	0.14		GO:0016310	P	phosphorylation	84	2743	0.047	1
GO:0055086	P	nucleobase, nucleoside and nucleotide metabolic process	9	619	0.014	0.17		GO:0006399	P	tRNA metabolic process	13	298	0.047	1
GO:0043170	P	macromolecule metabolic process	93	12696	0.016	0.19		GO:0016462	F	pyrophosphatase activity	85	1907	8.5e-07	0.0006
GO:0016310	P	phosphorylation	26	2743	0.016	0.19		GO:0017111	F	nucleoside-triphosphatase activity	81	1822	1.7e-06	0.0006
GO:0006508	P	proteolysis	17	1613	0.02	0.23		GO:0016817	F	hydrolase activity, acting on acid anhydrides	86	1980	2e-06	0.0006
GO:0030163	P	protein catabolic process	6	353	0.022	0.25		GO:0016818	F	hydrolase activity, acting on acid anhydrides, in phosphorus-containing anhydrides	85	1958	2.3e-06	0.0006
GO:0044260	P	cellular macromolecule metabolic process	82	11296	0.031	0.35		GO:0000166	F	nucleotide binding	218	6408	3.7e-06	0.00078
GO:0006793	P	phosphorus metabolic process	26	2995	0.041	0.46		GO:0017076	F	purine nucleotide binding	203	6079	2.8e-05	0.0043
GO:0006796	P	phosphate metabolic process	26	2994	0.041	0.46		GO:0005515	F	protein binding	165	4766	3.2e-05	0.0043
GO:0051179	P	localization	32	3887	0.046	0.5		GO:0032555	F	purine ribonucleotide binding	194	5800	4e-05	0.0043
GO:0009057	P	macromolecule catabolic process	9	776	0.049	0.53		GO:0032553	F	ribonucleotide binding	194	5800	4e-05	0.0043
GO:0016651	F	oxidoreductase activity, acting on NADH or NADPH	13	142	1.3e-11	5.6e-09		GO:0001883	F	purine nucleoside binding	182	5398	4.8e-05	0.0043
GO:0003954	F	NADH dehydrogenase activity	10	76	1.2e-10	1.3e-08		GO:0030554	F	adenyl nucleotide binding	182	5398	4.8e-05	0.0043
GO:0050136	F	NADH dehydrogenase (quinone) activity	10	76	1.2e-10	1.3e-08		GO:0001882	F	nucleoside binding	182	5400	4.9e-05	0.0043
GO:0008137	F	NADH dehydrogenase (ubiquinone) activity	10	76	1.2e-10	1.3e-08		GO:0005524	F	ATP binding	174	5133	5.6e-05	0.0043
GO:0016655	F	oxidoreductase activity, acting on NADH or NADPH, quinone or similar compound as acceptor	10	79	1.7e-10	1.5e-08		GO:0032559	F	adenyl ribonucleotide binding	174	5137	5.8e-05	0.0043
GO:0048038	F	quinone binding	6	44	5.6e-07	4.1e-05		GO:0008601	F	protein phosphatase type 2A regulator activity	8	51	9.9e-05	0.0068
GO:0015078	F	hydrogen ion transmembrane transporter activity	11	271	1.3e-06	8e-05		GO:0019888	F	protein phosphatase regulator activity	8	52	0.00011	0.0068
GO:0015077	F	monovalent inorganic cation transmembrane transporter activity	11	329	7.7e-06	0.00042		GO:0019208	F	phosphatase regulator activity	8	52	0.00011	0.0068
GO:0003723	F	RNA binding	19	1088	4.6e-05	0.0022		GO:0005488	F	binding	665	24279	0.00073	0.042
GO:0022890	F	inorganic cation transmembrane transporter activity	11	431	8.5e-05	0.0037		GO:0003723	F	RNA binding	44	1088	0.0024	0.13
GO:0017111	F	nucleoside-triphosphatase activity	25	1822	0.00014	0.0055		GO:0016887	F	ATPase activity	34	785	0.0026	0.14
GO:0016462	F	pyrophosphatase activity	25	1907	0.00028	0.01		GO:0008565	F	protein transporter activity	12	181	0.0033	0.16
GO:0003735	F	structural constituent of ribosome	20	1378	0.00033	0.011		GO:0016787	F	hydrolase activity	186	6078	0.004	0.19
GO:0016818	F	hydrolase activity, acting on acid anhydrides, in phosphorus-containing anhydrides	25	1958	0.00041	0.013		GO:0031072	F	heat shock protein binding	16	289	0.0042	0.19
GO:0016817	F	hydrolase activity, acting on acid anhydrides	25	1980	0.00048	0.014		GO:0015078	F	hydrogen ion transmembrane transporter activity	15	271	0.0054	0.22
GO:0000166	F	nucleotide binding	58	6408	0.00089	0.024		GO:0004298	F	threonine-type endopeptidase activity	7	79	0.0055	0.22
GO:0003899	F	DNA-directed RNA polymerase activity	6	179	0.00093	0.024		GO:0070003	F	threonine-type peptidase activity	7	79	0.0055	0.22
GO:0005488	F	binding	170	24279	0.001	0.024		GO:0016790	F	thiolester hydrolase activity	9	124	0.006	0.23
GO:0034062	F	RNA polymerase activity	6	188	0.0012	0.027		GO:0016881	F	acid-amino acid ligase activity	19	390	0.007	0.25
GO:0005198	F	structural molecule activity	24	2019	0.0014	0.03		GO:0008135	F	translation factor activity, nucleic acid binding	12	201	0.0071	0.25
GO:0004812	F	aminoacyl-tRNA ligase activity	6	212	0.0021	0.044		GO:0004222	F	metalloendopeptidase activity	9	132	0.0086	0.3
GO:0016875	F	ligase activity, forming carbon-oxygen bonds	6	216	0.0023	0.044		GO:0003743	F	translation initiation factor activity	7	91	0.011	0.37
GO:0016876	F	ligase activity, forming aminoacyl-tRNA and related compounds	6	216	0.0023	0.044		GO:0016874	F	ligase activity	30	762	0.015	0.49
GO:0008324	F	cation transmembrane transporter activity	14	996	0.0034	0.06		GO:0046961	F	proton-transporting ATPase activity, rotational mechanism	6	76	0.016	0.51
GO:0032555	F	purine ribonucleotide binding	51	5800	0.0036	0.06		GO:0030234	F	enzyme regulator activity	23	552	0.017	0.53
GO:0032553	F	ribonucleotide binding	51	5800	0.0036	0.06		GO:0008168	F	methyltransferase activity	20	471	0.021	0.62
GO:0015075	F	ion transmembrane transporter activity	16	1258	0.0047	0.075		GO:0003924	F	GTPase activity	16	351	0.022	0.62
GO:0017076	F	purine nucleotide binding	52	6079	0.0056	0.087		GO:0019787	F	small conjugating protein ligase activity	15	324	0.023	0.64
GO:0003924	F	GTPase activity	7	351	0.0062	0.092		GO:0016301	F	kinase activity	94	3006	0.024	0.64
GO:0016779	F	nucleotidyltransferase activity	8	468	0.0085	0.12		GO:0008237	F	metallopeptidase activity	12	240	0.024	0.64
GO:0008270	F	zinc ion binding	36	3989	0.01	0.14		GO:0015077	F	monovalent inorganic cation transmembrane transporter activity	15	329	0.025	0.66
GO:0042625	F	ATPase activity, coupled to transmembrane movement of ions	5	217	0.011	0.15		GO:0016879	F	ligase activity, forming carbon-nitrogen bonds	21	514	0.027	0.66
GO:0004386	F	helicase activity	6	330	0.016	0.21		GO:0015399	F	primary active transmembrane transporter activity	17	394	0.028	0.66
GO:0005524	F	ATP binding	43	5133	0.017	0.21		GO:0015405	F	P-P-bond-hydrolysis-driven transmembrane transporter activity	17	394	0.028	0.66
GO:0032559	F	adenyl ribonucleotide binding	43	5137	0.017	0.21		GO:0042623	F	ATPase activity, coupled	23	579	0.028	0.66
GO:0022891	F	substrate-specific transmembrane transporter activity	16	1472	0.018	0.22		GO:0004221	F	ubiquitin thiolesterase activity	7	112	0.029	0.66
GO:0016874	F	ligase activity	10	762	0.019	0.22		GO:0016741	F	transferase activity, transferring one-carbon groups	20	495	0.033	0.75
GO:0022892	F	substrate-specific transporter activity	17	1632	0.022	0.25		GO:0060589	F	nucleoside-triphosphatase regulator activity	11	225	0.034	0.75
GO:0016887	F	ATPase activity	10	785	0.023	0.25		GO:0004176	F	ATP-dependent peptidase activity	5	75	0.048	1
GO:0030554	F	adenyl nucleotide binding	44	5398	0.024	0.25		GO:0016773	F	phosphotransferase activity, alcohol group as acceptor	87	2858	0.049	1
GO:0001883	F	purine nucleoside binding	44	5398	0.024	0.25		GO:0005622	C	intracellular	297	9403	1.6e-05	0.0064
GO:0001882	F	nucleoside binding	44	5400	0.024	0.25		GO:0048475	C	coated membrane	14	154	8.1e-05	0.0087
GO:0042626	F	ATPase activity, coupled to transmembrane movement of substances	5	300	0.038	0.37		GO:0030117	C	membrane coat	14	154	8.1e-05	0.0087
GO:0043492	F	ATPase activity, coupled to movement of substances	5	300	0.038	0.37		GO:0000159	C	protein phosphatase type 2A complex	8	51	9.9e-05	0.0087
GO:0016491	F	oxidoreductase activity	28	3266	0.04	0.38		GO:0043234	C	protein complex	73	1824	0.00014	0.0087
GO:0032561	F	guanyl ribonucleotide binding	9	768	0.046	0.41		GO:0044464	C	cell part	409	13914	0.00015	0.0087
GO:0005525	F	GTP binding	9	768	0.046	0.41		GO:0005623	C	cell	409	13914	0.00015	0.0087
GO:0051082	F	unfolded protein binding	5	319	0.047	0.41		GO:0044424	C	intracellular part	246	7930	0.00036	0.018
GO:0046914	F	transition metal ion binding	43	5507	0.047	0.41		GO:0016023	C	cytoplasmic membrane-bounded vesicle	8	83	0.0019	0.071
GO:0016820	F	hydrolase activity, acting on acid anhydrides, catalyzing transmembrane movement of substances	5	322	0.048	0.42		GO:0031988	C	membrane-bounded vesicle	8	83	0.0019	0.071
GO:0022857	F	transmembrane transporter activity	16	1672	0.049	0.42		GO:0012507	C	ER to Golgi transport vesicle membrane	5	33	0.0023	0.071
GO:0005622	C	intracellular	97	9403	7.1e-09	7.4e-07		GO:0030127	C	COPII vesicle coat	5	33	0.0023	0.071
GO:0032991	C	macromolecular complex	51	3586	8.4e-09	7.4e-07		GO:0030134	C	ER to Golgi transport vesicle	5	33	0.0023	0.071
GO:0044424	C	intracellular part	83	7930	9.5e-08	5.6e-06		GO:0030658	C	transport vesicle membrane	5	40	0.0049	0.11
GO:0044446	C	intracellular organelle part	29	1764	1.4e-06	3.5e-05		GO:0030133	C	transport vesicle	5	40	0.0049	0.11
GO:0044422	C	organelle part	29	1764	1.4e-06	3.5e-05		GO:0012506	C	vesicle membrane	6	59	0.0054	0.11
GO:0044464	C	cell part	120	13914	1.4e-06	3.5e-05		GO:0030662	C	coated vesicle membrane	6	59	0.0054	0.11
GO:0005623	C	cell	120	13914	1.4e-06	3.5e-05		GO:0030659	C	cytoplasmic vesicle membrane	6	59	0.0054	0.11
GO:0005737	C	cytoplasm	45	3593	2.5e-06	5.1e-05		GO:0030120	C	vesicle coat	6	59	0.0054	0.11
GO:0044444	C	cytoplasmic part	37	2678	2.6e-06	5.1e-05		GO:0031982	C	vesicle	8	104	0.0068	0.13
GO:0015935	C	small ribosomal subunit	7	100	4.1e-06	7.2e-05		GO:0031410	C	cytoplasmic vesicle	8	104	0.0068	0.13
GO:0043234	C	protein complex	28	1824	7.6e-06	0.00012		GO:0005839	C	proteasome core complex	7	87	0.0088	0.15
GO:0034357	C	photosynthetic membrane	7	112	8.2e-06	0.00012		GO:0033178	C	proton-transporting two-sector ATPase complex, catalytic domain	7	87	0.0088	0.15
GO:0009579	C	thylakoid	7	122	1.4e-05	0.00018		GO:0008287	C	protein serine/threonine phosphatase complex	10	160	0.01	0.17
GO:0033279	C	ribosomal subunit	8	171	1.4e-05	0.00018		GO:0043231	C	intracellular membrane-bounded organelle	127	4093	0.012	0.19
GO:0045259	C	proton-transporting ATP synthase complex	6	84	1.8e-05	0.00021		GO:0044425	C	membrane part	87	2684	0.013	0.2
GO:0043229	C	intracellular organelle	61	6224	7.1e-05	0.00074		GO:0000502	C	proteasome complex	7	95	0.013	0.2
GO:0043226	C	organelle	61	6224	7.1e-05	0.00074		GO:0030135	C	coated vesicle	6	74	0.014	0.2
GO:0030529	C	ribonucleoprotein complex	22	1484	0.00012	0.0012		GO:0043227	C	membrane-bounded organelle	127	4127	0.015	0.2
GO:0031090	C	organelle membrane	11	456	0.00014	0.0013		GO:0005737	C	cytoplasm	112	3593	0.015	0.21
GO:0044433	C	cytoplasmic vesicle part	5	80	0.00017	0.0014		GO:0044433	C	cytoplasmic vesicle part	6	80	0.02	0.26
GO:0016469	C	proton-transporting two-sector ATPase complex	7	185	0.00017	0.0014		GO:0005739	C	mitochondrion	16	354	0.023	0.29
GO:0005840	C	ribosome	20	1390	0.00037	0.003		GO:0032991	C	macromolecular complex	110	3586	0.024	0.29
GO:0031982	C	vesicle	5	104	0.00053	0.0039		GO:0031974	C	membrane-enclosed lumen	11	214	0.025	0.29
GO:0031410	C	cytoplasmic vesicle	5	104	0.00053	0.0039		GO:0070013	C	intracellular organelle lumen	10	189	0.027	0.3
GO:0043232	C	intracellular non-membrane-bounded organelle	28	2597	0.0023	0.016		GO:0043233	C	organelle lumen	10	189	0.027	0.3
GO:0043228	C	non-membrane-bounded organelle	28	2597	0.0023	0.016		GO:0005794	C	Golgi apparatus	8	138	0.029	0.3
GO:0005743	C	mitochondrial inner membrane	5	210	0.0099	0.065		GO:0031090	C	organelle membrane	19	456	0.029	0.3
GO:0019866	C	organelle inner membrane	5	212	0.01	0.065		GO:0044431	C	Golgi apparatus part	7	115	0.032	0.32
GO:0044425	C	membrane part	26	2684	0.013	0.077		GO:0031967	C	organelle envelope	14	310	0.032	0.32
GO:0031966	C	mitochondrial membrane	5	241	0.017	0.099		GO:0016020	C	membrane	155	5307	0.036	0.35
GO:0016020	C	membrane	44	5307	0.018	0.1		GO:0031975	C	envelope	15	359	0.047	0.45
GO:0031975	C	envelope	6	359	0.024	0.13
GO:0005740	C	mitochondrial envelope	5	280	0.029	0.16
GO:0031967	C	organelle envelope	5	310	0.042	0.21
GO:0044429	C	mitochondrial part	5	309	0.042	0.21

## Sheet: ZT3
S3 Table. Enriched Gene Ontology (GO) terms of ZmCCA1-binding targets.
*Ontology categories: P, biological process; F, molecular function; C, cellular function
Inbreds-specific								Hybrids-specific
GO term	Ontology	Description	Number in input list	Number in BG/Ref	p-value	FDR		GO term	Ontology	Description	Number in input list	Number in BG/Ref	p-value	FDR
GO:0051641	P	cellular localization	32	817	4.8e-08	3.8e-05		GO:0044267	P	cellular protein metabolic process	159	5860	1.3e-06	0.0019
GO:0046907	P	intracellular transport	28	661	7.2e-08	3.8e-05		GO:0019538	P	protein metabolic process	184	7175	5.2e-06	0.0039
GO:0051649	P	establishment of localization in cell	30	791	2.4e-07	8.6e-05		GO:0006886	P	intracellular protein transport	27	554	1.4e-05	0.0044
GO:0070727	P	cellular macromolecule localization	23	562	1.9e-06	0.0004		GO:0070727	P	cellular macromolecule localization	27	562	1.8e-05	0.0044
GO:0034613	P	cellular protein localization	23	562	1.9e-06	0.0004		GO:0034613	P	cellular protein localization	27	562	1.8e-05	0.0044
GO:0006886	P	intracellular protein transport	21	554	1.6e-05	0.0028		GO:0046907	P	intracellular transport	30	661	1.8e-05	0.0044
GO:0008104	P	protein localization	28	890	1.8e-05	0.0028		GO:0051649	P	establishment of localization in cell	33	791	3.4e-05	0.0072
GO:0023046	P	signaling process	25	783	4e-05	0.0048		GO:0006464	P	protein modification process	90	3113	4.5e-05	0.0084
GO:0023060	P	signal transmission	25	783	4e-05	0.0048		GO:0051641	P	cellular localization	33	817	6.2e-05	0.009
GO:0007165	P	signal transduction	23	711	6.7e-05	0.0065		GO:0009987	P	cellular process	400	18476	7e-05	0.009
GO:0045184	P	establishment of protein localization	26	864	7.3e-05	0.0065		GO:0045184	P	establishment of protein localization	34	864	7.8e-05	0.009
GO:0015031	P	protein transport	26	864	7.3e-05	0.0065		GO:0015031	P	protein transport	34	864	7.8e-05	0.009
GO:0033036	P	macromolecule localization	28	997	0.00012	0.0099		GO:0006796	P	phosphate metabolic process	86	2994	8.4e-05	0.009
GO:0009987	P	cellular process	276	18476	0.00014	0.011		GO:0006793	P	phosphorus metabolic process	86	2995	8.5e-05	0.009
GO:0044267	P	cellular protein metabolic process	105	5860	0.00017	0.012		GO:0043687	P	post-translational protein modification	84	2929	0.00011	0.011
GO:0051179	P	localization	74	3887	0.00035	0.023		GO:0043412	P	macromolecule modification	91	3252	0.00013	0.012
GO:0006839	P	mitochondrial transport	6	71	0.00042	0.026		GO:0008104	P	protein localization	34	890	0.00013	0.012
GO:0019538	P	protein metabolic process	120	7175	0.00079	0.047		GO:0051246	P	regulation of protein metabolic process	14	225	0.00016	0.013
GO:0051234	P	establishment of localization	71	3841	0.001	0.05		GO:0016310	P	phosphorylation	78	2743	0.00025	0.019
GO:0023052	P	signaling	37	1673	0.001	0.05		GO:0016192	P	vesicle-mediated transport	18	397	0.00082	0.06
GO:0006810	P	transport	71	3841	0.001	0.05		GO:0033036	P	macromolecule localization	34	997	0.00094	0.066
GO:0006413	P	translational initiation	6	85	0.001	0.05		GO:0044237	P	cellular metabolic process	312	14490	0.0017	0.11
GO:0006796	P	phosphate metabolic process	57	2994	0.0017	0.078		GO:0006605	P	protein targeting	7	89	0.002	0.13
GO:0006793	P	phosphorus metabolic process	57	2995	0.0018	0.078		GO:0044260	P	cellular macromolecule metabolic process	249	11296	0.002	0.13
GO:0007264	P	small GTPase mediated signal transduction	13	441	0.0053	0.22		GO:0043170	P	macromolecule metabolic process	275	12696	0.0029	0.17
GO:0006418	P	tRNA aminoacylation for protein translation	8	204	0.0056	0.22		GO:0030163	P	protein catabolic process	15	353	0.0038	0.22
GO:0006818	P	hydrogen transport	8	209	0.0064	0.22		GO:0051056	P	regulation of small GTPase mediated signal transduction	8	134	0.005	0.25
GO:0043038	P	amino acid activation	8	209	0.0064	0.22		GO:0046578	P	regulation of Ras protein signal transduction	8	134	0.005	0.25
GO:0043039	P	tRNA aminoacylation	8	209	0.0064	0.22		GO:0007265	P	Ras protein signal transduction	8	134	0.005	0.25
GO:0015992	P	proton transport	8	209	0.0064	0.22		GO:0006414	P	translational elongation	7	106	0.0051	0.25
GO:0007242	P	intracellular signaling cascade	13	455	0.0067	0.22		GO:0023052	P	signaling	47	1673	0.0052	0.25
GO:0015985	P	energy coupled proton transport, down electrochemical gradient	7	168	0.0068	0.22		GO:0032313	P	regulation of Rab GTPase activity	5	59	0.0066	0.27
GO:0015986	P	ATP synthesis coupled proton transport	7	168	0.0068	0.22		GO:0032483	P	regulation of Rab protein signal transduction	5	59	0.0066	0.27
GO:0034220	P	ion transmembrane transport	7	170	0.0073	0.23		GO:0032482	P	Rab protein signal transduction	5	59	0.0066	0.27
GO:0015672	P	monovalent inorganic cation transport	14	532	0.0098	0.3		GO:0051603	P	proteolysis involved in cellular protein catabolic process	13	305	0.0067	0.27
GO:0016310	P	phosphorylation	49	2743	0.011	0.33		GO:0044257	P	cellular protein catabolic process	13	305	0.0067	0.27
GO:0006119	P	oxidative phosphorylation	8	245	0.015	0.43		GO:0009966	P	regulation of signal transduction	8	144	0.0075	0.28
GO:0043687	P	post-translational protein modification	51	2929	0.015	0.43		GO:0023051	P	regulation of signaling process	8	144	0.0075	0.28
GO:0016043	P	cellular component organization	26	1290	0.016	0.43		GO:0010646	P	regulation of cell communication	8	144	0.0075	0.28
GO:0006399	P	tRNA metabolic process	9	298	0.016	0.43		GO:0051179	P	localization	94	3887	0.0079	0.29
GO:0006352	P	transcription initiation	7	203	0.017	0.45		GO:0006119	P	oxidative phosphorylation	11	245	0.0085	0.31
GO:0006464	P	protein modification process	53	3113	0.02	0.5		GO:0015979	P	photosynthesis	8	149	0.009	0.31
GO:0016311	P	dephosphorylation	6	165	0.021	0.53		GO:0023046	P	signaling process	25	783	0.0091	0.31
GO:0006811	P	ion transport	22	1096	0.027	0.64		GO:0023060	P	signal transmission	25	783	0.0091	0.31
GO:0043412	P	macromolecule modification	54	3252	0.028	0.66		GO:0007165	P	signal transduction	23	711	0.01	0.34
GO:0006457	P	protein folding	13	555	0.029	0.66		GO:0051234	P	establishment of localization	92	3841	0.011	0.34
GO:0006812	P	cation transport	19	924	0.031	0.69		GO:0006511	P	ubiquitin-dependent protein catabolic process	11	256	0.011	0.34
GO:0016192	P	vesicle-mediated transport	10	397	0.034	0.76		GO:0006810	P	transport	92	3841	0.011	0.34
GO:0030163	P	protein catabolic process	9	353	0.04	0.88		GO:0043632	P	modification-dependent macromolecule catabolic process	11	256	0.011	0.34
GO:0034660	P	ncRNA metabolic process	9	357	0.043	0.91		GO:0019941	P	modification-dependent protein catabolic process	11	256	0.011	0.34
GO:0051603	P	proteolysis involved in cellular protein catabolic process	8	305	0.045	0.92		GO:0032318	P	regulation of Ras GTPase activity	7	127	0.012	0.36
GO:0044257	P	cellular protein catabolic process	8	305	0.045	0.92		GO:0007154	P	cell communication	10	229	0.014	0.4
GO:0006468	P	protein amino acid phosphorylation	40	2387	0.048	0.92		GO:0033365	P	protein localization in organelle	5	73	0.015	0.4
GO:0006511	P	ubiquitin-dependent protein catabolic process	7	256	0.049	0.92		GO:0044265	P	cellular macromolecule catabolic process	21	653	0.015	0.4
GO:0006754	P	ATP biosynthetic process	8	311	0.049	0.92		GO:0009057	P	macromolecule catabolic process	24	776	0.015	0.4
GO:0043632	P	modification-dependent macromolecule catabolic process	7	256	0.049	0.92		GO:0007242	P	intracellular signaling cascade	16	455	0.015	0.4
GO:0019941	P	modification-dependent protein catabolic process	7	256	0.049	0.92		GO:0006468	P	protein amino acid phosphorylation	60	2387	0.016	0.41
GO:0016462	F	pyrophosphatase activity	55	1907	2.7e-08	8.7e-06		GO:0019438	P	aromatic compound biosynthetic process	6	104	0.016	0.41
GO:0016817	F	hydrolase activity, acting on acid anhydrides	56	1980	3.8e-08	8.7e-06		GO:0015986	P	ATP synthesis coupled proton transport	8	168	0.017	0.41
GO:0017111	F	nucleoside-triphosphatase activity	53	1822	3.8e-08	8.7e-06		GO:0015985	P	energy coupled proton transport, down electrochemical gradient	8	168	0.017	0.41
GO:0016818	F	hydrolase activity, acting on acid anhydrides, in phosphorus-containing anhydrides	55	1958	6.3e-08	1.1e-05		GO:0006091	P	generation of precursor metabolites and energy	22	705	0.017	0.41
GO:0017076	F	purine nucleotide binding	119	6079	8.5e-07	0.00012		GO:0006418	P	tRNA aminoacylation for protein translation	9	204	0.018	0.41
GO:0032555	F	purine ribonucleotide binding	114	5800	1.3e-06	0.00013		GO:0006352	P	transcription initiation	9	203	0.018	0.41
GO:0032553	F	ribonucleotide binding	114	5800	1.3e-06	0.00013		GO:0009056	P	catabolic process	29	1005	0.018	0.41
GO:0000166	F	nucleotide binding	122	6408	2.4e-06	0.00021		GO:0034220	P	ion transmembrane transport	8	170	0.018	0.41
GO:0008601	F	protein phosphatase type 2A regulator activity	7	51	8.1e-06	0.00057		GO:0007275	P	multicellular organismal development	6	107	0.019	0.42
GO:0019208	F	phosphatase regulator activity	7	52	9.1e-06	0.00057		GO:0043038	P	amino acid activation	9	209	0.021	0.45
GO:0019888	F	protein phosphatase regulator activity	7	52	9.1e-06	0.00057		GO:0043039	P	tRNA aminoacylation	9	209	0.021	0.45
GO:0030554	F	adenyl nucleotide binding	99	5398	0.00012	0.0058		GO:0009250	P	glucan biosynthetic process	7	143	0.022	0.46
GO:0001883	F	purine nucleoside binding	99	5398	0.00012	0.0058		GO:0032502	P	developmental process	6	111	0.022	0.46
GO:0001882	F	nucleoside binding	99	5400	0.00012	0.0058		GO:0007264	P	small GTPase mediated signal transduction	15	441	0.024	0.49
GO:0005524	F	ATP binding	94	5133	0.00019	0.0084		GO:0051336	P	regulation of hydrolase activity	7	156	0.032	0.65
GO:0032559	F	adenyl ribonucleotide binding	94	5137	0.0002	0.0084		GO:0043087	P	regulation of GTPase activity	7	156	0.032	0.65
GO:0008135	F	translation factor activity, nucleic acid binding	10	201	0.00036	0.015		GO:0044238	P	primary metabolic process	324	15885	0.033	0.66
GO:0003924	F	GTPase activity	13	351	0.00078	0.03		GO:0044248	P	cellular catabolic process	23	806	0.036	0.72
GO:0015078	F	hydrogen ion transmembrane transporter activity	11	271	0.00096	0.035		GO:0016311	P	dephosphorylation	7	165	0.041	0.8
GO:0003723	F	RNA binding	27	1088	0.001	0.035		GO:0015992	P	proton transport	8	209	0.049	0.92
GO:0032561	F	guanyl ribonucleotide binding	21	768	0.0011	0.036		GO:0006818	P	hydrogen transport	8	209	0.049	0.92
GO:0005525	F	GTP binding	21	768	0.0011	0.036		GO:0034637	P	cellular carbohydrate biosynthetic process	10	285	0.049	0.92
GO:0003743	F	translation initiation factor activity	6	91	0.0014	0.04		GO:0017076	F	purine nucleotide binding	163	6079	1.8e-06	0.00053
GO:0005488	F	binding	341	24279	0.0015	0.04		GO:0032555	F	purine ribonucleotide binding	157	5800	1.8e-06	0.00053
GO:0019001	F	guanyl nucleotide binding	21	784	0.0015	0.04		GO:0032553	F	ribonucleotide binding	157	5800	1.8e-06	0.00053
GO:0016787	F	hydrolase activity	102	6078	0.0019	0.052		GO:0005524	F	ATP binding	141	5133	3.3e-06	0.00053
GO:0004721	F	phosphoprotein phosphatase activity	8	177	0.0025	0.061		GO:0032559	F	adenyl ribonucleotide binding	141	5137	3.4e-06	0.00053
GO:0030234	F	enzyme regulator activity	16	552	0.0025	0.061		GO:0001883	F	purine nucleoside binding	146	5398	4.7e-06	0.00053
GO:0016887	F	ATPase activity	20	785	0.0033	0.078		GO:0030554	F	adenyl nucleotide binding	146	5398	4.7e-06	0.00053
GO:0046961	F	proton-transporting ATPase activity, rotational mechanism	5	76	0.0036	0.082		GO:0001882	F	nucleoside binding	146	5400	4.8e-06	0.00053
GO:0015077	F	monovalent inorganic cation transmembrane transporter activity	11	329	0.0041	0.09		GO:0000166	F	nucleotide binding	167	6408	6.8e-06	0.00067
GO:0004386	F	helicase activity	11	330	0.0042	0.09		GO:0016874	F	ligase activity	31	762	9.1e-05	0.008
GO:0005515	F	protein binding	81	4766	0.0044	0.092		GO:0005515	F	protein binding	125	4766	0.0001	0.008
GO:0008324	F	cation transmembrane transporter activity	23	996	0.0054	0.11		GO:0017111	F	nucleoside-triphosphatase activity	57	1822	0.00019	0.014
GO:0004812	F	aminoacyl-tRNA ligase activity	8	212	0.0069	0.14		GO:0016817	F	hydrolase activity, acting on acid anhydrides	60	1980	0.00029	0.019
GO:0016875	F	ligase activity, forming carbon-oxygen bonds	8	216	0.0077	0.14		GO:0016462	F	pyrophosphatase activity	58	1907	0.00033	0.021
GO:0016876	F	ligase activity, forming aminoacyl-tRNA and related compounds	8	216	0.0077	0.14		GO:0016818	F	hydrolase activity, acting on acid anhydrides, in phosphorus-containing anhydrides	59	1958	0.00037	0.022
GO:0019829	F	cation-transporting ATPase activity	5	101	0.011	0.2		GO:0016881	F	acid-amino acid ligase activity	18	390	0.00067	0.037
GO:0005215	F	transporter activity	44	2411	0.011	0.2		GO:0004386	F	helicase activity	16	330	0.0008	0.041
GO:0022892	F	substrate-specific transporter activity	32	1632	0.012	0.2		GO:0016879	F	ligase activity, forming carbon-nitrogen bonds	21	514	0.0011	0.055
GO:0015075	F	ion transmembrane transporter activity	26	1258	0.012	0.21		GO:0008270	F	zinc ion binding	101	3989	0.0016	0.072
GO:0031072	F	heat shock protein binding	9	289	0.014	0.22		GO:0016773	F	phosphotransferase activity, alcohol group as acceptor	76	2858	0.0018	0.076
GO:0022857	F	transmembrane transporter activity	32	1672	0.016	0.26		GO:0019787	F	small conjugating protein ligase activity	15	324	0.0018	0.076
GO:0005261	F	cation channel activity	6	168	0.023	0.36		GO:0046527	F	glucosyltransferase activity	8	121	0.0028	0.11
GO:0016790	F	thiolester hydrolase activity	5	124	0.024	0.36		GO:0016772	F	transferase activity, transferring phosphorus-containing groups	91	3661	0.0044	0.17
GO:0022891	F	substrate-specific transmembrane transporter activity	28	1472	0.025	0.37		GO:0016759	F	cellulose synthase activity	5	58	0.0061	0.22
GO:0022890	F	inorganic cation transmembrane transporter activity	11	431	0.025	0.37		GO:0005099	F	Ras GTPase activator activity	5	59	0.0066	0.22
GO:0004222	F	metalloendopeptidase activity	5	132	0.03	0.43		GO:0005097	F	Rab GTPase activator activity	5	59	0.0066	0.22
GO:0004674	F	protein serine/threonine kinase activity	39	2248	0.033	0.46		GO:0016301	F	kinase activity	75	3006	0.0088	0.28
GO:0005267	F	potassium channel activity	5	137	0.034	0.46		GO:0004672	F	protein kinase activity	62	2423	0.01	0.32
GO:0022803	F	passive transmembrane transporter activity	8	293	0.037	0.46		GO:0004674	F	protein serine/threonine kinase activity	58	2248	0.011	0.33
GO:0016791	F	phosphatase activity	9	347	0.037	0.46		GO:0035251	F	UDP-glucosyltransferase activity	6	100	0.014	0.41
GO:0015267	F	channel activity	8	293	0.037	0.46		GO:0003746	F	translation elongation factor activity	5	73	0.015	0.42
GO:0022838	F	substrate-specific channel activity	8	293	0.037	0.46		GO:0008135	F	translation factor activity, nucleic acid binding	9	201	0.017	0.46
GO:0005216	F	ion channel activity	8	293	0.037	0.46		GO:0005096	F	GTPase activator activity	7	142	0.021	0.54
GO:0042623	F	ATPase activity, coupled	13	579	0.038	0.46		GO:0004812	F	aminoacyl-tRNA ligase activity	9	212	0.022	0.54
GO:0016874	F	ligase activity	16	762	0.038	0.46		GO:0015294	F	solute:cation symporter activity	8	177	0.022	0.54
GO:0022804	F	active transmembrane transporter activity	17	825	0.039	0.46		GO:0015293	F	symporter activity	8	177	0.022	0.54
GO:0004672	F	protein kinase activity	41	2423	0.041	0.48		GO:0016875	F	ligase activity, forming carbon-oxygen bonds	9	216	0.025	0.57
GO:0000159	C	protein phosphatase type 2A complex	7	51	8.1e-06	0.0016		GO:0016876	F	ligase activity, forming aminoacyl-tRNA and related compounds	9	216	0.025	0.57
GO:0005739	C	mitochondrion	13	354	0.00084	0.048		GO:0004177	F	aminopeptidase activity	5	87	0.028	0.61
GO:0033178	C	proton-transporting two-sector ATPase complex, catalytic domain	6	87	0.0011	0.048		GO:0008047	F	enzyme activator activity	7	151	0.028	0.61
GO:0008287	C	protein serine/threonine phosphatase complex	8	160	0.0013	0.048		GO:0005488	F	binding	482	24279	0.029	0.63
GO:0043234	C	protein complex	39	1824	0.0014	0.048		GO:0060589	F	nucleoside-triphosphatase regulator activity	9	225	0.031	0.64
GO:0044464	C	cell part	209	13914	0.0017	0.048		GO:0005083	F	small GTPase regulator activity	8	192	0.033	0.67
GO:0005623	C	cell	209	13914	0.0017	0.048		GO:0008026	F	ATP-dependent helicase activity	8	194	0.035	0.68
GO:0005622	C	intracellular	148	9403	0.0021	0.051		GO:0070035	F	purine NTP-dependent helicase activity	8	194	0.035	0.68
GO:0044424	C	intracellular part	127	7930	0.0027	0.058		GO:0003924	F	GTPase activity	12	351	0.039	0.74
GO:0030117	C	membrane coat	7	154	0.0044	0.076		GO:0003702	F	RNA polymerase II transcription factor activity	5	101	0.047	0.88
GO:0048475	C	coated membrane	7	154	0.0044	0.076		GO:0044464	C	cell part	312	13914	8.4e-05	0.0099
GO:0044429	C	mitochondrial part	10	309	0.0075	0.1		GO:0005623	C	cell	312	13914	8.4e-05	0.0099
GO:0031975	C	envelope	11	359	0.0076	0.1		GO:0043234	C	protein complex	57	1824	0.00019	0.015
GO:0031967	C	organelle envelope	10	310	0.0076	0.1		GO:0005622	C	intracellular	213	9403	0.0014	0.081
GO:0044425	C	membrane part	49	2684	0.0078	0.1		GO:0044425	C	membrane part	70	2684	0.0043	0.2
GO:0016020	C	membrane	86	5307	0.011	0.12		GO:0005737	C	cytoplasm	88	3593	0.0074	0.29
GO:0005740	C	mitochondrial envelope	9	280	0.011	0.12		GO:0016020	C	membrane	123	5307	0.009	0.3
GO:0016469	C	proton-transporting two-sector ATPase complex	7	185	0.011	0.12		GO:0031982	C	vesicle	6	104	0.016	0.43
GO:0043227	C	membrane-bounded organelle	69	4127	0.012	0.12		GO:0031410	C	cytoplasmic vesicle	6	104	0.016	0.43
GO:0032991	C	macromolecular complex	61	3586	0.013	0.13		GO:0005794	C	Golgi apparatus	7	138	0.018	0.43
GO:0043231	C	intracellular membrane-bounded organelle	68	4093	0.014	0.13		GO:0016469	C	proton-transporting two-sector ATPase complex	8	185	0.028	0.55
GO:0031966	C	mitochondrial membrane	8	241	0.014	0.13		GO:0048475	C	coated membrane	7	154	0.03	0.55
GO:0031090	C	organelle membrane	12	456	0.016	0.13		GO:0030117	C	membrane coat	7	154	0.03	0.55
GO:0005743	C	mitochondrial inner membrane	7	210	0.02	0.16		GO:0008287	C	protein serine/threonine phosphatase complex	7	160	0.036	0.61
GO:0019866	C	organelle inner membrane	7	212	0.021	0.16		GO:0032991	C	macromolecular complex	82	3586	0.04	0.64
GO:0044459	C	plasma membrane part	5	130	0.028	0.21
GO:0005737	C	cytoplasm	58	3593	0.037	0.27
GO:0005886	C	plasma membrane	5	149	0.045	0.31

## Sheet: ZT9
S3 Table. Enriched Gene Ontology (GO) terms of ZmCCA1-binding targets.
*Ontology categories: P, biological process; F, molecular function; C, cellular function
Inbreds-specific								Hybrids-specific
GO term	Ontology	Description	Number in input list	Number in BG/Ref	p-value	FDR		GO term	Ontology	Description	Number in input list	Number in BG/Ref	p-value	FDR
GO:0046907	P	intracellular transport	42	661	4.2e-10	4.2e-07		GO:0016192	P	vesicle-mediated transport	14	397	0.00018	0.11
GO:0051641	P	cellular localization	47	817	8.2e-10	4.2e-07		GO:0034660	P	ncRNA metabolic process	13	357	0.00023	0.11
GO:0051649	P	establishment of localization in cell	46	791	9e-10	4.2e-07		GO:0006399	P	tRNA metabolic process	11	298	0.00061	0.2
GO:0008104	P	protein localization	48	890	3.9e-09	1e-06		GO:0051641	P	cellular localization	20	817	0.00092	0.21
GO:0045184	P	establishment of protein localization	47	864	4.4e-09	1e-06		GO:0051179	P	localization	63	3887	0.0012	0.21
GO:0015031	P	protein transport	47	864	4.4e-09	1e-06		GO:0046907	P	intracellular transport	17	661	0.0013	0.21
GO:0006886	P	intracellular protein transport	34	554	4.3e-08	8.5e-06		GO:0051649	P	establishment of localization in cell	19	791	0.0015	0.21
GO:0070727	P	cellular macromolecule localization	34	562	5.9e-08	9.1e-06		GO:0051234	P	establishment of localization	61	3841	0.0023	0.22
GO:0034613	P	cellular protein localization	34	562	5.9e-08	9.1e-06		GO:0006810	P	transport	61	3841	0.0023	0.22
GO:0033036	P	macromolecule localization	48	997	1.1e-07	1.5e-05		GO:0006418	P	tRNA aminoacylation for protein translation	8	204	0.0023	0.22
GO:0023046	P	signaling process	40	783	3e-07	3.4e-05		GO:0043038	P	amino acid activation	8	209	0.0027	0.22
GO:0023060	P	signal transmission	40	783	3e-07	3.4e-05		GO:0043039	P	tRNA aminoacylation	8	209	0.0027	0.22
GO:0009987	P	cellular process	447	18476	3.3e-07	3.5e-05		GO:0044267	P	cellular protein metabolic process	85	5860	0.004	0.3
GO:0030163	P	protein catabolic process	23	353	2.5e-06	0.00025		GO:0008104	P	protein localization	19	890	0.0053	0.37
GO:0019538	P	protein metabolic process	197	7175	5e-06	0.00046		GO:0033036	P	macromolecule localization	20	997	0.0082	0.47
GO:0007165	P	signal transduction	34	711	8.7e-06	0.00076		GO:0045184	P	establishment of protein localization	18	864	0.0083	0.47
GO:0016192	P	vesicle-mediated transport	23	397	1.5e-05	0.0013		GO:0015031	P	protein transport	18	864	0.0083	0.47
GO:0043170	P	macromolecule metabolic process	311	12696	5.5e-05	0.0043		GO:0006886	P	intracellular protein transport	13	554	0.0096	0.49
GO:0009057	P	macromolecule catabolic process	33	776	0.0001	0.0076		GO:0070727	P	cellular macromolecule localization	13	562	0.011	0.49
GO:0019941	P	modification-dependent protein catabolic process	16	256	0.00013	0.0082		GO:0019538	P	protein metabolic process	98	7175	0.011	0.49
GO:0043632	P	modification-dependent macromolecule catabolic process	16	256	0.00013	0.0082		GO:0034613	P	cellular protein localization	13	562	0.011	0.49
GO:0006511	P	ubiquitin-dependent protein catabolic process	16	256	0.00013	0.0082		GO:0023052	P	signaling	29	1673	0.011	0.51
GO:0006357	P	regulation of transcription from RNA polymerase II promoter	6	36	0.00017	0.011		GO:0007165	P	signal transduction	15	711	0.014	0.54
GO:0006508	P	proteolysis	55	1613	0.00021	0.012		GO:0006396	P	RNA processing	11	460	0.014	0.54
GO:0044267	P	cellular protein metabolic process	156	5860	0.00028	0.015		GO:0023046	P	signaling process	16	783	0.015	0.54
GO:0051603	P	proteolysis involved in cellular protein catabolic process	17	305	0.00029	0.015		GO:0023060	P	signal transmission	16	783	0.015	0.54
GO:0023052	P	signaling	56	1673	0.00029	0.015		GO:0050790	P	regulation of catalytic activity	7	255	0.025	0.89
GO:0044257	P	cellular protein catabolic process	17	305	0.00029	0.015		GO:0065009	P	regulation of molecular function	7	258	0.026	0.91
GO:0009056	P	catabolic process	38	1005	0.00032	0.015		GO:0034470	P	ncRNA processing	5	150	0.027	0.91
GO:0044237	P	cellular metabolic process	342	14490	0.00037	0.017		GO:0015992	P	proton transport	6	209	0.03	0.92
GO:0044260	P	cellular macromolecule metabolic process	272	11296	0.00071	0.032		GO:0006818	P	hydrogen transport	6	209	0.03	0.92
GO:0051179	P	localization	107	3887	0.001	0.044		GO:0051336	P	regulation of hydrolase activity	5	156	0.031	0.92
GO:0044238	P	primary metabolic process	366	15885	0.0013	0.053		GO:0043087	P	regulation of GTPase activity	5	156	0.031	0.92
GO:0051234	P	establishment of localization	105	3841	0.0014	0.056		GO:0046483	P	heterocycle metabolic process	15	797	0.033	0.94
GO:0006810	P	transport	105	3841	0.0014	0.056		GO:0016311	P	dephosphorylation	5	165	0.038	1
GO:0016070	P	RNA metabolic process	86	3121	0.0031	0.12		GO:0015986	P	ATP synthesis coupled proton transport	5	168	0.041	1
GO:0007242	P	intracellular signaling cascade	19	455	0.0035	0.13		GO:0015985	P	energy coupled proton transport, down electrochemical gradient	5	168	0.041	1
GO:0006397	P	mRNA processing	6	70	0.0041	0.15		GO:0034220	P	ion transmembrane transport	5	170	0.042	1
GO:0033365	P	protein localization in organelle	6	73	0.005	0.18		GO:0016818	F	hydrolase activity, acting on acid anhydrides, in phosphorus-containing anhydrides	44	1958	7.9e-06	0.0019
GO:0016071	P	mRNA metabolic process	6	76	0.006	0.21		GO:0016462	F	pyrophosphatase activity	43	1907	9.2e-06	0.0019
GO:0006754	P	ATP biosynthetic process	14	311	0.0061	0.21		GO:0016817	F	hydrolase activity, acting on acid anhydrides	44	1980	1e-05	0.0019
GO:0006796	P	phosphate metabolic process	81	2994	0.0063	0.21		GO:0017111	F	nucleoside-triphosphatase activity	41	1822	1.6e-05	0.0022
GO:0006793	P	phosphorus metabolic process	81	2995	0.0064	0.21		GO:0016887	F	ATPase activity	23	785	3.1e-05	0.0034
GO:0016310	P	phosphorylation	75	2743	0.0067	0.21		GO:0032555	F	purine ribonucleotide binding	94	5800	5.8e-05	0.0047
GO:0006366	P	transcription from RNA polymerase II promoter	7	104	0.0069	0.21		GO:0032553	F	ribonucleotide binding	94	5800	5.8e-05	0.0047
GO:0050789	P	regulation of biological process	115	4504	0.0072	0.22		GO:0042623	F	ATPase activity, coupled	18	579	0.00011	0.0075
GO:0046034	P	ATP metabolic process	14	321	0.0079	0.23		GO:0017076	F	purine nucleotide binding	96	6079	0.00012	0.0075
GO:0006464	P	protein modification process	83	3113	0.0081	0.23		GO:0000166	F	nucleotide binding	100	6408	0.00013	0.0075
GO:0051246	P	regulation of protein metabolic process	11	225	0.0082	0.23		GO:0070035	F	purine NTP-dependent helicase activity	9	194	0.0004	0.019
GO:0015985	P	energy coupled proton transport, down electrochemical gradient	9	168	0.0094	0.26		GO:0008026	F	ATP-dependent helicase activity	9	194	0.0004	0.019
GO:0015986	P	ATP synthesis coupled proton transport	9	168	0.0094	0.26		GO:0005524	F	ATP binding	81	5133	0.00049	0.02
GO:0044265	P	cellular macromolecule catabolic process	23	653	0.0098	0.26		GO:0032559	F	adenyl ribonucleotide binding	81	5137	0.0005	0.02
GO:0034220	P	ion transmembrane transport	9	170	0.01	0.26		GO:0030554	F	adenyl nucleotide binding	83	5398	0.0009	0.03
GO:0043687	P	post-translational protein modification	78	2929	0.01	0.27		GO:0001883	F	purine nucleoside binding	83	5398	0.0009	0.03
GO:0007264	P	small GTPase mediated signal transduction	17	441	0.011	0.29		GO:0001882	F	nucleoside binding	83	5400	0.00091	0.03
GO:0006605	P	protein targeting	6	89	0.012	0.3		GO:0004386	F	helicase activity	11	330	0.0014	0.042
GO:0009142	P	nucleoside triphosphate biosynthetic process	14	344	0.013	0.31		GO:0016787	F	hydrolase activity	89	6078	0.0024	0.072
GO:0009145	P	purine nucleoside triphosphate biosynthetic process	14	344	0.013	0.31		GO:0004812	F	aminoacyl-tRNA ligase activity	8	212	0.0029	0.081
GO:0009206	P	purine ribonucleoside triphosphate biosynthetic process	14	344	0.013	0.31		GO:0016875	F	ligase activity, forming carbon-oxygen bonds	8	216	0.0032	0.083
GO:0009201	P	ribonucleoside triphosphate biosynthetic process	14	344	0.013	0.31		GO:0016876	F	ligase activity, forming aminoacyl-tRNA and related compounds	8	216	0.0032	0.083
GO:0051169	P	nuclear transport	7	122	0.015	0.34		GO:0008565	F	protein transporter activity	6	181	0.017	0.41
GO:0006913	P	nucleocytoplasmic transport	7	122	0.015	0.34		GO:0060089	F	molecular transducer activity	24	1377	0.019	0.43
GO:0050794	P	regulation of cellular process	107	4274	0.016	0.34		GO:0004871	F	signal transducer activity	24	1377	0.019	0.43
GO:0043412	P	macromolecule modification	84	3252	0.016	0.34		GO:0016874	F	ligase activity	15	762	0.023	0.47
GO:0006396	P	RNA processing	17	460	0.016	0.34		GO:0022892	F	substrate-specific transporter activity	27	1632	0.024	0.47
GO:0009199	P	ribonucleoside triphosphate metabolic process	14	354	0.017	0.34		GO:0032561	F	guanyl ribonucleotide binding	15	768	0.025	0.47
GO:0009205	P	purine ribonucleoside triphosphate metabolic process	14	354	0.017	0.34		GO:0004518	F	nuclease activity	8	314	0.025	0.47
GO:0009144	P	purine nucleoside triphosphate metabolic process	14	354	0.017	0.34		GO:0005525	F	GTP binding	15	768	0.025	0.47
GO:0009141	P	nucleoside triphosphate metabolic process	14	356	0.017	0.35		GO:0008135	F	translation factor activity, nucleic acid binding	6	201	0.026	0.47
GO:0044248	P	cellular catabolic process	26	806	0.017	0.35		GO:0019001	F	guanyl nucleotide binding	15	784	0.029	0.51
GO:0006839	P	mitochondrial transport	5	71	0.018	0.35		GO:0005515	F	protein binding	65	4766	0.038	0.65
GO:0007155	P	cell adhesion	12	296	0.022	0.42		GO:0003924	F	GTPase activity	8	351	0.043	0.71
GO:0006139	P	nucleobase, nucleoside, nucleotide and nucleic acid metabolic process	143	5979	0.022	0.42		GO:0016788	F	hydrolase activity, acting on ester bonds	22	1355	0.046	0.74
GO:0022610	P	biological adhesion	12	297	0.022	0.42		GO:0004721	F	phosphoprotein phosphatase activity	5	177	0.049	0.75
GO:0006414	P	translational elongation	6	106	0.025	0.46		GO:0044425	C	membrane part	41	2684	0.021	0.72
GO:0009152	P	purine ribonucleotide biosynthetic process	14	381	0.028	0.52		GO:0005743	C	mitochondrial inner membrane	6	210	0.031	0.72
GO:0006818	P	hydrogen transport	9	209	0.032	0.56		GO:0019866	C	organelle inner membrane	6	212	0.032	0.72
GO:0015992	P	proton transport	9	209	0.032	0.56		GO:0016021	C	integral to membrane	33	2156	0.035	0.72
GO:0006164	P	purine nucleotide biosynthetic process	14	388	0.032	0.57		GO:0031224	C	intrinsic to membrane	33	2183	0.041	0.72
GO:0006119	P	oxidative phosphorylation	10	245	0.033	0.57		GO:0016020	C	membrane	71	5307	0.044	0.72
GO:0009150	P	purine ribonucleotide metabolic process	14	391	0.034	0.58
GO:0009260	P	ribonucleotide biosynthetic process	14	395	0.036	0.62
GO:0006457	P	protein folding	18	555	0.04	0.68
GO:0046483	P	heterocycle metabolic process	24	797	0.042	0.69
GO:0006163	P	purine nucleotide metabolic process	14	404	0.042	0.69
GO:0009259	P	ribonucleotide metabolic process	14	405	0.043	0.7
GO:0046486	P	glycerolipid metabolic process	5	93	0.046	0.74
GO:0006650	P	glycerophospholipid metabolic process	5	93	0.046	0.74
GO:0033013	P	tetrapyrrole metabolic process	5	94	0.048	0.75
GO:0006351	P	transcription, DNA-dependent	60	2362	0.049	0.76
GO:0000166	F	nucleotide binding	188	6408	1.2e-07	0.00011
GO:0017111	F	nucleoside-triphosphatase activity	71	1822	3e-07	0.00014
GO:0016462	F	pyrophosphatase activity	71	1907	1.5e-06	0.00037
GO:0017076	F	purine nucleotide binding	174	6079	2e-06	0.00037
GO:0032555	F	purine ribonucleotide binding	167	5800	2.4e-06	0.00037
GO:0032553	F	ribonucleotide binding	167	5800	2.4e-06	0.00037
GO:0016818	F	hydrolase activity, acting on acid anhydrides, in phosphorus-containing anhydrides	71	1958	3.6e-06	0.00048
GO:0016817	F	hydrolase activity, acting on acid anhydrides	71	1980	5.2e-06	0.0006
GO:0005524	F	ATP binding	148	5133	9.9e-06	0.00079
GO:0032559	F	adenyl ribonucleotide binding	148	5137	1e-05	0.00079
GO:0001883	F	purine nucleoside binding	154	5398	1.1e-05	0.00079
GO:0001882	F	nucleoside binding	154	5400	1.1e-05	0.00079
GO:0030554	F	adenyl nucleotide binding	154	5398	1.1e-05	0.00079
GO:0005515	F	protein binding	136	4766	4e-05	0.0026
GO:0016887	F	ATPase activity	34	785	5.8e-05	0.0036
GO:0005488	F	binding	546	24279	7.4e-05	0.0043
GO:0004222	F	metalloendopeptidase activity	11	132	0.00015	0.008
GO:0016787	F	hydrolase activity	162	6078	0.0002	0.01
GO:0016790	F	thiolester hydrolase activity	10	124	0.00037	0.018
GO:0016455	F	RNA polymerase II transcription mediator activity	5	29	0.00053	0.025
GO:0008237	F	metallopeptidase activity	14	240	0.00064	0.028
GO:0004221	F	ubiquitin thiolesterase activity	9	112	0.00074	0.031
GO:0008601	F	protein phosphatase type 2A regulator activity	6	51	0.00094	0.038
GO:0019888	F	protein phosphatase regulator activity	6	52	0.001	0.038
GO:0019208	F	phosphatase regulator activity	6	52	0.001	0.038
GO:0016251	F	general RNA polymerase II transcription factor activity	5	36	0.0013	0.044
GO:0005516	F	calmodulin binding	5	36	0.0013	0.044
GO:0008565	F	protein transporter activity	11	181	0.0017	0.058
GO:0008134	F	transcription factor binding	7	91	0.0035	0.11
GO:0004175	F	endopeptidase activity	32	932	0.0038	0.12
GO:0008270	F	zinc ion binding	105	3989	0.0044	0.13
GO:0042623	F	ATPase activity, coupled	22	579	0.0051	0.15
GO:0003702	F	RNA polymerase II transcription factor activity	7	101	0.006	0.17
GO:0003723	F	RNA binding	35	1088	0.0067	0.18
GO:0003924	F	GTPase activity	15	351	0.0072	0.19
GO:0019001	F	guanyl nucleotide binding	27	784	0.0072	0.19
GO:0015399	F	primary active transmembrane transporter activity	16	394	0.0088	0.22
GO:0015405	F	P-P-bond-hydrolysis-driven transmembrane transporter activity	16	394	0.0088	0.22
GO:0016772	F	transferase activity, transferring phosphorus-containing groups	95	3661	0.0096	0.23
GO:0032561	F	guanyl ribonucleotide binding	26	768	0.01	0.23
GO:0005525	F	GTP binding	26	768	0.01	0.23
GO:0015078	F	hydrogen ion transmembrane transporter activity	12	271	0.012	0.26
GO:0043566	F	structure-specific DNA binding	6	89	0.012	0.26
GO:0022804	F	active transmembrane transporter activity	27	825	0.013	0.28
GO:0008047	F	enzyme activator activity	8	151	0.015	0.31
GO:0016773	F	phosphotransferase activity, alcohol group as acceptor	75	2858	0.016	0.32
GO:0042625	F	ATPase activity, coupled to transmembrane movement of ions	10	217	0.016	0.32
GO:0008233	F	peptidase activity	44	1529	0.016	0.32
GO:0051082	F	unfolded protein binding	13	319	0.017	0.32
GO:0060589	F	nucleoside-triphosphatase regulator activity	10	225	0.02	0.38
GO:0004176	F	ATP-dependent peptidase activity	5	75	0.022	0.39
GO:0030234	F	enzyme regulator activity	19	552	0.022	0.39
GO:0046961	F	proton-transporting ATPase activity, rotational mechanism	5	76	0.023	0.4
GO:0042626	F	ATPase activity, coupled to transmembrane movement of substances	12	300	0.024	0.4
GO:0043492	F	ATPase activity, coupled to movement of substances	12	300	0.024	0.4
GO:0005096	F	GTPase activator activity	7	142	0.03	0.49
GO:0004674	F	protein serine/threonine kinase activity	59	2248	0.031	0.49
GO:0004672	F	protein kinase activity	63	2423	0.031	0.49
GO:0070011	F	peptidase activity, acting on L-amino acid peptides	41	1493	0.036	0.57
GO:0016820	F	hydrolase activity, acting on acid anhydrides, catalyzing transmembrane movement of substances	12	322	0.037	0.57
GO:0022892	F	substrate-specific transporter activity	44	1632	0.04	0.61
GO:0015077	F	monovalent inorganic cation transmembrane transporter activity	12	329	0.042	0.61
GO:0016301	F	kinase activity	75	3006	0.042	0.61
GO:0050661	F	NADP or NADPH binding	6	121	0.042	0.61
GO:0016788	F	hydrolase activity, acting on ester bonds	37	1355	0.048	0.69
GO:0044464	C	cell part	350	13914	7.5e-07	0.0001
GO:0005623	C	cell	350	13914	7.5e-07	0.0001
GO:0005622	C	intracellular	251	9403	1.1e-06	0.0001
GO:0043234	C	protein complex	63	1824	5.2e-05	0.0035
GO:0044424	C	intracellular part	204	7930	0.00017	0.009
GO:0016592	C	mediator complex	5	29	0.00053	0.021
GO:0044425	C	membrane part	80	2684	0.00054	0.021
GO:0000159	C	protein phosphatase type 2A complex	6	51	0.00094	0.032
GO:0031981	C	nuclear lumen	10	150	0.0015	0.043
GO:0031090	C	organelle membrane	20	456	0.0016	0.043
GO:0070013	C	intracellular organelle lumen	11	189	0.0024	0.054
GO:0043233	C	organelle lumen	11	189	0.0024	0.054
GO:0044428	C	nuclear part	12	233	0.004	0.082
GO:0016020	C	membrane	134	5307	0.0053	0.082
GO:0048475	C	coated membrane	9	154	0.0056	0.082
GO:0030117	C	membrane coat	9	154	0.0056	0.082
GO:0031974	C	membrane-enclosed lumen	11	214	0.0058	0.082
GO:0015629	C	actin cytoskeleton	12	246	0.006	0.082
GO:0044422	C	organelle part	52	1764	0.0061	0.082
GO:0044446	C	intracellular organelle part	52	1764	0.0061	0.082
GO:0008287	C	protein serine/threonine phosphatase complex	9	160	0.007	0.09
GO:0005654	C	nucleoplasm	8	138	0.0092	0.11
GO:0044451	C	nucleoplasm part	8	138	0.0092	0.11
GO:0043227	C	membrane-bounded organelle	105	4127	0.011	0.12
GO:0043231	C	intracellular membrane-bounded organelle	103	4093	0.016	0.17
GO:0016469	C	proton-transporting two-sector ATPase complex	9	185	0.016	0.17
GO:0031224	C	intrinsic to membrane	59	2183	0.019	0.19
GO:0012505	C	endomembrane system	9	194	0.021	0.2
GO:0032991	C	macromolecular complex	90	3586	0.024	0.23
GO:0016021	C	integral to membrane	57	2156	0.03	0.27
GO:0005737	C	cytoplasm	89	3593	0.033	0.29
GO:0044431	C	Golgi apparatus part	6	115	0.035	0.29
GO:0043229	C	intracellular organelle	146	6224	0.036	0.29
GO:0043226	C	organelle	146	6224	0.036	0.29
GO:0033178	C	proton-transporting two-sector ATPase complex, catalytic domain	5	87	0.037	0.29

## Sheet: ZT15
S3 Table. Enriched Gene Ontology (GO) terms of ZmCCA1-binding targets.
*Ontology categories: P, biological process; F, molecular function; C, cellular function
Inbreds-specific								Hybrids-specific
GO term	Ontology	Description	Number in input list	Number in BG/Ref	p-value	FDR		GO term	Ontology	Description	Number in input list	Number in BG/Ref	p-value	FDR
GO:0019684	P	photosynthesis, light reaction	7	45	2.2e-06	0.0023		GO:0016192	P	vesicle-mediated transport	7	397	0.00059	0.16
GO:0030163	P	protein catabolic process	16	353	7.2e-06	0.0029		GO:0009987	P	cellular process	84	18476	0.00083	0.16
GO:0034660	P	ncRNA metabolic process	16	357	8.3e-06	0.0029		GO:0046907	P	intracellular transport	8	661	0.0026	0.26
GO:0006091	P	generation of precursor metabolites and energy	23	705	1.6e-05	0.0039		GO:0034641	P	cellular nitrogen compound metabolic process	11	1150	0.0027	0.26
GO:0006399	P	tRNA metabolic process	14	298	1.8e-05	0.0039		GO:0051649	P	establishment of localization in cell	8	791	0.0074	0.49
GO:0044257	P	cellular protein catabolic process	13	305	9.3e-05	0.012		GO:0051641	P	cellular localization	8	817	0.0088	0.49
GO:0051603	P	proteolysis involved in cellular protein catabolic process	13	305	9.3e-05	0.012		GO:0006996	P	organelle organization	7	657	0.0092	0.49
GO:0015979	P	photosynthesis	9	149	9.6e-05	0.012		GO:0006886	P	intracellular protein transport	6	554	0.014	0.49
GO:0044237	P	cellular metabolic process	208	14490	0.0001	0.012		GO:0070727	P	cellular macromolecule localization	6	562	0.015	0.49
GO:0006418	P	tRNA aminoacylation for protein translation	10	204	0.0002	0.02		GO:0034613	P	cellular protein localization	6	562	0.015	0.49
GO:0009987	P	cellular process	253	18476	0.00023	0.02		GO:0006810	P	transport	22	3841	0.016	0.49
GO:0043038	P	amino acid activation	10	209	0.00025	0.02		GO:0051234	P	establishment of localization	22	3841	0.016	0.49
GO:0043039	P	tRNA aminoacylation	10	209	0.00025	0.02		GO:0016043	P	cellular component organization	10	1290	0.017	0.49
GO:0006886	P	intracellular protein transport	17	554	0.00039	0.029		GO:0051179	P	localization	22	3887	0.018	0.49
GO:0070727	P	cellular macromolecule localization	17	562	0.00046	0.03		GO:0046483	P	heterocycle metabolic process	7	797	0.024	0.6
GO:0034613	P	cellular protein localization	17	562	0.00046	0.03		GO:0006807	P	nitrogen compound metabolic process	34	6937	0.025	0.6
GO:0044267	P	cellular protein metabolic process	94	5860	0.00075	0.047		GO:0044255	P	cellular lipid metabolic process	5	474	0.027	0.62
GO:0022900	P	electron transport chain	8	167	0.001	0.056		GO:0006520	P	cellular amino acid metabolic process	7	849	0.032	0.68
GO:0006511	P	ubiquitin-dependent protein catabolic process	10	256	0.0011	0.056		GO:0006629	P	lipid metabolic process	8	1068	0.036	0.74
GO:0043632	P	modification-dependent macromolecule catabolic process	10	256	0.0011	0.056		GO:0044106	P	cellular amine metabolic process	7	898	0.041	0.79
GO:0019941	P	modification-dependent protein catabolic process	10	256	0.0011	0.056		GO:0003723	F	RNA binding	11	1088	0.0018	0.35
GO:0045184	P	establishment of protein localization	21	864	0.0016	0.072		GO:0016779	F	nucleotidyltransferase activity	6	468	0.0067	0.66
GO:0006519	P	cellular amino acid and derivative metabolic process	23	985	0.0016	0.072		GO:0016874	F	ligase activity	7	762	0.019	1
GO:0015031	P	protein transport	21	864	0.0016	0.072		GO:0017111	F	nucleoside-triphosphatase activity	12	1822	0.028	1
GO:0044255	P	cellular lipid metabolic process	14	474	0.0017	0.074		GO:0016462	F	pyrophosphatase activity	12	1907	0.038	1
GO:0033365	P	protein localization in organelle	5	73	0.0021	0.085		GO:0016818	F	hydrolase activity, acting on acid anhydrides, in phosphorus-containing anhydrides	12	1958	0.045	1
GO:0008104	P	protein localization	21	890	0.0023	0.088		GO:0016817	F	hydrolase activity, acting on acid anhydrides	12	1980	0.048	1
GO:0009057	P	macromolecule catabolic process	19	776	0.0024	0.088		GO:0016020	C	membrane	32	5307	0.0015	0.12
GO:0019538	P	protein metabolic process	108	7175	0.0025	0.088		GO:0044425	C	membrane part	19	2684	0.0029	0.12
GO:0046907	P	intracellular transport	17	661	0.0025	0.088		GO:0044464	C	cell part	64	13914	0.0055	0.12
GO:0006119	P	oxidative phosphorylation	9	245	0.0029	0.099		GO:0005623	C	cell	64	13914	0.0055	0.12
GO:0015986	P	ATP synthesis coupled proton transport	7	168	0.0043	0.14		GO:0016021	C	integral to membrane	15	2156	0.0094	0.15
GO:0015985	P	energy coupled proton transport, down electrochemical gradient	7	168	0.0043	0.14		GO:0031224	C	intrinsic to membrane	15	2183	0.01	0.15
GO:0042180	P	cellular ketone metabolic process	25	1198	0.0044	0.14		GO:0005737	C	cytoplasm	21	3593	0.015	0.18
GO:0034220	P	ion transmembrane transport	7	170	0.0046	0.14		GO:0031090	C	organelle membrane	5	456	0.024	0.25
GO:0006605	P	protein targeting	5	89	0.0047	0.14		GO:0044444	C	cytoplasmic part	16	2678	0.027	0.26
GO:0044265	P	cellular macromolecule catabolic process	16	653	0.0051	0.15
GO:0044281	P	small molecule metabolic process	47	2730	0.0053	0.15
GO:0006520	P	cellular amino acid metabolic process	19	849	0.0061	0.17
GO:0043436	P	oxoacid metabolic process	24	1186	0.0074	0.18
GO:0019752	P	carboxylic acid metabolic process	24	1186	0.0074	0.18
GO:0006082	P	organic acid metabolic process	24	1188	0.0076	0.18
GO:0044248	P	cellular catabolic process	18	806	0.0077	0.18
GO:0033036	P	macromolecule localization	21	997	0.0078	0.18
GO:0006732	P	coenzyme metabolic process	8	237	0.0078	0.18
GO:0009056	P	catabolic process	21	1005	0.0085	0.2
GO:0034470	P	ncRNA processing	6	150	0.0096	0.21
GO:0009108	P	coenzyme biosynthetic process	5	107	0.0097	0.21
GO:0044106	P	cellular amine metabolic process	19	898	0.011	0.23
GO:0006818	P	hydrogen transport	7	209	0.013	0.27
GO:0015992	P	proton transport	7	209	0.013	0.27
GO:0051649	P	establishment of localization in cell	17	791	0.013	0.27
GO:0051641	P	cellular localization	17	817	0.017	0.35
GO:0006412	P	translation	32	1871	0.021	0.39
GO:0009206	P	purine ribonucleoside triphosphate biosynthetic process	9	344	0.022	0.39
GO:0009201	P	ribonucleoside triphosphate biosynthetic process	9	344	0.022	0.39
GO:0009142	P	nucleoside triphosphate biosynthetic process	9	344	0.022	0.39
GO:0009145	P	purine nucleoside triphosphate biosynthetic process	9	344	0.022	0.39
GO:0051186	P	cofactor metabolic process	11	461	0.022	0.39
GO:0006396	P	RNA processing	11	460	0.022	0.39
GO:0009199	P	ribonucleoside triphosphate metabolic process	9	354	0.026	0.43
GO:0009205	P	purine ribonucleoside triphosphate metabolic process	9	354	0.026	0.43
GO:0009144	P	purine nucleoside triphosphate metabolic process	9	354	0.026	0.43
GO:0009141	P	nucleoside triphosphate metabolic process	9	356	0.026	0.44
GO:0009308	P	amine metabolic process	19	994	0.027	0.44
GO:0006575	P	cellular amino acid derivative metabolic process	5	144	0.029	0.47
GO:0034641	P	cellular nitrogen compound metabolic process	21	1150	0.031	0.5
GO:0006754	P	ATP biosynthetic process	8	311	0.032	0.5
GO:0006644	P	phospholipid metabolic process	5	153	0.036	0.56
GO:0046034	P	ATP metabolic process	8	321	0.038	0.56
GO:0009152	P	purine ribonucleotide biosynthetic process	9	381	0.038	0.56
GO:0051188	P	cofactor biosynthetic process	8	324	0.039	0.58
GO:0006164	P	purine nucleotide biosynthetic process	9	388	0.042	0.6
GO:0045333	P	cellular respiration	5	159	0.042	0.6
GO:0009150	P	purine ribonucleotide metabolic process	9	391	0.043	0.61
GO:0009260	P	ribonucleotide biosynthetic process	9	395	0.045	0.63
GO:0016192	P	vesicle-mediated transport	9	397	0.047	0.64
GO:0016874	F	ligase activity	24	762	1.8e-05	0.0095
GO:0017076	F	purine nucleotide binding	102	6079	8e-05	0.01
GO:0030554	F	adenyl nucleotide binding	92	5398	0.00012	0.01
GO:0001883	F	purine nucleoside binding	92	5398	0.00012	0.01
GO:0001882	F	nucleoside binding	92	5400	0.00012	0.01
GO:0032555	F	purine ribonucleotide binding	97	5800	0.00014	0.01
GO:0032553	F	ribonucleotide binding	97	5800	0.00014	0.01
GO:0000166	F	nucleotide binding	105	6408	0.00015	0.01
GO:0005524	F	ATP binding	87	5133	0.00022	0.012
GO:0032559	F	adenyl ribonucleotide binding	87	5137	0.00023	0.012
GO:0004812	F	aminoacyl-tRNA ligase activity	10	212	0.00027	0.012
GO:0016875	F	ligase activity, forming carbon-oxygen bonds	10	216	0.00032	0.012
GO:0016462	F	pyrophosphatase activity	40	1907	0.00032	0.012
GO:0016876	F	ligase activity, forming aminoacyl-tRNA and related compounds	10	216	0.00032	0.012
GO:0016818	F	hydrolase activity, acting on acid anhydrides, in phosphorus-containing anhydrides	40	1958	0.00053	0.019
GO:0016817	F	hydrolase activity, acting on acid anhydrides	40	1980	0.00065	0.022
GO:0005515	F	protein binding	79	4766	0.00087	0.027
GO:0017111	F	nucleoside-triphosphatase activity	37	1822	0.00094	0.028
GO:0008135	F	translation factor activity, nucleic acid binding	8	201	0.0031	0.086
GO:0016651	F	oxidoreductase activity, acting on NADH or NADPH	6	142	0.0075	0.2
GO:0004221	F	ubiquitin thiolesterase activity	5	112	0.012	0.29
GO:0004518	F	nuclease activity	9	314	0.013	0.32
GO:0003824	F	catalytic activity	229	17617	0.014	0.32
GO:0015078	F	hydrogen ion transmembrane transporter activity	8	271	0.016	0.36
GO:0016790	F	thiolester hydrolase activity	5	124	0.017	0.36
GO:0016787	F	hydrolase activity	88	6078	0.017	0.36
GO:0016881	F	acid-amino acid ligase activity	10	390	0.018	0.36
GO:0016879	F	ligase activity, forming carbon-nitrogen bonds	12	514	0.02	0.38
GO:0003924	F	GTPase activity	9	351	0.024	0.45
GO:0003723	F	RNA binding	20	1088	0.033	0.59
GO:0015077	F	monovalent inorganic cation transmembrane transporter activity	8	329	0.042	0.73
GO:0005622	C	intracellular	142	9403	0.00033	0.054
GO:0043234	C	protein complex	37	1824	0.00096	0.069
GO:0031982	C	vesicle	6	104	0.0018	0.069
GO:0031410	C	cytoplasmic vesicle	6	104	0.0018	0.069
GO:0005737	C	cytoplasm	61	3593	0.0021	0.069
GO:0044433	C	cytoplasmic vesicle part	5	80	0.003	0.084
GO:0044424	C	intracellular part	115	7930	0.0059	0.14
GO:0016469	C	proton-transporting two-sector ATPase complex	7	185	0.0071	0.15
GO:0032991	C	macromolecular complex	57	3586	0.011	0.19
GO:0034357	C	photosynthetic membrane	5	112	0.012	0.19
GO:0009579	C	thylakoid	5	122	0.016	0.24
GO:0044464	C	cell part	183	13914	0.023	0.29
GO:0005623	C	cell	183	13914	0.023	0.29
GO:0030117	C	membrane coat	5	154	0.037	0.41
GO:0048475	C	coated membrane	5	154	0.037	0.41
